# Supplementary material for: Multi-Omic Analysis Reveals Genetic Determinants and Therapeutic Targets of Chronic Kidney Disease and Kidney Function
Source: Int J Mol Sci. 2024 May 30;25(11):6033. doi: 10.3390/ijms25116033 (PMC11172763; doi:10.3390/ijms25116033)
Supplement: Supplementary file 1 [file ijms-25-06033-s001.zip]

Archive with 2 entries (2 files):
- ijms-2993601-supplementary.pdf
- ijms-2993601-supplementary.xlsx
