# Supplementary material for: Multi-Omic Analysis Reveals Genetic Determinants and Therapeutic Targets of Chronic Kidney Disease and Kidney Function
Source: Int J Mol Sci. 2024 May 30;25(11):6033. doi: 10.3390/ijms25116033 (PMC11172763; doi:10.3390/ijms25116033)
Supplement: Supplementary file 1 [file ijms-25-06033-s001.zip › ijms-2993601-supplementary.xlsx]

## Sheet: Table of content
Table legend
Supplementary Table S1: CKD TWAS Unique Results (TWAS-significant genes shown in bold)
Supplementary Table S2: eGFRcrea TWAS Unique Results (TWAS-significant genes shown in bold)
Supplementary Table S3: eGFRcys TWAS Unique Results (TWAS-significant genes shown in bold)
Supplementary Table S4: BUN TWAS Unique Results (TWAS-significant genes shown in bold)
Supplementary Table S5: UACR TWAS Unique Results (TWAS-significant genes shown in bold)
Supplementary Table S6: Conditonal Analyses Results--Conditionally Significant Features
Supplementary Table S7: FOCUS Fine-Mapping Results; Putative Causal Features (Posterior Inclusion Probability > 0.5)
Supplementary Table S8: High confidence genes associated with CKD and kidney function (TWAS significant, conditionally significant, and PIP > 0.5)
Supplementary Table S9: SMR analysis of GARGs on CKD
Supplementary Table S10: SMR analysis of GARGs on eGFRcrea
Supplementary Table S11: SMR analysis of GARGs on eGFRcys
Supplementary Table S12: SMR analysis of GARGs on BUN
Supplementary Table S13: SMR analysis of GARGs on UACR
Supplementary Table S14: Drug-Target MR main results (Effect Size represents Odds Ratio (OR) for CKD and Beta for all other traits)
Supplementary Table S15: Results of the horizontal pleiotropy analysis in Drug MR
Supplementary Table S16: Results of the heterogeneity analysis in Drug MR
Supplementary Table S17: Results of the colocalization analysis in Drug MR
Supplementary Table S18: PheWAS analysis for MR-identified druggable genes
Supplementary Table S19: PWMR analysis on CKD
Supplementary Table S20: PWMR analysis on eGFRcrea
Supplementary Table S21: PWMR analysis on eGFRcys
Supplementary Table S22: PWMR analysis on BUN
Supplementary Table S23: PWMR analysis on UACR
Supplementary Table S24: Metabolome-wide MR main results (Effect Size represents Odds Ratio (OR) for CKD and Beta for all other traits)
Supplementary Table S25: Results of the horizontal pleiotropy analysis in Metabolome-wide MR
Supplementary Table S26: Results of the heterogeneity analysis in Metabolome-wide MR

## Sheet: Table S1
Table S1: CKD TWAS Unique Results (TWAS-significant genes shown in bold)
Gene	Gene name	Chromosome	Start position	End position	TWAS Z-score	TWAS P-value	Best GWAS ID	Best GWAS Z-score	Permutation test P-value	COLOC.PP0	COLOC.PP1	COLOC.PP2	COLOC.PP3	COLOC.PP4
ENSG00000054282	SDCCAG8	1	243256033	243256034	-8.25437	1.53e-16	rs953492	8.52	0.000428	0	0	0	0.957	0.043
ENSG00000104164	BLOC1S6	15	45587122	45587123	-7.98212	1.44e-15	rs1049518	8.38	0.01799	0	0	0.651	0.026	0.323
ENSG00000143702	CEP170	1	243255347	243255348	-7.25756	3.94e-13	rs953492	8.53	0.013921	0	0	0	0.985	0.015
ENSG00000104154	SLC30A4	15	45522806	45522807	7.23556	4.64e-13	rs1049518	8.38	0.0355	0	0	0.027	0.932	0.041
ENSG00000171763	SPATA5L1	15	45402330	45402331	7.20855	5.66e-13	rs1049518	8.38	0.0102	0	0	0	0.956	0.044
ENSG00000171766	GATM	15	45402326	45402327	7.17962	6.99e-13	rs1049518	8.38	0.05381	0	0	0	0.954	0.046
ENSG00000279821	NA	5	177479655	177479656	-7.02728	2.11e-12	rs35716097	7.467	0.03409	0	0	0.001	0.053	0.947
ENSG00000169220	RGS14	5	177357836	177357837	6.90624	4.98e-12	rs35716097	7.467	0.01527	0	0	0	0.842	0.158
ENSG00000118804	STBD1	4	76306025	76306026	6.70459	2.02e-11	rs4859682	8.18	0.03896	0	0	0	1	0
ENSG00000137857	DUOX1	15	45129938	45129939	-6.35326	2.11e-10	rs1049518	8.38	0.21053	0	0	0.022	0.978	0
ENSG00000138606	SHF	15	45201174	45201175	6.27839	3.42e-10	rs1049518	8.38	0.18182	0	0	0	1	0
ENSG00000197136	PCNX3	11	65615772	65615773	6.11223	9.83e-10	rs4645927	6.02	0.00217	0	0	0	0.038	0.962
ENSG00000187866	PABIR1	9	68780033	68780034	-6.0138	1.81e-09	rs10869396	-5.83	0.001852	0	0	0	0.014	0.986
ENSG00000173039	RELA	11	65663093	65663094	5.89185	3.82e-09	rs4645927	6.02	0.02286	0	0	0.144	0.013	0.843
ENSG00000164327	RICTOR	5	39074407	39074408	-5.80108	6.59e-09	rs700221	7.337	0.025316	0	0	0.029	0.034	0.937
ENSG00000173327	MAP3K11	11	65614248	65614249	-5.76	8.49e-09	rs4645927	6.02	0.0278	0	0	0	0.032	0.968
ENSG00000172977	KAT5	11	65711995	65711996	5.71172	1.12e-08	rs4645927	6.02	0.00471	0	0	0.001	0.237	0.762
ENSG00000254470	AP5B1	11	65780801	65780802	-5.65738	1.54e-08	rs4645927	6.02	0.05286	0	0	0	0.056	0.944
ENSG00000175592	FOSL1	11	65900572	65900573	-5.46	4.65e-08	rs4645927	6.02	0.0172	0	0	0.166	0.087	0.746
ENSG00000175573	C11orf68	11	65919116	65919117	-5.3027	1.14e-07	rs4645927	6.02	0.12121	0.002	0	0.824	0.05	0.124
ENSG00000169223	LMAN2	5	177351851	177351852	-5.19629	2.03e-07	rs35716097	7.467	0.09524	0	0	0	1	0
ENSG00000172922	RNASEH2C	11	65720946	65720947	-5.13583	2.81e-07	rs4645927	6.02	0.10909	0	0.001	0	0.505	0.494
ENSG00000248996	NA	5	177494994	177494995	-5.07727	3.83e-07	rs35716097	7.467	0.03846	0	0	0.056	0.168	0.776
ENSG00000151240	DIP2C	10	689667	689668	-5.04246	4.6e-07	rs1044261	5.77	0.00752	0	0	0.013	0.01	0.976
ENSG00000278535	DHRS11	17	36591797	36591798	4.927	8.35e-07	rs17619821	-5.17	0.02791	0	0.005	0	0.023	0.972
ENSG00000273611	ZNHIT3	17	36486628	36486629	4.927	8.35e-07	rs17619821	-5.17	0.02034	0	0.005	0	0.024	0.971
ENSG00000162298	SYVN1	11	65134532	65134533	-4.91523	8.87e-07	rs2004649	5.76	0.00213	0.019	0.004	0.635	0.146	0.195
ENSG00000169410	PTPN9	15	75579288	75579289	-4.86991	1.12e-06	rs4886747	-5.33	0.00723	0.131	0.007	0.22	0.011	0.63
ENSG00000278311	GGNBP2	17	36544887	36544888	4.83111	1.36e-06	rs17619821	-5.17	0.00597	NA	NA	NA	NA	NA
ENSG00000277161	PIGW	17	36537093	36537094	-4.74785	2.06e-06	rs17619821	-5.17	0.01023	NA	NA	NA	NA	NA
ENSG00000248019	FAM13A-AS1	4	88709788	88709789	4.74372	2.1e-06	rs2972028	4.7	0.01624	NA	NA	NA	NA	NA
ENSG00000274756	RPS2P50	17	36575324	36575325	-4.74176	2.12e-06	rs17619821	-5.17	0.0063	NA	NA	NA	NA	NA
ENSG00000278259	MYO19	17	36543434	36543435	-4.73377	2.2e-06	rs17619821	-5.17	0.0093	NA	NA	NA	NA	NA
ENSG00000214837	LINC01347	1	243101743	243101744	-4.59406	4.35e-06	rs953492	8.56	0.104348	NA	NA	NA	NA	NA
ENSG00000255197	NA	11	47409189	47409190	4.57109	4.85e-06	rs10838702	4.9	0.01754	NA	NA	NA	NA	NA
ENSG00000025434	NR1H3	11	47248299	47248300	4.51829	6.23e-06	rs10838702	4.9	0.01422	NA	NA	NA	NA	NA
ENSG00000165915	SLC39A13	11	47407131	47407132	-4.52	6.28e-06	rs10838702	4.9	0.018	NA	NA	NA	NA	NA
ENSG00000198055	GRK6	5	177403203	177403204	4.4995	6.81e-06	rs35716097	7.467	0.04688	NA	NA	NA	NA	NA
ENSG00000186281	GPAT2	2	96039450	96039451	4.48121	7.42e-06	rs12717775	4.72	0.0119	NA	NA	NA	NA	NA
ENSG00000257698	GIHCG	12	57936174	57936175	4.4747	7.65e-06	rs10783861	-4.86	0.009397	NA	NA	NA	NA	NA
ENSG00000108298	RPL19	17	39200282	39200283	4.47364	7.69e-06	rs9972882	-4.25	0.00197	NA	NA	NA	NA	NA
ENSG00000171703	TCEA2	20	64049835	64049836	4.4633	8.07e-06	rs4408777	-4.37	0.00416	NA	NA	NA	NA	NA
ENSG00000213347	MXD3	5	177312756	177312757	-4.44739	8.69e-06	rs35716097	7.467	0.0458	NA	NA	NA	NA	NA
ENSG00000131196	NFATC1	18	79395855	79395856	-4.442	8.91e-06	rs8091180	-4.67	0.00162	NA	NA	NA	NA	NA
ENSG00000232931	NA	2	95816214	95816215	-4.42799	9.51e-06	rs12717775	4.72	0.01729	NA	NA	NA	NA	NA
ENSG00000170759	KIF5B	10	32056430	32056431	4.42407	9.69e-06	rs7895021	4.44	0.00286	NA	NA	NA	NA	NA
ENSG00000142676	RPL11	1	23691778	23691779	4.3999	1.08e-05	rs2849028	-4.27	0.018721	NA	NA	NA	NA	NA
ENSG00000198945	L3MBTL3	6	130013698	130013699	-4.3824	1.17e-05	rs9385532	4.1	0.000258	NA	NA	NA	NA	NA
ENSG00000143412	ANXA9	1	150982016	150982017	4.37962	1.19e-05	rs267734	-4.19	0.000241	NA	NA	NA	NA	NA
ENSG00000138642	HERC6	4	88378738	88378739	-4.36607	1.27e-05	rs2972028	4.7	0.01786	NA	NA	NA	NA	NA
ENSG00000139266	MARCHF9	12	57755097	57755098	-4.35853	1.31e-05	rs10783861	-4.86	0.02381	NA	NA	NA	NA	NA
ENSG00000081320	STK17B	2	196176502	196176503	-4.3344	1.46e-05	rs16847894	4.66	0.00156	NA	NA	NA	NA	NA
ENSG00000180667	YOD1	1	207052979	207052980	4.32356	1.54e-05	rs901107	4.56	0.003881	NA	NA	NA	NA	NA
ENSG00000204219	TCEA3	1	23424739	23424740	-4.3214	1.55e-05	rs2849028	-4.27	0.009926	NA	NA	NA	NA	NA
ENSG00000163017	ACTG2	2	73892313	73892314	-4.31081	1.63e-05	rs1881245	-5.45	0.08392	NA	NA	NA	NA	NA
ENSG00000173991	TCAP	17	39664186	39664187	4.29502	1.75e-05	rs9897185	-4.31	0.00519	NA	NA	NA	NA	NA
ENSG00000124253	PCK1	20	57561079	57561080	-4.2944	1.75e-05	rs1328757	4.28	0.0001	NA	NA	NA	NA	NA
ENSG00000128591	FLNC	7	128830376	128830377	4.29308	1.76e-05	rs10464703	-3.21	9e-05	NA	NA	NA	NA	NA
ENSG00000108176	DNAJC12	10	67838165	67838166	4.28598	1.82e-05	rs1673	-3.97	0.00282	NA	NA	NA	NA	NA
ENSG00000268069	NA	12	47784922	47784923	4.25696	2.07e-05	rs3815138	4.02	0.000493	NA	NA	NA	NA	NA
ENSG00000215158	NA	5	34244795	34244796	4.25171	2.12e-05	rs4146606	-5.06	0.019672	NA	NA	NA	NA	NA
ENSG00000188486	H2AX	11	119095466	119095467	-4.23613	2.27e-05	rs640603	4.63	0.01905	NA	NA	NA	NA	NA
ENSG00000137767	SQOR	15	45631147	45631148	-4.23003	2.34e-05	rs1049518	8.38	0.18182	NA	NA	NA	NA	NA
ENSG00000160685	ZBTB7B	1	155002629	155002630	4.21591	2.49e-05	rs3765087	-4.11	0.003657	NA	NA	NA	NA	NA
ENSG00000175467	SART1	11	65961688	65961689	4.21	2.59e-05	rs4645927	6.02	0.0741	NA	NA	NA	NA	NA
ENSG00000175376	EIF1AD	11	66002077	66002078	4.19986	2.67e-05	rs4645927	6.02	0.15584	NA	NA	NA	NA	NA
ENSG00000171700	RGS19	20	64079987	64079988	-4.1924	2.76e-05	rs4408777	-4.37	0.00735	NA	NA	NA	NA	NA
ENSG00000177311	ZBTB38	3	141324212	141324213	-4.19052	2.78e-05	rs9857275	4.46	0.00652	NA	NA	NA	NA	NA
ENSG00000164403	SHROOM1	5	132830897	132830898	-4.16527	3.11e-05	rs3088225	4.116	0.00686	NA	NA	NA	NA	NA
ENSG00000165671	NSD1	5	177133078	177133079	-4.13775	3.51e-05	rs35716097	7.467	0.04918	NA	NA	NA	NA	NA
ENSG00000174953	DHX36	3	154324496	154324497	4.13275	3.58e-05	rs1657621	-4.57	0.03561	NA	NA	NA	NA	NA
ENSG00000231609	EHBP1-AS1	2	63048639	63048640	4.10358	4.07e-05	rs13009169	-5.22	0.0339	NA	NA	NA	NA	NA
ENSG00000137198	GMPR	6	16238579	16238580	4.1035	4.07e-05	rs7763322	4.12	0.001335	NA	NA	NA	NA	NA
ENSG00000197837	H4-16	12	14771130	14771131	-4.09482	4.22e-05	rs7131767	-4.48	0.011572	NA	NA	NA	NA	NA
ENSG00000121552	CSTA	3	122325243	122325244	-4.09115	4.29e-05	rs12496410	3.84	0.01502	NA	NA	NA	NA	NA
ENSG00000263235	NA	16	3651315	3651316	4.08965	4.32e-05	rs3794701	-4.52	0.00138	NA	NA	NA	NA	NA
ENSG00000088280	ASAP3	1	23484567	23484568	4.08256	4.45e-05	rs2849028	-4.27	0.098361	NA	NA	NA	NA	NA
ENSG00000214655	ZSWIM8	10	73785581	73785582	4.0786	4.53e-05	rs11000772	3.62	0.02948	NA	NA	NA	NA	NA
ENSG00000255737	AGAP2-AS1	12	57726964	57726965	4.06	4.83e-05	rs10783861	-4.86	0.06316	NA	NA	NA	NA	NA
ENSG00000108306	FBXL20	17	39402522	39402523	-4.04707	5.19e-05	rs9972882	-4.26	0.02321	NA	NA	NA	NA	NA
ENSG00000168056	LTBP3	11	65558929	65558930	4.03081	5.56e-05	rs4645927	6.02	0.13636	NA	NA	NA	NA	NA
ENSG00000171914	TLN2	15	62390525	62390526	4.01962	5.83e-05	rs779885	-4.39	0.00211	NA	NA	NA	NA	NA
ENSG00000131669	NINJ1	9	93134287	93134288	4.0188	5.85e-05	rs13298119	3.36	0.000237	NA	NA	NA	NA	NA
ENSG00000138640	FAM13A	4	89111397	89111398	4.0086	6.11e-05	rs2972028	4.7	0.02759	NA	NA	NA	NA	NA
ENSG00000138641	HERC3	4	88522029	88522030	-4.00862	6.11e-05	rs2972028	4.7	0.03593	NA	NA	NA	NA	NA
ENSG00000133812	SBF2	11	10294206	10294207	3.99188	6.56e-05	rs4399321	-4.78	0.01221	NA	NA	NA	NA	NA
ENSG00000123836	PFKFB2	1	207034365	207034366	3.97114	7.15e-05	rs901107	4.57	0.023438	NA	NA	NA	NA	NA
ENSG00000114126	TFDP2	3	142149536	142149537	3.95288	7.72e-05	rs6778085	-4.33	0.00853	NA	NA	NA	NA	NA
ENSG00000178498	DTX3	12	57604621	57604622	3.95287	7.72e-05	rs10783861	-4.86	0.126316	NA	NA	NA	NA	NA
ENSG00000230896	NA	1	45697057	45697058	-3.94641	7.93e-05	rs946526	3.48	0.002345	NA	NA	NA	NA	NA
ENSG00000231584	FAHD2CP	2	96010550	96010551	3.94497	7.98e-05	rs12717775	4.72	0.03279	NA	NA	NA	NA	NA
ENSG00000126458	RRAS	19	49640200	49640201	3.93398	8.36e-05	rs2288920	-4	0.00142	NA	NA	NA	NA	NA
ENSG00000172057	ORMDL3	17	39927600	39927601	-3.9264	8.62e-05	rs3894194	-4.28	0.02405	NA	NA	NA	NA	NA
ENSG00000143333	RGS16	1	182604407	182604408	-3.91993	8.86e-05	rs267854	-3.26	0.000599	NA	NA	NA	NA	NA
ENSG00000233554	NA	9	33177419	33177420	3.91445	9.06e-05	rs10971438	3.84	0.000317	NA	NA	NA	NA	NA
ENSG00000164695	CHMP4C	8	81732619	81732620	3.89052	0.0001	rs11782652	-3.77	0.000984	NA	NA	NA	NA	NA
ENSG00000128917	DLL4	15	40929392	40929393	-3.88674	0.000102	rs6492983	4.04	0.01813	NA	NA	NA	NA	NA
ENSG00000137880	GCHFR	15	40764019	40764020	-3.88674	0.000102	rs6492983	4.04	0.01911	NA	NA	NA	NA	NA
ENSG00000051180	RAD51	15	40694795	40694796	-3.88674	0.000102	rs6492983	4.04	0.01195	NA	NA	NA	NA	NA
ENSG00000128298	BAIAP2L2	22	38110669	38110670	-3.88244	0.000103	rs5756968	-3.08	0.0013	NA	NA	NA	NA	NA
ENSG00000163634	THOC7	3	63863902	63863903	3.8703	0.000109	rs832187	4.21	0.00502	NA	NA	NA	NA	NA
ENSG00000101000	PROCR	20	35172072	35172073	3.8488	0.000119	rs11696967	4.03	0.01199	NA	NA	NA	NA	NA
ENSG00000088298	EDEM2	20	35147363	35147364	-3.8488	0.000119	rs11696967	4.03	0.02273	NA	NA	NA	NA	NA
ENSG00000163513	TGFBR2	3	30606501	30606502	3.82556	0.00013	rs7648352	-4.54	0.00511	NA	NA	NA	NA	NA
ENSG00000100731	PCNX1	14	70907404	70907405	-3.82396	0.000131	rs221903	3.84	0.002349	NA	NA	NA	NA	NA
ENSG00000135632	SMYD5	2	73214221	73214222	3.81825	0.000134	rs1881245	-5.45	0.15385	NA	NA	NA	NA	NA
ENSG00000163344	PMVK	1	154936990	154936991	-3.81481	0.000136	rs3765087	-4.11	0.003132	NA	NA	NA	NA	NA
ENSG00000013275	PSMC4	19	39971004	39971005	3.79	0.000149	rs10418932	4.39	0.0105	NA	NA	NA	NA	NA
ENSG00000170606	HSPA4	5	133051961	133051962	-3.78401	0.000154	rs3088225	4.116	0.00766	NA	NA	NA	NA	NA
ENSG00000155903	RASA2	3	141487046	141487047	-3.78196	0.000156	rs9857275	4.46	0.03604	NA	NA	NA	NA	NA
ENSG00000101460	MAP1LC3A	20	34546853	34546854	3.77813	0.000158	rs6088521	3.84	0.02083	NA	NA	NA	NA	NA
ENSG00000273576	NA	17	39566914	39566915	-3.77125	0.000162	rs9897185	-4.3	0.096	NA	NA	NA	NA	NA
ENSG00000243477	NAA80	3	50299116	50299117	-3.76087	0.000169	rs709210	3.63	0.00194	NA	NA	NA	NA	NA
ENSG00000078804	TP53INP2	20	34704289	34704290	-3.7569	0.000172	rs11696967	4.03	0.0303	NA	NA	NA	NA	NA
ENSG00000078747	ITCH	20	34363234	34363235	-3.7568	0.000172	rs6088521	3.84	0.02927	NA	NA	NA	NA	NA
ENSG00000180346	TIGD2	4	89111499	89111500	3.75167	0.000176	rs2972028	4.7	0.0381	NA	NA	NA	NA	NA
ENSG00000061273	HDAC7	12	47833131	47833132	3.74611	0.00018	rs3815138	4.02	0.01049	NA	NA	NA	NA	NA
ENSG00000243410	NA	3	64015884	64015885	-3.74465	0.000181	rs832187	4.16	0.0039	NA	NA	NA	NA	NA
ENSG00000187446	CHP1	15	41230838	41230839	3.73588	0.000187	rs6492983	4.04	0.01176	NA	NA	NA	NA	NA
ENSG00000116127	ALMS1	2	73385757	73385758	3.73156	0.00019	rs1881245	-5.45	0.25532	NA	NA	NA	NA	NA
ENSG00000115504	EHBP1	2	62673850	62673851	3.71789	0.000201	rs2058566	-4.43	0.04054	NA	NA	NA	NA	NA
ENSG00000123159	GIPC1	19	14496148	14496149	-3.71339	0.000204	rs2420538	-3.71	0	NA	NA	NA	NA	NA
ENSG00000125686	MED1	17	39451285	39451286	-3.70655	0.00021	rs9972882	-4.27	0.19672	NA	NA	NA	NA	NA
ENSG00000152904	GGPS1	1	235327487	235327488	-3.70205	0.000214	rs16832600	3.58	0.004675	NA	NA	NA	NA	NA
ENSG00000122729	ACO1	9	32384602	32384603	3.70052	0.000215	rs10970986	3.45	0.000137	NA	NA	NA	NA	NA
ENSG00000203485	INF2	14	104689605	104689606	-3.68572	0.000228	rs10134946	3.98	0.00331	NA	NA	NA	NA	NA
ENSG00000213963	LOC100130691	2	177348474	177348475	-3.68387	0.00023	rs13005005	3	0.00105	NA	NA	NA	NA	NA
ENSG00000166896	ATP23	12	57941540	57941541	-3.68	0.00023	rs10783861	-4.86	0.10084	NA	NA	NA	NA	NA
ENSG00000144034	TPRKB	2	73737399	73737400	3.67927	0.000234	rs1881245	-5.45	0.2	NA	NA	NA	NA	NA
ENSG00000130590	SAMD10	20	63980007	63980008	-3.67706	0.000236	rs4408777	-4.37	0.01404	NA	NA	NA	NA	NA
ENSG00000104774	MAN2B1	19	12666741	12666742	-3.67508	0.000238	rs4804736	-3.71	0.00824	NA	NA	NA	NA	NA
ENSG00000095059	DHPS	19	12681901	12681902	3.66556	0.000247	rs4804736	-3.71	0.0044	NA	NA	NA	NA	NA
ENSG00000177432	NAP1L5	4	88698234	88698235	-3.66277	0.00025	rs2972028	4.7	0.12903	NA	NA	NA	NA	NA
ENSG00000173442	EHBP1L1	11	65576037	65576038	3.66	0.000256	rs4645927	6.02	0.1304	NA	NA	NA	NA	NA
ENSG00000108344	PSMD3	17	39980796	39980797	3.65628	0.000256	rs9972882	-4.34	0.125	NA	NA	NA	NA	NA
ENSG00000143164	DCAF6	1	167936040	167936041	3.65505	0.000257	rs2281014	3.14	0.002466	NA	NA	NA	NA	NA
ENSG00000198522	GPN1	2	27628246	27628247	3.65257	0.00026	rs780094	-4.83	0.0411	NA	NA	NA	NA	NA
ENSG00000126461	SCAF1	19	49642124	49642125	-3.65	0.000264	rs2288920	-4	0.00924	NA	NA	NA	NA	NA
ENSG00000204842	ATXN2	12	111599675	111599676	-3.64031	0.000272	rs653178	4.18	0.048	NA	NA	NA	NA	NA
ENSG00000164309	CMYA5	5	79689876	79689877	-3.63686	0.000276	rs10942906	3.065	0.000723	NA	NA	NA	NA	NA
ENSG00000280161	NA	5	180810505	180810506	-3.63011	0.000283	rs3733750	3.544	0.0014	NA	NA	NA	NA	NA
ENSG00000166507	NDST2	10	73811797	73811798	-3.62972	0.000284	rs11000772	3.62	0.03871	NA	NA	NA	NA	NA
ENSG00000198353	HOXC4	12	54037853	54037854	3.61986	0.000295	rs7297416	-3.31	0.0011	NA	NA	NA	NA	NA
ENSG00000279759	NA	19	40355841	40355842	3.61953	0.000295	rs10418932	4.39	0.03	NA	NA	NA	NA	NA
ENSG00000173338	KCNK7	11	65595995	65595996	-3.60696	0.00031	rs4645927	6.02	0.12766	NA	NA	NA	NA	NA
ENSG00000132635	PCED1A	20	2841189	2841190	3.60638	0.00031	rs4574173	-3.61	0	NA	NA	NA	NA	NA
ENSG00000131067	GGT7	20	34872859	34872860	-3.6039	0.000314	rs11696967	4.03	0.05714	NA	NA	NA	NA	NA
ENSG00000126602	TRAP1	16	3717596	3717597	-3.59806	0.000321	rs3794701	-4.52	0.0027	NA	NA	NA	NA	NA
ENSG00000272913	NA	2	95526231	95526232	-3.59547	0.000324	rs12717775	4.72	0.03226	NA	NA	NA	NA	NA
ENSG00000047056	WDR37	10	1049537	1049538	-3.59346	0.000326	rs1044261	5.77	0.08276	NA	NA	NA	NA	NA
ENSG00000030066	NUP160	11	47848554	47848555	3.59393	0.000326	rs10838702	4.9	0.17391	NA	NA	NA	NA	NA
ENSG00000157881	PANK4	1	2526627	2526628	3.58905	0.000332	rs6603813	3.43	0.007491	NA	NA	NA	NA	NA
ENSG00000138760	SCARB2	4	76234535	76234536	3.58915	0.000332	rs4859682	8.18	0.12632	NA	NA	NA	NA	NA
ENSG00000135439	AGAP2	12	57742156	57742157	3.58737	0.000334	rs10783861	-4.86	0.139535	NA	NA	NA	NA	NA
ENSG00000125510	OPRL1	20	64080172	64080173	3.58574	0.000336	rs4408777	-4.37	0.02294	NA	NA	NA	NA	NA
ENSG00000115604	IL18R1	2	102355928	102355929	3.57939	0.000344	rs17027442	4.01	0.00374	NA	NA	NA	NA	NA
ENSG00000138279	ANXA7	10	73414075	73414076	3.57893	0.000345	rs11000772	3.62	0.07362	NA	NA	NA	NA	NA
ENSG00000268584	NA	10	73625995	73625996	-3.57242	0.000354	rs11000772	3.62	0.02268	NA	NA	NA	NA	NA
ENSG00000176986	SEC24C	10	73744383	73744384	-3.57242	0.000354	rs11000772	3.62	0.02521	NA	NA	NA	NA	NA
ENSG00000224195	NA	10	73814505	73814506	3.5653	0.000363	rs11000772	3.62	0.08219	NA	NA	NA	NA	NA
ENSG00000166747	AP1G1	16	71809200	71809201	-3.56274	0.000367	rs172650	3.76	0.02495	NA	NA	NA	NA	NA
ENSG00000176714	CCDC121	2	27628994	27628995	-3.56128	0.000369	rs780094	-4.83	0.02993	NA	NA	NA	NA	NA
ENSG00000238018	NA	2	54680044	54680045	-3.56031	0.00037	rs6545423	4.93	0.0338	NA	NA	NA	NA	NA
ENSG00000203791	EEF1AKMT2	10	124791869	124791870	3.5547	0.000378	rs10901809	-3.5	0.00248	NA	NA	NA	NA	NA
ENSG00000131771	PPP1R1B	17	39626739	39626740	3.54507	0.000393	rs9897185	-4.43	0.12245	NA	NA	NA	NA	NA
ENSG00000131446	MGAT1	5	180815651	180815652	3.5442	0.000394	rs3733750	3.544	0	NA	NA	NA	NA	NA
ENSG00000149187	CELF1	11	47565334	47565335	3.54278	0.000396	rs10838702	4.9	0.15385	NA	NA	NA	NA	NA
ENSG00000133818	RRAS2	11	14364505	14364506	3.54	0.000397	rs10766169	3.92	0.0107	NA	NA	NA	NA	NA
ENSG00000175550	DRAP1	11	65919256	65919257	-3.53	0.000411	rs4645927	6.02	0.1846	NA	NA	NA	NA	NA
ENSG00000119760	SUPT7L	2	27663469	27663470	-3.53215	0.000412	rs780094	-4.83	0.05455	NA	NA	NA	NA	NA
ENSG00000140718	FTO	16	53701691	53701692	-3.52697	0.00042	rs7205213	-4.3	0.01074	NA	NA	NA	NA	NA
ENSG00000126878	AIF1L	9	131096475	131096476	-3.52591	0.000422	rs818051	3.52	0.000938	NA	NA	NA	NA	NA
ENSG00000135617	PRADC1	2	73233237	73233238	-3.52368	0.000426	rs1881245	-5.45	0.36364	NA	NA	NA	NA	NA
ENSG00000141068	KSR1	17	27456713	27456714	-3.51005	0.000448	rs2948525	3.94	0.00269	NA	NA	NA	NA	NA
ENSG00000240616	RPS6P25	19	12894132	12894133	-3.51	0.000451	rs4804736	-3.71	0.0076	NA	NA	NA	NA	NA
ENSG00000072310	SREBF1	17	17837001	17837002	3.50746	0.000452	rs7224617	3.65	0.0046	NA	NA	NA	NA	NA
ENSG00000106299	WASL	7	123749066	123749067	3.50632	0.000454	rs643084	3.31	0.01149	NA	NA	NA	NA	NA
ENSG00000279140	NA	14	104815752	104815753	-3.50158	0.000462	rs10134946	3.98	0.01167	NA	NA	NA	NA	NA
ENSG00000075539	FRYL	4	48780321	48780322	-3.49537	0.000473	rs7655341	3.5	0	NA	NA	NA	NA	NA
ENSG00000267475	NA	19	32691749	32691750	-3.5	0.000473	rs17206198	-4.65	0.04332	NA	NA	NA	NA	NA
ENSG00000006576	PHTF2	7	77798791	77798792	-3.49447	0.000475	rs11489585	3.67	0.01581	NA	NA	NA	NA	NA
ENSG00000108342	CSF3	17	40015360	40015361	3.48292	0.000496	rs9972882	-4.32	0.09449	NA	NA	NA	NA	NA
ENSG00000205981	DNAJC19	3	180989768	180989769	-3.48126	0.000499	rs2567652	-3.28	0.00884	NA	NA	NA	NA	NA
ENSG00000107554	DNMBP	10	100009918	100009919	3.48026	0.000501	rs11596076	-3.78	0.08392	NA	NA	NA	NA	NA
ENSG00000273329	NA	7	129611629	129611630	3.47057	0.000519	rs2693727	-4.11	0.00845	NA	NA	NA	NA	NA
ENSG00000089234	BRAP	12	111685985	111685986	3.47	0.000524	rs653178	4.18	0.01878	NA	NA	NA	NA	NA
ENSG00000135624	CCT7	2	73233419	73233420	-3.46129	0.000538	rs1881245	-5.45	0.31579	NA	NA	NA	NA	NA
ENSG00000114739	ACVR2B	3	38453850	38453851	-3.45571	0.000549	rs151618	3.54	0.01538	NA	NA	NA	NA	NA
ENSG00000228242	NA	3	14144636	14144637	3.45095	0.000559	rs1350344	3.36	0.00425	NA	NA	NA	NA	NA
ENSG00000104885	DOT1L	19	2164148	2164149	3.44738	0.000566	rs12459507	3.62	0.00333	NA	NA	NA	NA	NA
ENSG00000090581	GNPTG	16	1351922	1351923	3.44631	0.000568	rs6600139	-3.94	0.0303	NA	NA	NA	NA	NA
ENSG00000104888	SLC17A7	19	49442359	49442360	-3.44	0.000572	rs2288920	-4	0.00873	NA	NA	NA	NA	NA
ENSG00000108528	SLC25A11	17	4940006	4940007	-3.44356	0.000574	rs7223183	-2.99	0.00161	NA	NA	NA	NA	NA
ENSG00000170734	POLH	6	43576149	43576150	3.44189	0.000578	rs9472138	-5.74	0.01786	NA	NA	NA	NA	NA
ENSG00000143742	SRP9	1	225777812	225777813	-3.43959	0.000583	rs6701838	3.44	0	NA	NA	NA	NA	NA
ENSG00000160255	ITGB2	21	44931988	44931989	-3.4324	0.000598	rs733738	-3.27	0.00317	NA	NA	NA	NA	NA
ENSG00000186792	HYAL3	3	50299467	50299468	-3.43117	0.000601	rs709210	3.63	0.00416	NA	NA	NA	NA	NA
ENSG00000156966	B3GNT7	2	231395542	231395543	3.42945	0.000605	rs9677476	3.78	0.01316	NA	NA	NA	NA	NA
ENSG00000238164	NA	1	2557030	2557031	3.42504	0.000615	rs6603813	3.43	0	NA	NA	NA	NA	NA
ENSG00000160752	FDPS	1	155308747	155308748	3.42359	0.000618	rs3765087	-4.11	0.034783	NA	NA	NA	NA	NA
ENSG00000148660	CAMK2G	10	73874590	73874591	3.42351	0.000618	rs11000772	3.62	0.11321	NA	NA	NA	NA	NA
ENSG00000260233	NA	11	65570422	65570423	3.42	0.000626	rs4645927	6.02	0.2353	NA	NA	NA	NA	NA
ENSG00000165121	NA	9	85805358	85805359	3.41896	0.000629	rs10780729	-3.46	0.006273	NA	NA	NA	NA	NA
ENSG00000071246	VASH1	14	76762188	76762189	-3.41008	0.000649	rs2075772	-3.45	0.002138	NA	NA	NA	NA	NA
ENSG00000138613	APH1B	15	63276017	63276018	-3.40973	0.00065	rs1502071	4.14	0.00585	NA	NA	NA	NA	NA
ENSG00000160883	HK3	5	176899331	176899332	3.40713	0.000656	rs35716097	7.467	0.1	NA	NA	NA	NA	NA
ENSG00000143882	ATP6V1C2	2	10721648	10721649	3.40478	0.000662	rs6731491	3.7	0.00939	NA	NA	NA	NA	NA
ENSG00000234335	RPS4XP11	10	32103292	32103293	-3.40059	0.000672	rs7895021	4.43	0.02948	NA	NA	NA	NA	NA
ENSG00000172375	C2CD2L	11	119102371	119102372	3.39503	0.000686	rs640603	4.63	0.04959	NA	NA	NA	NA	NA
ENSG00000172273	HINFP	11	119121586	119121587	-3.4	0.000686	rs640603	4.63	0.0992	NA	NA	NA	NA	NA
ENSG00000213326	RPS7P11	17	46722166	46722167	3.3944	0.000688	rs1838105	3.67	0.05479	NA	NA	NA	NA	NA
ENSG00000005249	PRKAR2B	7	107044648	107044649	3.3926	0.000692	rs12705390	3.54	0.00197	NA	NA	NA	NA	NA
ENSG00000174151	CYB561D1	1	109494051	109494052	3.39008	0.000699	rs1149175	3.55	0.015326	NA	NA	NA	NA	NA
ENSG00000154767	XPC	3	14173061	14173062	-3.386	0.000709	rs1350344	3.36	0.00636	NA	NA	NA	NA	NA
ENSG00000266236	NA	17	82482097	82482098	3.38161	0.000721	rs6502057	2.92	0.00155	NA	NA	NA	NA	NA
ENSG00000132670	PTPRA	20	2873419	2873420	3.3811	0.000722	rs4574173	-3.61	0.00643	NA	NA	NA	NA	NA
ENSG00000109920	FNBP4	11	47767442	47767443	3.3782	0.00073	rs10838702	4.9	0.21053	NA	NA	NA	NA	NA
ENSG00000107937	GTPBP4	10	988018	988019	-3.37651	0.000734	rs1044261	5.77	0.096	NA	NA	NA	NA	NA
ENSG00000184402	SS18L1	20	62143794	62143795	3.37604	0.000735	rs6062210	-3.64	0.00743	NA	NA	NA	NA	NA
ENSG00000164976	MYORG	9	34376852	34376853	3.37376	0.000741	rs7034455	3.29	0.013605	NA	NA	NA	NA	NA
ENSG00000104140	RHOV	15	40874288	40874289	3.37395	0.000741	rs6492983	4.04	0.04688	NA	NA	NA	NA	NA
ENSG00000100605	ITPK1	14	93116319	93116320	3.37263	0.000745	rs7140970	-4.44	0.003836	NA	NA	NA	NA	NA
ENSG00000158747	NBL1	1	19640553	19640554	3.36913	0.000754	rs10917493	-3.12	0.000949	NA	NA	NA	NA	NA
ENSG00000205041	NA	19	40275478	40275479	3.3692	0.000754	rs10418932	4.39	0.01799	NA	NA	NA	NA	NA
ENSG00000231160	NA	4	38664882	38664883	-3.3633	0.00077	rs2126526	3.57	0.00389	NA	NA	NA	NA	NA
ENSG00000185527	PDE6G	17	81663111	81663112	-3.36171	0.000775	rs6502057	2.92	0.00173	NA	NA	NA	NA	NA
ENSG00000118369	USP35	11	78188822	78188823	3.35916	0.000782	rs1017908	-3.52	0.03324	NA	NA	NA	NA	NA
ENSG00000205090	TMEM240	1	1540452	1540453	3.35107	0.000805	rs10907187	-3.78	0.105263	NA	NA	NA	NA	NA
ENSG00000023839	ABCC2	10	99782731	99782732	-3.34942	0.00081	rs11596076	-3.78	0.12	NA	NA	NA	NA	NA
ENSG00000170836	PPM1D	17	60600182	60600183	-3.34588	0.00082	rs2052074	-3.7	0.02464	NA	NA	NA	NA	NA
ENSG00000121073	SLC35B1	17	49709013	49709014	-3.34428	0.000825	rs11652146	3.75	0.00538	NA	NA	NA	NA	NA
ENSG00000066654	THUMPD1	16	20742083	20742084	3.34407	0.000826	rs13335818	-15.44	0.14815	NA	NA	NA	NA	NA
ENSG00000047849	MAP4	3	48089271	48089272	3.34271	0.00083	rs2882668	-3.41	0.08511	NA	NA	NA	NA	NA
ENSG00000174684	B4GAT1	11	66347691	66347692	3.33966	0.000839	rs654638	-3.32	0.00641	NA	NA	NA	NA	NA
ENSG00000115216	NRBP1	2	27427789	27427790	3.33831	0.000843	rs780094	-4.83	0.03235	NA	NA	NA	NA	NA
ENSG00000129515	SNX6	14	34630182	34630183	3.33451	0.000854	rs4268668	3.74	0.01139	NA	NA	NA	NA	NA
ENSG00000217094	NA	10	32188816	32188817	3.32578	0.000882	rs7895021	4.45	0.07143	NA	NA	NA	NA	NA
ENSG00000170915	PAQR8	6	52361420	52361421	3.31535	0.000915	rs10456652	-3.73	0.0062	NA	NA	NA	NA	NA
ENSG00000062716	VMP1	17	59707191	59707192	3.31477	0.000917	rs7215464	2.96	0.00185	NA	NA	NA	NA	NA
ENSG00000189423	NA	17	20415546	20415547	3.31273	0.000924	rs16941857	-3.25	0.00505	NA	NA	NA	NA	NA
ENSG00000114416	FXR1	3	180868140	180868141	3.30952	0.000935	rs2567652	-3.28	0.04124	NA	NA	NA	NA	NA
ENSG00000186603	HPDL	1	45326904	45326905	3.30505	0.00095	rs3014242	3.18	0.04461	NA	NA	NA	NA	NA
ENSG00000144048	DUSP11	2	73780156	73780157	3.30468	0.000951	rs1881245	-5.45	0.25532	NA	NA	NA	NA	NA
ENSG00000259081	NA	14	76774912	76774913	3.303	0.000957	rs2075772	-3.45	0.00442	NA	NA	NA	NA	NA
ENSG00000104946	TBC1D17	19	49878075	49878076	-3.29	0.000998	rs2288920	-4	0.0355	NA	NA	NA	NA	NA
ENSG00000142875	PRKACB	1	84078061	84078062	3.28968	0.001	rs7528615	-3.64	0.046693	NA	NA	NA	NA	NA
ENSG00000109184	DCUN1D4	4	51842999	51843000	-3.2905	0.001	rs7676869	3.62	0.03571	NA	NA	NA	NA	NA
ENSG00000176909	MAMSTR	19	48719720	48719721	3.29003	0.001	rs281380	-3.85	0.04096	NA	NA	NA	NA	NA
ENSG00000115289	PCGF1	2	74508579	74508580	-3.28714	0.00101	rs3796109	2.65	0.00212	NA	NA	NA	NA	NA
ENSG00000079335	CDC14A	1	100351733	100351734	3.28495	0.00102	rs17412243	3.42	0.002317	NA	NA	NA	NA	NA
ENSG00000128524	ATP6V1F	7	128862825	128862826	3.28272	0.001028	rs10464703	-3.21	0.00463	NA	NA	NA	NA	NA
ENSG00000138032	PPM1B	2	44168876	44168877	-3.27884	0.00104	rs3738984	3.99	0.03133	NA	NA	NA	NA	NA
ENSG00000078246	TULP3	12	2890886	2890887	3.27704	0.00105	rs7970343	4.23	0.032877	NA	NA	NA	NA	NA
ENSG00000078814	MYH7B	20	34975402	34975403	-3.2735	0.00106	rs11696967	4.03	0.09756	NA	NA	NA	NA	NA
ENSG00000125304	TM9SF2	13	99501416	99501417	3.27084	0.00107	rs7326777	-3.08	0.000335	NA	NA	NA	NA	NA
ENSG00000160392	C19orf47	19	40348454	40348455	3.27	0.001078	rs10418932	4.39	0.08571	NA	NA	NA	NA	NA
ENSG00000173473	SMARCC1	3	47782105	47782106	-3.26465	0.0011	rs2882668	-3.41	0.05634	NA	NA	NA	NA	NA
ENSG00000145075	NA	3	180871004	180871005	-3.26491	0.0011	rs2567652	-3.28	0.00432	NA	NA	NA	NA	NA
ENSG00000171467	ZNF318	6	43369477	43369478	-3.258	0.00112	rs9472138	-5.67	0.021429	NA	NA	NA	NA	NA
ENSG00000110274	CEP164	11	117314556	117314557	-3.25476	0.00113	rs576190	3.41	0.00183	NA	NA	NA	NA	NA
ENSG00000074054	CLASP1	2	121649586	121649587	3.25254	0.00114	rs3768905	5.12	0.04348	NA	NA	NA	NA	NA
ENSG00000267040	LOC100505549	18	57630301	57630302	3.25307	0.00114	rs1531348	3.93	0.03636	NA	NA	NA	NA	NA
ENSG00000251136	RIPK2-DT	8	89757726	89757727	-3.25202	0.001146	rs42481	3.37	0.00301	NA	NA	NA	NA	NA
ENSG00000213453	NA	2	27393366	27393367	3.24952	0.00116	rs780094	-4.83	0.08108	NA	NA	NA	NA	NA
ENSG00000137055	PLAA	9	26947298	26947299	-3.24903	0.00116	rs10511793	3.97	0.038095	NA	NA	NA	NA	NA
ENSG00000166128	RAB8B	15	63189468	63189469	-3.24944	0.00116	rs1502071	4.14	0.00972	NA	NA	NA	NA	NA
ENSG00000196466	ZNF799	19	12401270	12401271	3.24	0.001177	rs4804736	-3.71	0.01408	NA	NA	NA	NA	NA
ENSG00000211890	IGHA2	14	105588394	105588395	-3.24347	0.001181	rs10134946	3.98	0.02251	NA	NA	NA	NA	NA
ENSG00000176920	FUT2	19	48695970	48695971	3.24	0.001186	rs281380	-3.85	0.02484	NA	NA	NA	NA	NA
ENSG00000162073	PAQR4	16	2969244	2969245	-3.24065	0.001193	rs2717713	-3.76	0.00949	NA	NA	NA	NA	NA
ENSG00000118156	ZNF541	19	47555855	47555856	-3.24025	0.001194	rs16982092	3.22	0.00251	NA	NA	NA	NA	NA
ENSG00000235823	OLMALINC	10	100373614	100373615	3.23959	0.001197	rs11596076	-3.78	0.05556	NA	NA	NA	NA	NA
ENSG00000251247	ZNF345	19	36850360	36850361	-3.23963	0.001197	rs7256746	-3.36	0.02055	NA	NA	NA	NA	NA
ENSG00000165917	RAPSN	11	47449177	47449178	-3.24	0.0012	rs10838702	4.9	0.1818	NA	NA	NA	NA	NA
ENSG00000105516	DBP	19	48637437	48637438	3.23604	0.001212	rs281380	-3.85	0.00748	NA	NA	NA	NA	NA
ENSG00000126456	IRF3	19	49665140	49665141	3.23429	0.00122	rs2288920	-4	0.00954	NA	NA	NA	NA	NA
ENSG00000269191	NA	19	18532907	18532908	-3.23	0.001239	rs12610691	-3.42	0.00394	NA	NA	NA	NA	NA
ENSG00000114346	ECT2	3	172750681	172750682	3.23021	0.00124	rs3136595	3.7	0.01333	NA	NA	NA	NA	NA
ENSG00000198833	UBE2J1	6	89352847	89352848	3.227	0.00125	rs9451211	3.08	0.004208	NA	NA	NA	NA	NA
ENSG00000174501	ANKRD36C	2	95991830	95991831	-3.22483	0.00126	rs12717775	4.72	0.21429	NA	NA	NA	NA	NA
ENSG00000161381	PLXDC1	17	39154393	39154394	3.22322	0.00127	rs9972882	-4.32	0.15789	NA	NA	NA	NA	NA
ENSG00000017797	RALBP1	18	9475008	9475009	3.2195	0.00128	rs7237923	3.29	0.00531	NA	NA	NA	NA	NA
ENSG00000132341	RAN	12	130871878	130871879	3.21839	0.001289	rs12823266	-4.1	0.00912	NA	NA	NA	NA	NA
ENSG00000170860	LSM3	3	14178357	14178358	-3.21444	0.00131	rs1350344	3.36	0.01974	NA	NA	NA	NA	NA
ENSG00000105185	PDCD5	19	32581067	32581068	-3.21148	0.00132	rs17206198	-4.65	0.04781	NA	NA	NA	NA	NA
ENSG00000130529	TRPM4	19	49157740	49157741	3.21102	0.001323	rs2288920	-4	0.03101	NA	NA	NA	NA	NA
ENSG00000173950	XXYLT1	3	195271166	195271167	-3.20847	0.00133	rs9837804	3.54	0.00737	NA	NA	NA	NA	NA
ENSG00000080345	RIF1	2	151409882	151409883	-3.20634	0.00134	rs4315520	3.31	0.01954	NA	NA	NA	NA	NA
ENSG00000157693	TMEM268	9	114611205	114611206	3.20264	0.00136	rs10759728	3.68	0.029557	NA	NA	NA	NA	NA
ENSG00000251562	MALAT1	11	65497761	65497762	-3.20386	0.00136	rs4645927	6.02	0.12371	NA	NA	NA	NA	NA
ENSG00000186166	CENATAC	11	118998141	118998142	3.20326	0.00136	rs640603	4.63	0.10169	NA	NA	NA	NA	NA
ENSG00000136436	CALCOCO2	17	48830987	48830988	-3.20301	0.00136	rs178467	3.22	0.00355	NA	NA	NA	NA	NA
ENSG00000125944	HNRNPR	1	23344335	23344336	3.20094	0.00137	rs2849028	-4.27	0.181818	NA	NA	NA	NA	NA
ENSG00000163832	ELP6	3	47513760	47513761	3.20024	0.00137	rs2882668	-3.41	0.03582	NA	NA	NA	NA	NA
ENSG00000104886	PLEKHJ1	19	2237703	2237704	-3.19875	0.00138	rs12459507	3.62	0.00429	NA	NA	NA	NA	NA
ENSG00000163795	ZNF513	2	27380789	27380790	3.19568	0.00139	rs780094	-4.83	0.09375	NA	NA	NA	NA	NA
ENSG00000185864	NPIPB4	16	21866307	21866308	-3.19535	0.001397	rs11862108	3.32	0.00614	NA	NA	NA	NA	NA
ENSG00000111252	SH2B3	12	111405947	111405948	-3.19	0.00141	rs653178	4.18	0.12121	NA	NA	NA	NA	NA
ENSG00000166831	RBPMS2	15	64775586	64775587	3.19117	0.00142	rs7495961	3.19	0	NA	NA	NA	NA	NA
ENSG00000112320	SOBP	6	107489957	107489958	-3.1815	0.00147	rs9373933	-3.72	0.02444	NA	NA	NA	NA	NA
ENSG00000087087	SRRT	7	100875125	100875126	-3.18043	0.00147	rs12535629	3.24	0.00605	NA	NA	NA	NA	NA
ENSG00000132481	TRIM47	17	75876370	75876371	-3.17726	0.00149	rs936056	2.49	0.00071	NA	NA	NA	NA	NA
ENSG00000095066	HOOK2	19	12872739	12872740	3.17517	0.001497	rs4804736	-3.71	0.01681	NA	NA	NA	NA	NA
ENSG00000110696	C11orf58	11	16613131	16613132	3.17186	0.00151	rs1401454	3.58	0.01455	NA	NA	NA	NA	NA
ENSG00000269892	NA	12	6742984	6742985	-3.17236	0.00151	rs12426815	3.68	0.035714	NA	NA	NA	NA	NA
ENSG00000141854	MISP3	19	14072535	14072536	-3.17	0.001522	rs2420538	-3.71	0.02303	NA	NA	NA	NA	NA
ENSG00000105576	TNPO2	19	12724010	12724011	3.17	0.001523	rs4804736	-3.71	0.01902	NA	NA	NA	NA	NA
ENSG00000272686	WASL-DT	7	123749067	123749068	3.16912	0.001529	rs643084	3.31	0.01693	NA	NA	NA	NA	NA
ENSG00000105538	RASIP1	19	48740720	48740721	-3.16971	0.00153	rs281380	-3.85	0.02655	NA	NA	NA	NA	NA
ENSG00000161395	PGAP3	17	39696796	39696797	3.16664	0.00154	rs9897185	-4.39	0.3871	NA	NA	NA	NA	NA
ENSG00000160124	MIX23	3	122383230	122383231	-3.16459	0.00155	rs12496410	3.84	0.07317	NA	NA	NA	NA	NA
ENSG00000137269	LRRC1	6	53794496	53794497	-3.16317	0.00156	rs11970064	3.24	0.01054	NA	NA	NA	NA	NA
ENSG00000177791	MYOZ1	10	73641756	73641757	3.162	0.001567	rs11000772	3.62	0.19355	NA	NA	NA	NA	NA
ENSG00000165322	ARHGAP12	10	31928875	31928876	3.16101	0.00157	rs7895021	4.44	0.04545	NA	NA	NA	NA	NA
ENSG00000178921	PFAS	17	8247617	8247618	3.16217	0.00157	rs4545881	3.17	0.00336	NA	NA	NA	NA	NA
ENSG00000213965	NUDT19	19	32691960	32691961	-3.16	0.001603	rs17206198	-4.65	0.05687	NA	NA	NA	NA	NA
ENSG00000250073	ESAM-AS1	11	124759128	124759129	3.14843	0.00164	rs11219765	3.21	0.00407	NA	NA	NA	NA	NA
ENSG00000114956	DGUOK	2	73926825	73926826	3.14463	0.00166	rs10496191	-5.42	0.28571	NA	NA	NA	NA	NA
ENSG00000238917	SNORD10	17	7576810	7576811	3.14489	0.00166	rs17732672	3.2	0.00727	NA	NA	NA	NA	NA
ENSG00000125877	ITPA	20	3208867	3208868	3.141	0.00168	rs4574173	-3.61	0.04225	NA	NA	NA	NA	NA
ENSG00000175701	MTLN	2	110245310	110245311	3.13805	0.0017	rs906816	-2.34	0.01951	NA	NA	NA	NA	NA
ENSG00000132153	DHX30	3	47802927	47802928	3.13801	0.0017	rs2882668	-3.41	0.11538	NA	NA	NA	NA	NA
ENSG00000111245	MYL2	12	110920576	110920577	3.14	0.0017	rs6490055	-3.6	0.10084	NA	NA	NA	NA	NA
ENSG00000114023	FAM162A	3	122384175	122384176	3.1367	0.00171	rs12496410	3.84	0.06936	NA	NA	NA	NA	NA
ENSG00000082074	FYB1	5	39274527	39274528	-3.13708	0.00171	rs700221	7.337	0.106195	NA	NA	NA	NA	NA
ENSG00000254231	WWP1-AS1	8	86343313	86343314	3.13595	0.001713	rs10435563	-3.56	0.02586	NA	NA	NA	NA	NA
ENSG00000130706	ADRM1	20	62302092	62302093	-3.13281	0.00173	rs6062210	-3.64	0.02102	NA	NA	NA	NA	NA
ENSG00000103066	PLA2G15	16	68245303	68245304	3.13288	0.001731	rs6499165	3.17	0.00393	NA	NA	NA	NA	NA
ENSG00000163069	SGCB	4	52038481	52038482	-3.13079	0.00174	rs7676869	3.62	0.07547	NA	NA	NA	NA	NA
ENSG00000197863	ZNF790	19	36850786	36850787	3.12875	0.001756	rs7256746	-3.36	0.0678	NA	NA	NA	NA	NA
ENSG00000198189	HSD17B11	4	87391385	87391386	3.1252	0.00178	rs3923442	-3.69	0.02449	NA	NA	NA	NA	NA
ENSG00000102996	MMP15	16	58025565	58025566	-3.12165	0.001798	rs11648508	3.54	0.01529	NA	NA	NA	NA	NA
ENSG00000106009	BRAT1	7	2555726	2555727	-3.12106	0.001802	rs2895183	-3.62	0.00617	NA	NA	NA	NA	NA
ENSG00000175595	ERCC4	16	13920156	13920157	-3.1211	0.001802	rs1000174	-2.68	0.00166	NA	NA	NA	NA	NA
ENSG00000107758	PPP3CB	10	73496023	73496024	-3.12074	0.001804	rs11000772	3.62	0.05333	NA	NA	NA	NA	NA
ENSG00000152056	AP1S3	2	223838026	223838027	-3.12027	0.00181	rs2395981	3.04	0.00148	NA	NA	NA	NA	NA
ENSG00000117448	AKR1A1	1	45550542	45550543	3.11844	0.00182	rs946526	3.62	0.052402	NA	NA	NA	NA	NA
ENSG00000263624	NA	17	17169108	17169109	3.1175	0.00182	rs9901291	-3.47	0.01247	NA	NA	NA	NA	NA
ENSG00000173875	ZNF791	19	12610917	12610918	-3.12	0.001825	rs4804736	-3.71	0.0285	NA	NA	NA	NA	NA
ENSG00000060971	ACAA1	3	38137241	38137242	-3.1159	0.00183	rs9837867	3.72	0.05063	NA	NA	NA	NA	NA
ENSG00000143228	NUF2	1	163266575	163266576	-3.11268	0.00185	rs10753622	4.35	0.03871	NA	NA	NA	NA	NA
ENSG00000138821	SLC39A8	4	102385509	102385510	-3.11118	0.00186	rs1313925	-3.59	0.02479	NA	NA	NA	NA	NA
ENSG00000136869	TLR4	9	117704331	117704332	3.11132	0.00186	rs913930	3.33	0.002401	NA	NA	NA	NA	NA
ENSG00000162783	IER5	1	181088711	181088712	3.10861	0.00188	rs4579718	3.56	0.01791	NA	NA	NA	NA	NA
ENSG00000115145	STAM2	2	152175991	152175992	3.10882	0.00188	rs10167462	-2.82	0.00286	NA	NA	NA	NA	NA
ENSG00000259536	NA	15	40488040	40488041	3.10917	0.00188	rs10851402	3.82	0.0283	NA	NA	NA	NA	NA
ENSG00000214160	ALG3	3	184249547	184249548	-3.10744	0.00189	rs2293605	-3.56	0.02102	NA	NA	NA	NA	NA
ENSG00000126860	EVI2A	17	31321883	31321884	3.10497	0.0019	rs223134	3.44	0.00826	NA	NA	NA	NA	NA
ENSG00000114790	ARHGEF26	3	154121002	154121003	-3.1019	0.00192	rs1657621	-4.57	0.32432	NA	NA	NA	NA	NA
ENSG00000279930	NA	16	1437153	1437154	3.10223	0.001921	rs6600139	-3.94	0.0201	NA	NA	NA	NA	NA
ENSG00000187098	MITF	3	69739434	69739435	-3.09957	0.00194	rs10428167	4.11	0.02771	NA	NA	NA	NA	NA
ENSG00000102984	ZNF821	16	71895247	71895248	-3.09765	0.00195	rs172650	3.76	0.06704	NA	NA	NA	NA	NA
ENSG00000171174	RBKS	2	27891097	27891098	-3.09611	0.00196	rs780094	-4.83	0.096	NA	NA	NA	NA	NA
ENSG00000117308	GALE	1	23800803	23800804	-3.09431	0.00197	rs2849028	-4.27	0.058252	NA	NA	NA	NA	NA
ENSG00000204120	GIGYF2	2	232697298	232697299	3.09322	0.00198	rs13029336	-3.37	0.00313	NA	NA	NA	NA	NA
ENSG00000138078	PREPL	2	44361861	44361862	3.09247	0.00199	rs3738984	3.99	0.07895	NA	NA	NA	NA	NA
ENSG00000164051	CCDC51	3	48440350	48440351	3.09175	0.00199	rs7653368	-3.34	0.25	NA	NA	NA	NA	NA
ENSG00000279495	NA	14	105370417	105370418	-3.08742	0.002019	rs10134946	3.98	0.033426	NA	NA	NA	NA	NA
ENSG00000126883	NUP214	9	131125560	131125561	-3.08377	0.00204	rs818051	3.51	0.005215	NA	NA	NA	NA	NA
ENSG00000108557	RAI1	17	17681472	17681473	-3.0848	0.00204	rs7224617	3.65	0.0281	NA	NA	NA	NA	NA
ENSG00000277142	NA	16	527406	527407	3.08404	0.002042	rs216596	-3.21	0.00683	NA	NA	NA	NA	NA
ENSG00000143590	EFNA3	1	155078871	155078872	3.0824	0.00205	rs3765087	-4.11	0.03252	NA	NA	NA	NA	NA
ENSG00000078369	GNB1	1	1891116	1891117	-3.07915	0.00208	rs10907187	-3.78	0.077419	NA	NA	NA	NA	NA
ENSG00000059145	UNKL	16	1414750	1414751	-3.0708	0.00213	rs6600139	-3.94	0.03934	NA	NA	NA	NA	NA
ENSG00000173085	COQ2	4	83284913	83284914	-3.0705	0.00214	rs4364254	3.53	0.00795	NA	NA	NA	NA	NA
ENSG00000166855	CLPX	15	65185341	65185342	-3.07022	0.00214	rs7495961	3.19	0.00874	NA	NA	NA	NA	NA
ENSG00000271843	NA	3	64008691	64008692	-3.06828	0.00215	rs832187	4.16	0.03038	NA	NA	NA	NA	NA
ENSG00000160214	RRP1	21	43789512	43789513	3.06892	0.00215	rs2838540	3.58	0.0296	NA	NA	NA	NA	NA
ENSG00000115204	MPV17	2	27325679	27325680	3.06664	0.00216	rs780094	-4.83	0.05556	NA	NA	NA	NA	NA
ENSG00000241889	NA	3	113885297	113885298	3.06654	0.00217	rs2669909	-2.99	0.00733	NA	NA	NA	NA	NA
ENSG00000178821	TMEM52	1	1919272	1919273	-3.06431	0.00218	rs10907187	-3.78	0.061856	NA	NA	NA	NA	NA
ENSG00000105647	PIK3R2	19	18153117	18153118	-3.06469	0.00218	rs12610691	-3.42	0.01293	NA	NA	NA	NA	NA
ENSG00000070476	ZXDC	3	126475918	126475919	3.06352	0.00219	rs777479	-3.41	0.02	NA	NA	NA	NA	NA
ENSG00000177954	RPS27	1	153990758	153990759	-3.05863	0.00222	rs2274993	-2.78	0.005144	NA	NA	NA	NA	NA
ENSG00000221963	APOL6	22	35648394	35648395	-3.05748	0.00223	rs132621	3.32	0.00547	NA	NA	NA	NA	NA
ENSG00000162928	PEX13	2	61017224	61017225	-3.05535	0.00225	rs13410306	3.26	0.01695	NA	NA	NA	NA	NA
ENSG00000166348	USP54	10	73625952	73625953	-3.05269	0.002268	rs11000772	3.62	0.11215	NA	NA	NA	NA	NA
ENSG00000236263	NA	1	155211390	155211391	3.05254	0.00227	rs3765087	-4.11	0.095238	NA	NA	NA	NA	NA
ENSG00000257017	HP	16	72054591	72054592	3.04861	0.002299	rs172650	3.76	0.07317	NA	NA	NA	NA	NA
ENSG00000171368	TPPP	5	693394	693395	3.04865	0.0023	rs13359853	-3.286	0.004304	NA	NA	NA	NA	NA
ENSG00000091483	FH	1	241519760	241519761	3.04781	0.00231	rs6689502	2.99	0.001484	NA	NA	NA	NA	NA
ENSG00000250722	SELENOP	5	42887391	42887392	3.04655	0.00231	rs922439	2.669	0.024742	NA	NA	NA	NA	NA
ENSG00000088836	SLC4A11	20	3239189	3239190	3.0476	0.00231	rs4574173	-3.61	0.05128	NA	NA	NA	NA	NA
ENSG00000183527	PSMG1	21	39183850	39183851	3.04772	0.00231	rs2836939	3.81	0.01044	NA	NA	NA	NA	NA
ENSG00000225217	NA	1	161606290	161606291	3.04475	0.00233	rs2099684	-3.17	0.000778	NA	NA	NA	NA	NA
ENSG00000107771	CCSER2	10	84328585	84328586	3.04364	0.00234	rs7078319	3.87	0.01213	NA	NA	NA	NA	NA
ENSG00000176125	UFSP1	7	100889717	100889718	3.04193	0.00235	rs12535629	3.24	0.00752	NA	NA	NA	NA	NA
ENSG00000176463	SLCO3A1	15	91853694	91853695	-3.03897	0.00237	rs8028382	-3.02	0.00579	NA	NA	NA	NA	NA
ENSG00000185862	EVI2B	17	31314111	31314112	3.03959	0.00237	rs223134	3.44	0.04743	NA	NA	NA	NA	NA
ENSG00000196712	NF1	17	31094926	31094927	-3.03959	0.00237	rs2040792	3.37	0.03191	NA	NA	NA	NA	NA
ENSG00000123444	KBTBD4	11	47579008	47579009	3.04	0.00239	rs10838702	4.9	0.1622	NA	NA	NA	NA	NA
ENSG00000185158	LRRC37B	17	32007871	32007872	3.03542	0.0024	rs223134	3.44	0.00419	NA	NA	NA	NA	NA
ENSG00000116521	SCAMP3	1	155262429	155262430	-3.03255	0.00243	rs3765087	-4.11	0.060606	NA	NA	NA	NA	NA
ENSG00000137073	UBAP2	9	34048948	34048949	-3.02753	0.00247	rs7034455	3.29	0.04	NA	NA	NA	NA	NA
ENSG00000197265	GTF2E2	8	30658250	30658251	-3.02586	0.002479	rs17626155	3.1	0.01058	NA	NA	NA	NA	NA
ENSG00000065618	COL17A1	10	104086001	104086002	3.02553	0.00248	rs628480	3.65	0.03008	NA	NA	NA	NA	NA
ENSG00000184979	USP18	22	18149898	18149899	3.02547	0.00248	rs5992871	3.23	0.01179	NA	NA	NA	NA	NA
ENSG00000103148	NPRL3	16	138859	138860	3.02559	0.002481	rs216596	-3.21	0.00542	NA	NA	NA	NA	NA
ENSG00000181666	ZNF875	19	37312836	37312837	-3.02431	0.00249	rs7256746	-3.36	0.10256	NA	NA	NA	NA	NA
ENSG00000265451	NA	2	121530421	121530422	-3.02113	0.00252	rs3768905	5.12	0.0531	NA	NA	NA	NA	NA
ENSG00000280198	NA	17	18026770	18026771	-3.02002	0.00253	rs7224617	3.65	0.03226	NA	NA	NA	NA	NA
ENSG00000269343	ZNF587B	19	57819939	57819940	3.01915	0.002535	rs7249882	2.95	0.00332	NA	NA	NA	NA	NA
ENSG00000186350	RXRA	9	134317097	134317098	3.01903	0.00254	rs7864987	-2.98	0.006286	NA	NA	NA	NA	NA
ENSG00000279863	NA	10	50334537	50334538	3.01701	0.00255	rs2579034	3.23	0.0071	NA	NA	NA	NA	NA
ENSG00000247271	ZBED5-AS1	11	10858796	10858797	-3.02	0.00255	rs10831575	-4.1	0.0254	NA	NA	NA	NA	NA
ENSG00000253982	CLN8-AS1	8	1764501	1764502	3.01541	0.00257	rs4595147	3.18	0.02603	NA	NA	NA	NA	NA
ENSG00000087088	BAX	19	48954876	48954877	-3.01462	0.00257	rs281380	-3.85	0.01805	NA	NA	NA	NA	NA
ENSG00000159131	GART	21	33543490	33543491	3.0133	0.002584	rs2834330	3.63	0.01729	NA	NA	NA	NA	NA
ENSG00000115306	SPTBN1	2	54456284	54456285	-3.01305	0.00259	rs6545423	4.93	0.07643	NA	NA	NA	NA	NA
ENSG00000148926	ADM	11	10304679	10304680	-3.01	0.00259	rs4399321	-4.78	0.0649	NA	NA	NA	NA	NA
ENSG00000039560	RAI14	5	34656236	34656237	3.01093	0.0026	rs4146606	-5.06	0.08	NA	NA	NA	NA	NA
ENSG00000004487	KDM1A	1	23019447	23019448	3.01071	0.00261	rs2849028	-4.27	0.059701	NA	NA	NA	NA	NA
ENSG00000278784	NA	14	24202810	24202811	-3.00909	0.00262	rs11629199	-2.42	0.000582	NA	NA	NA	NA	NA
ENSG00000189164	ZNF527	19	37371060	37371061	3.01	0.00262	rs7256746	-3.36	0.04706	NA	NA	NA	NA	NA
ENSG00000226332	NA	20	62306324	62306325	3.00884	0.00262	rs6062210	-3.64	0.02041	NA	NA	NA	NA	NA
ENSG00000117620	SLC35A3	1	99969864	99969865	3.00845	0.00263	rs6696586	4.13	0.064865	NA	NA	NA	NA	NA
ENSG00000168916	ZNF608	5	124748806	124748807	-3.00729	0.00264	rs4304076	-2.806	0.00292	NA	NA	NA	NA	NA
ENSG00000123124	WWP1	8	86342737	86342738	3.0064	0.002644	rs10435563	-3.56	0.0121	NA	NA	NA	NA	NA
ENSG00000197081	IGF2R	6	159969098	159969099	3.00437	0.00266	rs2279463	6.62	0.16	NA	NA	NA	NA	NA
ENSG00000104343	UBE2W	8	73878909	73878910	3.00406	0.00266	rs10113375	3.67	0.02459	NA	NA	NA	NA	NA
ENSG00000125966	MMP24	20	35226653	35226654	-3.00282	0.00267	rs11696967	4.03	0.05882	NA	NA	NA	NA	NA
ENSG00000164823	OSGIN2	8	89901858	89901859	-3.00315	0.002672	rs42481	3.37	0.015	NA	NA	NA	NA	NA
ENSG00000137413	TAF8	6	42050512	42050513	-2.9976	0.00272	rs7756525	2.86	0.002786	NA	NA	NA	NA	NA
ENSG00000143155	TIPRL	1	168178932	168178933	-2.99361	0.00276	rs2281014	3.14	0.011776	NA	NA	NA	NA	NA
ENSG00000169885	CALML6	1	1914826	1914827	-2.99317	0.00276	rs10907187	-3.78	0.050633	NA	NA	NA	NA	NA
ENSG00000138134	STAMBPL1	10	88879733	88879734	2.99373	0.00276	rs10788606	4.02	0.01415	NA	NA	NA	NA	NA
ENSG00000185499	MUC1	1	155192915	155192916	2.99269	0.00277	rs3765087	-4.11	0.060606	NA	NA	NA	NA	NA
ENSG00000121966	CXCR4	2	136118164	136118165	2.99151	0.00278	rs13426918	-3.21	0.02804	NA	NA	NA	NA	NA
ENSG00000125741	OPA3	19	45602211	45602212	-2.98619	0.00282	rs4239537	3.8	0.0083	NA	NA	NA	NA	NA
ENSG00000172046	USP19	3	49120937	49120938	-2.98535	0.00283	rs9844757	-2.73	0.00315	NA	NA	NA	NA	NA
ENSG00000227540	DNAJC9-AS1	10	73252790	73252791	-2.98574	0.00283	rs2306325	3.62	0.07018	NA	NA	NA	NA	NA
ENSG00000154358	OBSCN	1	228208129	228208130	2.98455	0.00284	rs1771459	-3.1	0.023715	NA	NA	NA	NA	NA
ENSG00000213689	TREX1	3	48465810	48465811	-2.98465	0.00284	rs13075457	-3.26	0.04819	NA	NA	NA	NA	NA
ENSG00000164054	SHISA5	3	48504825	48504826	-2.98465	0.00284	rs13075457	-3.26	0.01373	NA	NA	NA	NA	NA
ENSG00000057252	SOAT1	1	179293713	179293714	2.98113	0.00287	rs1034269	3.38	0.022857	NA	NA	NA	NA	NA
ENSG00000112715	VEGFA	6	43770212	43770213	2.9818	0.00287	rs9472138	-5.67	0.055556	NA	NA	NA	NA	NA
ENSG00000177875	CCDC184	12	48183583	48183584	2.98133	0.00287	rs3815138	4.02	0.0375	NA	NA	NA	NA	NA
ENSG00000129534	MIS18BP1	14	45253539	45253540	2.97783	0.002903	rs7141132	2.63	0.00239	NA	NA	NA	NA	NA
ENSG00000182676	PPP1R27	17	81835049	81835050	-2.97491	0.00293	rs6502057	2.92	0.01579	NA	NA	NA	NA	NA
ENSG00000135631	RAB11FIP5	2	73156720	73156721	2.97392	0.00294	rs1881245	-5.45	0.52174	NA	NA	NA	NA	NA
ENSG00000260461	NA	10	103879760	103879761	-2.9713	0.002965	rs628480	3.65	0.02864	NA	NA	NA	NA	NA
ENSG00000187257	RSBN1L	7	77696442	77696443	-2.96959	0.00298	rs11489585	3.67	0.04461	NA	NA	NA	NA	NA
ENSG00000142528	ZNF473	19	50025946	50025947	-2.96875	0.00299	rs2288920	-4	0.00919	NA	NA	NA	NA	NA
ENSG00000274184	NA	18	35268217	35268218	-2.96741	0.003	rs11872966	3.04	0.00647	NA	NA	NA	NA	NA
ENSG00000169554	ZEB2	2	144524582	144524583	2.96672	0.00301	rs1371044	3.43	0.02444	NA	NA	NA	NA	NA
ENSG00000160753	RUSC1	1	155321695	155321696	2.9658	0.00302	rs3765087	-4.11	0.092308	NA	NA	NA	NA	NA
ENSG00000278619	MRM1	17	36601571	36601572	-2.96539	0.00302	rs17619821	-5.17	0.11111	NA	NA	NA	NA	NA
ENSG00000226608	NA	20	4023916	4023917	2.96539	0.00302	rs3859666	3.63	0.01147	NA	NA	NA	NA	NA
ENSG00000186575	NF2	22	29603555	29603556	-2.96601	0.00302	rs12484227	2.93	0.02626	NA	NA	NA	NA	NA
ENSG00000146670	CDCA5	11	65084150	65084151	2.96334	0.00304	rs12270054	-3.61	0.06091	NA	NA	NA	NA	NA
ENSG00000221890	NPTXR	22	38843981	38843982	2.96392	0.00304	rs2142836	3.61	0.01778	NA	NA	NA	NA	NA
ENSG00000005812	FBXL3	13	77027194	77027195	-2.96226	0.00305	rs2025907	-3.16	0.00976	NA	NA	NA	NA	NA
ENSG00000263050	NA	17	2044967	2044968	2.96314	0.00305	rs8069947	2.96	0	NA	NA	NA	NA	NA
ENSG00000182372	CLN8	8	1755777	1755778	2.96078	0.003069	rs4595147	3.18	0.02027	NA	NA	NA	NA	NA
ENSG00000145555	MYO10	5	16936275	16936276	2.96047	0.00307	rs253482	-3.09	0.0092	NA	NA	NA	NA	NA
ENSG00000004700	RECQL	12	21501668	21501669	-2.96046	0.003072	rs2284393	3.44	0.0124	NA	NA	NA	NA	NA
ENSG00000267213	DPY19L3-DT	19	32405541	32405542	2.95883	0.003088	rs17206198	-4.65	0.02797	NA	NA	NA	NA	NA
ENSG00000140743	CDR2	16	22433664	22433665	-2.95815	0.00309	rs11862108	3.32	0.02771	NA	NA	NA	NA	NA
ENSG00000188277	C15orf62	15	40770289	40770290	2.95616	0.00311	rs6492983	4.04	0.05797	NA	NA	NA	NA	NA
ENSG00000272902	TBC1D8-AS1	2	101151659	101151660	2.95578	0.00312	rs1703854	3.89	0.01023	NA	NA	NA	NA	NA
ENSG00000254461	NA	11	66259841	66259842	2.95425	0.00313	rs948494	6.08	0.12371	NA	NA	NA	NA	NA
ENSG00000164024	METAP1	4	98995619	98995620	2.954	0.00314	rs6835899	2.9	0.00225	NA	NA	NA	NA	NA
ENSG00000128487	SPECC1	17	20009343	20009344	2.95332	0.00314	rs2453580	4.09	0.05217	NA	NA	NA	NA	NA
ENSG00000107960	STN1	10	103918204	103918205	-2.9531	0.00315	rs628480	3.65	0.04211	NA	NA	NA	NA	NA
ENSG00000076928	ARHGEF1	19	41883160	41883161	2.95171	0.00316	rs4803508	3.22	0.02791	NA	NA	NA	NA	NA
ENSG00000115241	PPM1G	2	27409686	27409687	2.95056	0.00317	rs780094	-4.83	0.05286	NA	NA	NA	NA	NA
ENSG00000128617	OPN1SW	7	128775789	128775790	-2.94844	0.00319	rs10464703	-3.21	0.02439	NA	NA	NA	NA	NA
ENSG00000165732	DDX21	10	68956127	68956128	-2.94881	0.00319	rs7893994	-3.06	0.00324	NA	NA	NA	NA	NA
ENSG00000170558	CDH2	18	28177445	28177446	2.9476	0.0032	rs12458418	-3.49	0.00639	NA	NA	NA	NA	NA
ENSG00000111666	CHPT1	12	101696946	101696947	2.94	0.00323	rs2695289	3.49	0.00623	NA	NA	NA	NA	NA
ENSG00000272382	NA	5	43033715	43033716	-2.94224	0.00326	rs6896899	-2.642	0.06	NA	NA	NA	NA	NA
ENSG00000138448	ITGAV	2	186590064	186590065	2.9416	0.00327	rs4144784	2.45	0.0019	NA	NA	NA	NA	NA
ENSG00000138131	LOXL4	10	98268249	98268250	-2.93841	0.0033	rs11189770	-3.53	0.04255	NA	NA	NA	NA	NA
ENSG00000143322	ABL2	1	179229683	179229684	2.93735	0.00331	rs1034269	3.38	0.01707	NA	NA	NA	NA	NA
ENSG00000125971	DYNLRB1	20	34516408	34516409	-2.93644	0.00332	rs6088521	3.84	0.23077	NA	NA	NA	NA	NA
ENSG00000185022	MAFF	22	38201881	38201882	-2.93579	0.003327	rs5756968	-3.08	0.0212	NA	NA	NA	NA	NA
ENSG00000165912	PACSIN3	11	47186442	47186443	2.93	0.00334	rs10838702	4.9	0.15	NA	NA	NA	NA	NA
ENSG00000132950	ZMYM5	13	19863635	19863636	2.93467	0.00334	rs9509136	2.94	0.007833	NA	NA	NA	NA	NA
ENSG00000236552	RPL13AP5	10	96750287	96750288	-2.93418	0.003344	rs7086186	3.52	0.01102	NA	NA	NA	NA	NA
ENSG00000198324	PHETA1	12	111369120	111369121	-2.93162	0.00337	rs653178	4.18	0.169014	NA	NA	NA	NA	NA
ENSG00000237276	NA	1	16228026	16228027	-2.93133	0.00338	rs12046247	-3.15	0.054299	NA	NA	NA	NA	NA
ENSG00000233597	RPL19P6	3	142044197	142044198	2.93112	0.00338	rs6778085	-4.33	0.16667	NA	NA	NA	NA	NA
ENSG00000220848	NA	6	149594083	149594084	-2.93119	0.00338	rs2272901	-2.65	0.00642	NA	NA	NA	NA	NA
ENSG00000147883	CDKN2B	9	22009362	22009363	-2.93042	0.00338	rs6475581	-3.22	0.01087	NA	NA	NA	NA	NA
ENSG00000269463	NA	11	62808062	62808063	2.93133	0.00338	rs4726	-2.93	0.01281	NA	NA	NA	NA	NA
ENSG00000281195	NA	2	71373937	71373938	-2.92813	0.00341	rs2195194	3.29	0.07547	NA	NA	NA	NA	NA
ENSG00000105372	RPS19	19	41859917	41859918	2.93	0.003415	rs4803508	3.22	0.02353	NA	NA	NA	NA	NA
ENSG00000185798	WDR53	3	196568609	196568610	2.92675	0.00343	rs6778889	-3.39	0.01866	NA	NA	NA	NA	NA
ENSG00000236675	MTX1P1	1	155230974	155230975	2.92511	0.00344	rs3765087	-4.11	0.077419	NA	NA	NA	NA	NA
ENSG00000172348	RCAN2	6	46491971	46491972	2.9241	0.00345	rs7754915	-2.86	0.0087	NA	NA	NA	NA	NA
ENSG00000134574	DDB2	11	47214464	47214465	-2.92424	0.00345	rs10838702	4.9	0.25	NA	NA	NA	NA	NA
ENSG00000114796	KLHL24	3	183635567	183635568	2.92364	0.00346	rs16848455	-3.46	0.04124	NA	NA	NA	NA	NA
ENSG00000272140	NA	10	73713580	73713581	-2.92325	0.00346	rs11000772	3.62	0.08	NA	NA	NA	NA	NA
ENSG00000165714	BORCS5	12	12357078	12357079	2.91666	0.003538	rs2909001	-3.12	0.00475	NA	NA	NA	NA	NA
ENSG00000181481	RNF135	17	30968784	30968785	2.91657	0.00354	rs2040792	3.37	0.06857	NA	NA	NA	NA	NA
ENSG00000141367	CLTC	17	59619714	59619715	2.91556	0.00355	rs7215464	2.96	0.01178	NA	NA	NA	NA	NA
ENSG00000108599	AKAP10	17	19978342	19978343	2.91466	0.00356	rs2453580	4.09	0.04839	NA	NA	NA	NA	NA
ENSG00000145041	DCAF1	3	51500001	51500002	-2.91231	0.00359	rs12637997	2.73	0.00222	NA	NA	NA	NA	NA
ENSG00000184719	RNLS	10	88584529	88584530	-2.90977	0.003617	rs10788606	4.02	0.02505	NA	NA	NA	NA	NA
ENSG00000213445	SIPA1	11	65638096	65638097	2.90956	0.00362	rs4645927	6.02	0.23077	NA	NA	NA	NA	NA
ENSG00000112357	PEX7	6	136822563	136822564	2.9057	0.00366	rs3757165	-3.23	0.034985	NA	NA	NA	NA	NA
ENSG00000118777	ABCG2	4	88231321	88231322	-2.905	0.00367	rs2860419	4.64	0.08451	NA	NA	NA	NA	NA
ENSG00000133027	PEMT	17	17591707	17591708	2.90443	0.00368	rs7224617	3.65	0.03727	NA	NA	NA	NA	NA
ENSG00000197956	S100A6	1	153536243	153536244	2.90225	0.0037	rs7518712	-2.54	0.015385	NA	NA	NA	NA	NA
ENSG00000248161	NA	4	102450009	102450010	2.9025	0.0037	rs1313925	-3.59	0.03141	NA	NA	NA	NA	NA
ENSG00000128016	ZFP36	19	39406812	39406813	-2.90074	0.003723	rs1836011	3.45	0.01227	NA	NA	NA	NA	NA
ENSG00000104626	ERI1	8	9002146	9002147	-2.89903	0.003743	rs1112331	-3.26	0.03659	NA	NA	NA	NA	NA
ENSG00000138286	FAM149B1	10	73168165	73168166	2.8971	0.003766	rs12264150	3.15	0.00192	NA	NA	NA	NA	NA
ENSG00000203709	NA	1	207879095	207879096	-2.89541	0.00379	rs17186722	3.58	0.009419	NA	NA	NA	NA	NA
ENSG00000126249	PDCD2L	19	34404383	34404384	2.89	0.003796	rs10406046	2.65	0.0198	NA	NA	NA	NA	NA
ENSG00000025039	RRAGD	6	89412269	89412270	-2.8927	0.00382	rs9451211	3.07	0.012358	NA	NA	NA	NA	NA
ENSG00000166341	DCHS1	11	6655853	6655854	2.89272	0.00382	rs12294943	-2.96	0.00532	NA	NA	NA	NA	NA
ENSG00000135049	AGTPBP1	9	85742028	85742029	-2.8919	0.00383	rs10780729	-3.46	0.088889	NA	NA	NA	NA	NA
ENSG00000224870	MRPL20-AS1	1	1399521	1399522	-2.89031	0.00385	rs10907187	-3.78	0.053571	NA	NA	NA	NA	NA
ENSG00000230002	ALMS1-IT1	2	73456763	73456764	2.8892	0.00386	rs1881245	-5.45	0.48	NA	NA	NA	NA	NA
ENSG00000274964	NA	12	32339367	32339368	2.88625	0.003899	rs3844105	2.82	0.00328	NA	NA	NA	NA	NA
ENSG00000142599	RERE	1	8817642	8817643	2.8835	0.00393	rs12402657	2.72	0.004622	NA	NA	NA	NA	NA
ENSG00000009844	VTA1	6	142147161	142147162	2.8836	0.00393	rs12665758	-2.92	0.040404	NA	NA	NA	NA	NA
ENSG00000101194	SLC17A9	20	62952646	62952647	2.88411	0.00393	rs6090188	-4.09	0.02308	NA	NA	NA	NA	NA
ENSG00000169242	EFNA1	1	155127459	155127460	2.88322	0.00394	rs3765087	-4.11	0.091603	NA	NA	NA	NA	NA
ENSG00000270195	NA	4	1712820	1712821	-2.88317	0.00394	rs10025665	3.07	0.00755	NA	NA	NA	NA	NA
ENSG00000172269	DPAGT1	11	119108330	119108331	-2.88333	0.00394	rs640603	4.63	0.19355	NA	NA	NA	NA	NA
ENSG00000161981	SNRNP25	16	53009	53010	-2.88237	0.003947	rs216596	-3.21	0.01508	NA	NA	NA	NA	NA
ENSG00000205089	CCNI2	5	132747444	132747445	2.8799	0.00398	rs3088225	4.116	0.087591	NA	NA	NA	NA	NA
ENSG00000213064	SFT2D2	1	168225937	168225938	2.8784	0.004	rs2281014	3.14	0.030075	NA	NA	NA	NA	NA
ENSG00000183010	PYCR1	17	81942411	81942412	2.87783	0.004	rs6502057	2.92	0.02439	NA	NA	NA	NA	NA
ENSG00000104231	ZFAND1	8	81732880	81732881	-2.87746	0.00401	rs11782652	-3.77	0.001834	NA	NA	NA	NA	NA
ENSG00000259381	NA	15	100646654	100646655	-2.87699	0.00401	rs2587799	3.18	0.00719	NA	NA	NA	NA	NA
ENSG00000048740	CELF2	10	10798396	10798397	2.87643	0.004022	rs10508408	4.63	0.06383	NA	NA	NA	NA	NA
ENSG00000170185	USP38	4	143184916	143184917	-2.87588	0.00403	rs13435565	3.31	0.03974	NA	NA	NA	NA	NA
ENSG00000064419	TNPO3	7	129055172	129055173	-2.87561	0.00403	rs10464703	-3.21	0.02752	NA	NA	NA	NA	NA
ENSG00000174744	BRMS1	11	66345124	66345125	2.88	0.00404	rs654638	-3.32	0.0388	NA	NA	NA	NA	NA
ENSG00000164983	TMEM65	8	124372691	124372692	-2.87472	0.004044	rs4592013	3.06	0.02703	NA	NA	NA	NA	NA
ENSG00000137804	NUSAP1	15	41332693	41332694	2.87314	0.00406	rs6492983	4.04	0.05556	NA	NA	NA	NA	NA
ENSG00000141526	SLC16A3	17	82228396	82228397	-2.87323	0.00406	rs6502057	2.92	0.02434	NA	NA	NA	NA	NA
ENSG00000115234	SNX17	2	27370495	27370496	2.87277	0.00407	rs780094	-4.83	0.13333	NA	NA	NA	NA	NA
ENSG00000229325	NA	3	195282740	195282741	2.87223	0.00408	rs9837804	3.61	0.0107	NA	NA	NA	NA	NA
ENSG00000110880	CORO1C	12	108731595	108731596	2.87	0.00408	rs7305339	-4.65	0.16438	NA	NA	NA	NA	NA
ENSG00000007384	RHBDF1	16	76354	76355	-2.87157	0.004084	rs216596	-3.21	0.00939	NA	NA	NA	NA	NA
ENSG00000160094	ZNF362	1	33256544	33256545	2.86843	0.00413	rs721306	-4.05	0.007968	NA	NA	NA	NA	NA
ENSG00000129170	CSRP3	11	19210572	19210573	2.87	0.00413	rs1906217	-3.41	0.0135	NA	NA	NA	NA	NA
ENSG00000167528	ZNF641	12	48351413	48351414	-2.87	0.00415	rs17823565	-3.01	0.00589	NA	NA	NA	NA	NA
ENSG00000147601	TERF1	8	73008863	73008864	-2.8663	0.004153	rs6472768	-3.01	0.00927	NA	NA	NA	NA	NA
ENSG00000132793	LPIN3	20	41340919	41340920	2.86506	0.00417	rs6129744	-3.55	0.01958	NA	NA	NA	NA	NA
ENSG00000251602	LOC100507437	14	105419738	105419739	2.86351	0.00419	rs10134946	3.98	0.039344	NA	NA	NA	NA	NA
ENSG00000217801	LOC100288175	1	1059733	1059734	-2.86115	0.00422	rs4075116	2.99	0.003318	NA	NA	NA	NA	NA
ENSG00000135929	CYP27A1	2	218781755	218781756	2.85896	0.00425	rs4674354	3.17	0.01556	NA	NA	NA	NA	NA
ENSG00000268087	NA	19	16636182	16636183	2.86	0.004256	rs10413454	2.83	0.00368	NA	NA	NA	NA	NA
ENSG00000114923	SLC4A3	2	219627326	219627327	-2.85475	0.00431	rs4674406	-3.74	0.04651	NA	NA	NA	NA	NA
ENSG00000272092	NA	8	38382363	38382364	2.85353	0.00432	rs2054103	4.23	0.045977	NA	NA	NA	NA	NA
ENSG00000280123	NA	8	94429887	94429888	-2.85389	0.00432	rs4631428	-3.23	0.007916	NA	NA	NA	NA	NA
ENSG00000143106	PSMA5	1	109426426	109426427	2.85081	0.00436	rs1149175	3.55	0.089552	NA	NA	NA	NA	NA
ENSG00000103145	HCFC1R1	16	3024029	3024030	-2.85081	0.00436	rs2717713	-3.76	0.03896	NA	NA	NA	NA	NA
ENSG00000223855	PDGFA-DT	7	520390	520391	-2.85004	0.00437	rs28706381	3.79	0.00425	NA	NA	NA	NA	NA
ENSG00000085433	WDR47	1	109042112	109042113	2.84919	0.00438	rs1149175	3.55	0.080537	NA	NA	NA	NA	NA
ENSG00000141837	CACNA1A	19	13633024	13633025	2.8492	0.004383	rs8107465	3.6	0.01211	NA	NA	NA	NA	NA
ENSG00000178201	VN1R1	19	57457141	57457142	2.84702	0.004413	rs7249882	2.95	0.00376	NA	NA	NA	NA	NA
ENSG00000174307	PHLDA3	1	201469236	201469237	-2.84396	0.00446	rs10800779	3.61	0.016416	NA	NA	NA	NA	NA
ENSG00000166004	CEP295	11	93661638	93661639	-2.84369	0.00446	rs11020370	3.04	0.0084	NA	NA	NA	NA	NA
ENSG00000246985	SOCS2-AS1	12	93571322	93571323	2.84336	0.004464	rs4761739	3.29	0.01437	NA	NA	NA	NA	NA
ENSG00000072110	ACTN1	14	68979439	68979440	-2.84268	0.004474	rs11626859	3.61	0.01257	NA	NA	NA	NA	NA
ENSG00000106266	SNX8	7	2354317	2354318	-2.8401	0.00451	rs2895183	-3.62	0.03315	NA	NA	NA	NA	NA
ENSG00000122884	P4HA1	10	73096973	73096974	2.84033	0.00451	rs12264150	3.15	6e-05	NA	NA	NA	NA	NA
ENSG00000141378	PTRH2	17	59707463	59707464	-2.83946	0.00452	rs7215464	2.96	0.01974	NA	NA	NA	NA	NA
ENSG00000125977	EIF2S2	20	34112331	34112332	-2.83927	0.00452	rs6088521	3.84	0.13793	NA	NA	NA	NA	NA
ENSG00000089693	MLF2	12	6767474	6767475	-2.83896	0.004526	rs12426815	3.68	0.06593	NA	NA	NA	NA	NA
ENSG00000141258	SGSM2	17	2337507	2337508	2.83837	0.00453	rs16952104	2.92	0.00911	NA	NA	NA	NA	NA
ENSG00000159588	CCDC17	1	45624056	45624057	2.83784	0.00454	rs946526	3.62	0.082759	NA	NA	NA	NA	NA
ENSG00000174013	FBXO45	3	196568674	196568675	-2.83821	0.00454	rs6778889	-3.39	0.06218	NA	NA	NA	NA	NA
ENSG00000128274	A4GALT	22	42721297	42721298	2.83822	0.00454	rs7287569	-2.89	0.00869	NA	NA	NA	NA	NA
ENSG00000143797	MBOAT2	2	9003812	9003813	-2.83738	0.00455	rs13399496	3.85	0.05217	NA	NA	NA	NA	NA
ENSG00000251161	NA	15	40906810	40906811	2.83733	0.00455	rs6492983	4.04	0.09756	NA	NA	NA	NA	NA
ENSG00000174306	ZHX3	20	41317671	41317672	-2.83742	0.00455	rs6129744	-3.55	0.03361	NA	NA	NA	NA	NA
ENSG00000160767	FAM189B	1	155255482	155255483	-2.8363	0.00456	rs3765087	-4.11	0.080537	NA	NA	NA	NA	NA
ENSG00000196381	ZNF781	19	37678772	37678773	-2.83612	0.004567	rs11673344	-3.35	0.02414	NA	NA	NA	NA	NA
ENSG00000276141	NA	15	22664358	22664359	-2.83534	0.00458	rs8028440	-2.6	0.00794	NA	NA	NA	NA	NA
ENSG00000181222	POLR2A	17	7484365	7484366	-2.83542	0.00458	rs17732672	3.2	0.00537	NA	NA	NA	NA	NA
ENSG00000279066	NA	17	82425497	82425498	2.83309	0.00461	rs6502057	2.92	0.02733	NA	NA	NA	NA	NA
ENSG00000116752	BCAS2	1	114581638	114581639	2.83157	0.00463	rs11102808	3.26	0.026608	NA	NA	NA	NA	NA
ENSG00000112531	QKI	6	163413999	163414000	2.8313	0.00464	rs7744302	-3.75	0.038961	NA	NA	NA	NA	NA
ENSG00000108785	NA	17	42546763	42546764	-2.83091	0.00464	rs597255	2.84	0.03125	NA	NA	NA	NA	NA
ENSG00000154734	ADAMTS1	21	26845408	26845409	2.83118	0.00464	rs233598	3.01	0.00129	NA	NA	NA	NA	NA
ENSG00000199785	SNORA52	11	811680	811681	2.83	0.0047	rs7394783	3.05	0.031	NA	NA	NA	NA	NA
ENSG00000179912	R3HDM2	12	57431004	57431005	2.82636	0.004708	rs1106766	-3.93	0.03604	NA	NA	NA	NA	NA
ENSG00000138593	SECISBP2L	15	49046562	49046563	-2.82519	0.00473	rs7178573	3.87	0.03458	NA	NA	NA	NA	NA
ENSG00000101109	STK4	20	44966473	44966474	-2.8249	0.00473	rs927000	-2.82	0.00218	NA	NA	NA	NA	NA
ENSG00000093217	XYLB	3	38346759	38346760	2.82381	0.00475	rs17037196	3.61	0.08392	NA	NA	NA	NA	NA
ENSG00000187091	PLCD1	3	38029761	38029762	-2.8228	0.00476	rs9837867	3.63	0.09091	NA	NA	NA	NA	NA
ENSG00000260927	LOC101927556	16	58129528	58129529	2.82283	0.00476	rs11648508	3.54	0.03085	NA	NA	NA	NA	NA
ENSG00000267632	NA	17	42509783	42509784	-2.82204	0.00477	rs597255	2.84	0.00495	NA	NA	NA	NA	NA
ENSG00000224411	NA	11	27891032	27891033	2.82183	0.00478	rs10835296	-2.82	0	NA	NA	NA	NA	NA
ENSG00000137825	ITPKA	15	41493392	41493393	-2.82143	0.00478	rs6492983	4.04	0.11765	NA	NA	NA	NA	NA
ENSG00000167202	TBC1D2B	15	78077723	78077724	2.8208	0.00479	rs7176668	-4.02	0.0338	NA	NA	NA	NA	NA
ENSG00000206530	CFAP44	3	113441609	113441610	2.82026	0.0048	rs2669909	-2.99	0.01622	NA	NA	NA	NA	NA
ENSG00000074582	BCS1L	2	218658897	218658898	2.81792	0.00483	rs4674354	3.17	0.02817	NA	NA	NA	NA	NA
ENSG00000272842	NA	9	19371944	19371945	-2.81686	0.00485	rs4977333	-2.34	0.000403	NA	NA	NA	NA	NA
ENSG00000165934	CPSF2	14	92121936	92121937	-2.81535	0.004872	rs11623185	-3.26	0.01347	NA	NA	NA	NA	NA
ENSG00000170801	HTRA3	4	8269764	8269765	-2.81492	0.00488	rs41514147	-3.35	0.00654	NA	NA	NA	NA	NA
ENSG00000090006	LTBP4	19	40592882	40592883	2.81	0.00493	rs10418932	4.39	0.04054	NA	NA	NA	NA	NA
ENSG00000225855	RUSC1-AS1	1	155321686	155321687	-2.81125	0.00494	rs3765087	-4.11	0.081633	NA	NA	NA	NA	NA
ENSG00000164904	ALDH7A1	5	126595417	126595418	2.81082	0.00494	rs13162396	2.715	0.00707	NA	NA	NA	NA	NA
ENSG00000144867	SRPRB	3	133784032	133784033	2.809	0.00497	rs3811647	2.97	0.00919	NA	NA	NA	NA	NA
ENSG00000140416	TPM1	15	63042631	63042632	-2.80671	0.00501	rs1502071	4.14	0.03306	NA	NA	NA	NA	NA
ENSG00000166321	NUDT13	10	73110374	73110375	2.8054	0.005025	rs12264150	3.15	0.05455	NA	NA	NA	NA	NA
ENSG00000166333	ILK	11	6603707	6603708	2.80472	0.00504	rs12294943	-2.96	0.00635	NA	NA	NA	NA	NA
ENSG00000262049	NA	17	81703299	81703300	-2.80429	0.00504	rs6502057	2.92	0.01869	NA	NA	NA	NA	NA
ENSG00000279344	NA	16	53481549	53481550	-2.80338	0.00506	rs7205213	-4.3	0.02037	NA	NA	NA	NA	NA
ENSG00000141736	ERBB2	17	39688107	39688108	-2.80341	0.00506	rs9897185	-4.35	0.42857	NA	NA	NA	NA	NA
ENSG00000197815	NA	17	17858226	17858227	-2.80157	0.00509	rs7224617	3.65	0.08054	NA	NA	NA	NA	NA
ENSG00000261221	ZNF865	19	55605404	55605405	-2.80014	0.00511	rs436488	3.34	0.01111	NA	NA	NA	NA	NA
ENSG00000149806	FAU	11	65122472	65122473	2.79898	0.00513	rs2004649	5.76	0.09449	NA	NA	NA	NA	NA
ENSG00000171219	CDC42BPG	11	64844568	64844569	2.79898	0.00513	rs10897526	-2.95	0.04196	NA	NA	NA	NA	NA
ENSG00000160691	SHC1	1	154974394	154974395	2.79676	0.00516	rs3765087	-4.11	0.054054	NA	NA	NA	NA	NA
ENSG00000245848	CEBPA	19	33302563	33302564	-2.79687	0.00516	rs17206198	-4.65	0.08163	NA	NA	NA	NA	NA
ENSG00000105438	KDELR1	19	48391552	48391553	2.79693	0.00516	rs281380	-3.85	0.06818	NA	NA	NA	NA	NA
ENSG00000186862	PDZD7	10	101031156	101031157	2.79654	0.00517	rs701837	-3.04	0.00416	NA	NA	NA	NA	NA
ENSG00000259287	NA	15	33864824	33864825	2.79588	0.00518	rs11072734	3.05	0.00846	NA	NA	NA	NA	NA
ENSG00000186687	LYRM7	5	131170809	131170810	-2.79519	0.00519	rs12522693	-2.823	0.00847	NA	NA	NA	NA	NA
ENSG00000143870	PDIA6	2	10837976	10837977	2.79388	0.00521	rs6731491	3.7	0.12245	NA	NA	NA	NA	NA
ENSG00000176444	CLK2	1	155278490	155278491	-2.79245	0.00523	rs3765087	-4.11	0.117647	NA	NA	NA	NA	NA
ENSG00000235027	NA	11	1760347	1760348	-2.79251	0.00523	rs2585	-2.96	0.00534	NA	NA	NA	NA	NA
ENSG00000267309	ZNF566-AS1	19	36489902	36489903	-2.79243	0.00523	rs547483	-3.22	0.02985	NA	NA	NA	NA	NA
ENSG00000248593	DSTNP2	12	6884741	6884742	2.79135	0.005249	rs12426815	3.68	0.05742	NA	NA	NA	NA	NA
ENSG00000172159	FRMD3	9	83538545	83538546	2.78992	0.00527	rs13439910	3.74	0.051502	NA	NA	NA	NA	NA
ENSG00000061936	SFSWAP	12	131711088	131711089	2.79	0.00528	rs2895148	3.26	0.01151	NA	NA	NA	NA	NA
ENSG00000140830	TXNL4B	16	72094395	72094396	2.78921	0.005284	rs4788817	3.74	0.13483	NA	NA	NA	NA	NA
ENSG00000155367	PPM1J	1	112715476	112715477	2.78647	0.00533	rs3128362	2.61	0.0103	NA	NA	NA	NA	NA
ENSG00000120159	CAAP1	9	26892803	26892804	2.78626	0.00533	rs10511793	3.97	0.070588	NA	NA	NA	NA	NA
ENSG00000106460	TMEM106B	7	12211240	12211241	2.7859	0.005338	rs7810106	2.85	0.00949	NA	NA	NA	NA	NA
ENSG00000187953	PMS2CL	7	6710127	6710128	-2.78513	0.00535	rs3924856	2.91	0.01884	NA	NA	NA	NA	NA
ENSG00000173726	TOMM20	1	235128935	235128936	2.78468	0.00536	rs16832600	3.58	0.02963	NA	NA	NA	NA	NA
ENSG00000099797	TECR	19	14533932	14533933	-2.78427	0.00536	rs2420538	-3.71	0.03101	NA	NA	NA	NA	NA
ENSG00000225439	BOLA3-DT	2	74148008	74148009	2.78365	0.00538	rs13017182	-4.49	0.17391	NA	NA	NA	NA	NA
ENSG00000068001	HYAL2	3	50322905	50322906	-2.78287	0.00539	rs709210	3.63	0.01223	NA	NA	NA	NA	NA
ENSG00000165644	COMTD1	10	75236029	75236030	2.78144	0.00541	rs7068198	-2.47	0.0016	NA	NA	NA	NA	NA
ENSG00000066336	SPI1	11	47378575	47378576	2.77861	0.00546	rs10838702	4.9	0.42857	NA	NA	NA	NA	NA
ENSG00000264456	NA	17	30971651	30971652	2.77815	0.00547	rs2040792	3.37	0.08163	NA	NA	NA	NA	NA
ENSG00000145191	EIF2B5	3	184135263	184135264	-2.77634	0.0055	rs2293605	-3.56	0.07643	NA	NA	NA	NA	NA
ENSG00000166136	NDUFB8	10	100529999	100530000	2.77631	0.0055	rs11596076	-3.78	0.0553	NA	NA	NA	NA	NA
ENSG00000042317	SPATA7	14	88384923	88384924	2.77448	0.005529	rs10132509	3.24	0.07407	NA	NA	NA	NA	NA
ENSG00000280157	NA	1	228121522	228121523	-2.77006	0.0056	rs1771459	-3.1	0.125	NA	NA	NA	NA	NA
ENSG00000181873	IBA57	1	228165814	228165815	2.77033	0.0056	rs1771459	-3.1	0.088889	NA	NA	NA	NA	NA
ENSG00000033627	ATP6V0A1	17	42458843	42458844	2.77039	0.0056	rs597255	2.84	0.01908	NA	NA	NA	NA	NA
ENSG00000173692	PSMD1	2	231056863	231056864	2.76957	0.00561	rs9677476	3.7	0.12903	NA	NA	NA	NA	NA
ENSG00000163840	DTX3L	3	122564315	122564316	2.76891	0.00562	rs12496410	3.84	0.10811	NA	NA	NA	NA	NA
ENSG00000160867	FGFR4	5	177086885	177086886	2.76937	0.00562	rs35716097	7.467	0.18182	NA	NA	NA	NA	NA
ENSG00000157224	CLDN12	7	90383720	90383721	-2.76859	0.00563	rs39200	2.84	0.01311	NA	NA	NA	NA	NA
ENSG00000197442	MAP3K5	6	136792517	136792518	-2.76781	0.00564	rs3757165	-3.23	0.0152	NA	NA	NA	NA	NA
ENSG00000272843	NA	7	72925120	72925121	-2.76766	0.00565	rs1178970	-2.8	0.02727	NA	NA	NA	NA	NA
ENSG00000188763	FZD9	7	73433782	73433783	2.76766	0.00565	rs1178970	-2.8	0.01079	NA	NA	NA	NA	NA
ENSG00000216490	IFI30	19	18173161	18173162	2.76718	0.00565	rs12610691	-3.42	0.05195	NA	NA	NA	NA	NA
ENSG00000272599	NA	10	73125531	73125532	2.76553	0.00568	rs12264150	3.15	0.2	NA	NA	NA	NA	NA
ENSG00000273108	NA	10	103608618	103608619	-2.76558	0.005682	rs2147268	3.47	0.05911	NA	NA	NA	NA	NA
ENSG00000108786	HSD17B1	17	42549213	42549214	-2.76385	0.00571	rs597255	2.84	0.07317	NA	NA	NA	NA	NA
ENSG00000121039	RDH10	8	73294611	73294612	-2.76271	0.005732	rs6472768	-3.01	0.00211	NA	NA	NA	NA	NA
ENSG00000131652	THOC6	16	3024286	3024287	-2.76256	0.00574	rs2717713	-3.76	0.03896	NA	NA	NA	NA	NA
ENSG00000176208	ATAD5	17	30831969	30831970	2.76253	0.00574	rs2040792	3.37	0.0177	NA	NA	NA	NA	NA
ENSG00000066322	ELOVL1	1	43368073	43368074	2.75967	0.00579	rs6697017	3.11	0.015444	NA	NA	NA	NA	NA
ENSG00000186591	UBE2H	7	129952948	129952949	-2.75973	0.00579	rs7784361	4.28	0.02892	NA	NA	NA	NA	NA
ENSG00000108797	CNTNAP1	17	42683917	42683918	2.75922	0.00579	rs597255	2.84	0.02273	NA	NA	NA	NA	NA
ENSG00000131480	AOC2	17	42844599	42844600	-2.75922	0.00579	rs597255	2.84	0.02985	NA	NA	NA	NA	NA
ENSG00000119862	LGALSL	2	64453968	64453969	2.75831	0.00581	rs6733315	-3.5	0.04959	NA	NA	NA	NA	NA
ENSG00000103642	LACTB	15	63121799	63121800	2.7582	0.00581	rs1502071	4.14	0.03109	NA	NA	NA	NA	NA
ENSG00000269439	PGLS-DT	19	17511627	17511628	2.75689	0.005835	rs11880147	3.18	0.01236	NA	NA	NA	NA	NA
ENSG00000125945	ZNF436	1	23368385	23368386	2.75663	0.00584	rs2849028	-4.27	0.184615	NA	NA	NA	NA	NA
ENSG00000163444	TMEM183A	1	203007385	203007386	2.75529	0.00586	rs11577200	3	0.003317	NA	NA	NA	NA	NA
ENSG00000149716	LTO1	11	69675415	69675416	-2.75	0.00588	rs7109670	-4.47	0.0857	NA	NA	NA	NA	NA
ENSG00000175213	ZNF408	11	46700817	46700818	-2.75308	0.0059	rs898604	-3.44	0.06818	NA	NA	NA	NA	NA
ENSG00000177688	SUMO4	6	149400226	149400227	2.7515	0.00593	rs2272901	-2.65	0.019262	NA	NA	NA	NA	NA
ENSG00000261505	NA	16	1322844	1322845	-2.75145	0.00593	rs6600139	-3.94	0.02353	NA	NA	NA	NA	NA
ENSG00000163635	ATXN7	3	63864556	63864557	2.75134	0.00594	rs832187	4.21	0.05405	NA	NA	NA	NA	NA
ENSG00000068137	PLEKHH3	17	42676993	42676994	-2.7513	0.00594	rs597255	2.84	0.04633	NA	NA	NA	NA	NA
ENSG00000134330	IAH1	2	9473657	9473658	2.75033	0.00595	rs1971101	-2.49	0.00557	NA	NA	NA	NA	NA
ENSG00000161960	EIF4A1	17	7572705	7572706	-2.7505	0.00595	rs17732672	3.2	0.02362	NA	NA	NA	NA	NA
ENSG00000150712	MTMR12	5	32313008	32313009	2.74846	0.00599	rs17439827	3.741	0.0113	NA	NA	NA	NA	NA
ENSG00000258359	NA	12	111670361	111670362	2.75	0.00599	rs653178	4.18	0.17647	NA	NA	NA	NA	NA
ENSG00000107745	MICU1	10	72626190	72626191	2.74696	0.006015	rs12264150	3.15	0.04301	NA	NA	NA	NA	NA
ENSG00000068078	FGFR3	4	1793306	1793307	-2.7465	0.00602	rs10025665	3.07	0.0132	NA	NA	NA	NA	NA
ENSG00000188343	CIBAR1	8	93698560	93698561	-2.74651	0.006023	rs4631428	-3.23	0.02386	NA	NA	NA	NA	NA
ENSG00000159592	GPBP1L1	1	45687145	45687146	2.74549	0.00604	rs946526	3.62	0.086331	NA	NA	NA	NA	NA
ENSG00000198736	MSRB1	16	1943325	1943326	2.74528	0.006046	rs13331553	-2.75	0	NA	NA	NA	NA	NA
ENSG00000143815	LBR	1	225428924	225428925	-2.74494	0.00605	rs6701838	3.44	0.061856	NA	NA	NA	NA	NA
ENSG00000183092	BEGAIN	14	100587412	100587413	2.74445	0.006061	rs2146103	4.31	0.04494	NA	NA	NA	NA	NA
ENSG00000103152	MPG	16	77006	77007	2.74421	0.006066	rs216596	-3.21	0.02256	NA	NA	NA	NA	NA
ENSG00000095383	TBC1D2	9	98255720	98255721	-2.74367	0.00608	rs10985795	2.94	0.021938	NA	NA	NA	NA	NA
ENSG00000279689	NA	10	73772289	73772290	-2.7429	0.00609	rs11000772	3.62	0.17647	NA	NA	NA	NA	NA
ENSG00000104728	ARHGEF10	8	1823975	1823976	-2.74177	0.006111	rs4595147	3.18	0.0458	NA	NA	NA	NA	NA
ENSG00000234329	RPL7AP16	1	45651825	45651826	2.74094	0.00613	rs946526	3.65	0.218182	NA	NA	NA	NA	NA
ENSG00000271270	TMCC1-DT	3	129893870	129893871	2.73806	0.00618	rs7610060	3.04	0.048	NA	NA	NA	NA	NA
ENSG00000134575	ACP2	11	47248905	47248906	-2.73826	0.00618	rs10838702	4.9	0.31579	NA	NA	NA	NA	NA
ENSG00000254093	PINX1	8	10839875	10839876	2.73749	0.00619	rs4841449	3.46	0.013289	NA	NA	NA	NA	NA
ENSG00000186638	KIF24	9	34311370	34311371	-2.7364	0.00621	rs7034455	3.29	0.043956	NA	NA	NA	NA	NA
ENSG00000167258	CDK12	17	39461510	39461511	-2.73425	0.00625	rs9972882	-4.27	0.46154	NA	NA	NA	NA	NA
ENSG00000234589	NA	12	3072144	3072145	2.73321	0.00627	rs16930370	4.22	0.080537	NA	NA	NA	NA	NA
ENSG00000006025	OSBPL7	17	47821833	47821834	-2.73348	0.00627	rs2938470	-2.96	0.01712	NA	NA	NA	NA	NA
ENSG00000176623	RMDN1	8	86514356	86514357	2.73215	0.006292	rs10435563	-3.56	0.06091	NA	NA	NA	NA	NA
ENSG00000198890	PRMT6	1	107056678	107056679	-2.73193	0.0063	rs10159449	3.33	0.026432	NA	NA	NA	NA	NA
ENSG00000270091	NA	17	19897286	19897287	-2.73101	0.00631	rs2453580	4.09	0.06486	NA	NA	NA	NA	NA
ENSG00000130703	OSBPL2	20	62231921	62231922	-2.73122	0.00631	rs6062210	-3.64	0.03738	NA	NA	NA	NA	NA
ENSG00000107104	KANK1	9	470290	470291	2.73054	0.00632	rs2296055	-2.7	0.003469	NA	NA	NA	NA	NA
ENSG00000100302	RASD2	22	35540867	35540868	2.72976	0.00634	rs5755950	3.21	0.01097	NA	NA	NA	NA	NA
ENSG00000272148	NA	2	27062906	27062907	2.72914	0.00635	rs780094	-4.83	0.14634	NA	NA	NA	NA	NA
ENSG00000164405	UQCRQ	5	132866579	132866580	-2.72825	0.00637	rs3088225	4.116	0.10619	NA	NA	NA	NA	NA
ENSG00000107130	NCS1	9	130172577	130172578	-2.72755	0.00638	rs1043186	2.89	0.038095	NA	NA	NA	NA	NA
ENSG00000020577	SAMD4A	14	54567096	54567097	-2.72756	0.00638	rs713423	-2.84	0.02198	NA	NA	NA	NA	NA
ENSG00000263345	NA	17	2377745	2377746	-2.72619	0.00641	rs16952104	2.92	0.01565	NA	NA	NA	NA	NA
ENSG00000137962	ARHGAP29	1	94275067	94275068	2.72545	0.00642	rs3789691	3.1	0.034783	NA	NA	NA	NA	NA
ENSG00000259956	RBM15B	3	51391267	51391268	-2.72537	0.00642	rs12637997	2.73	0	NA	NA	NA	NA	NA
ENSG00000096872	IFT74	9	26956372	26956373	2.72375	0.00645	rs10511793	3.97	0.045283	NA	NA	NA	NA	NA
ENSG00000114770	ABCC5	3	184018014	184018015	2.72307	0.00647	rs2293605	-3.56	0.06522	NA	NA	NA	NA	NA
ENSG00000167815	PRDX2	19	12801858	12801859	-2.72124	0.0065	rs4804736	-3.71	0.07792	NA	NA	NA	NA	NA
ENSG00000079387	SENP1	12	48105833	48105834	-2.72034	0.00652	rs3815138	4.02	0.029777	NA	NA	NA	NA	NA
ENSG00000105778	AVL9	7	32495425	32495426	-2.72009	0.006526	rs3956705	3.15	0.01362	NA	NA	NA	NA	NA
ENSG00000113580	NR3C1	5	143435511	143435512	-2.7188	0.00655	rs3792815	3.912	0.04651	NA	NA	NA	NA	NA
ENSG00000105583	WDR83OS	19	12671355	12671356	2.71804	0.006567	rs4804736	-3.71	0.08633	NA	NA	NA	NA	NA
ENSG00000132017	DCAF15	19	13952491	13952492	-2.71714	0.00658	rs8107465	4.11	0.12121	NA	NA	NA	NA	NA
ENSG00000154309	DISP1	1	222872270	222872271	2.71607	0.00661	rs5744171	2.91	0.010093	NA	NA	NA	NA	NA
ENSG00000145287	PLAC8	4	83137074	83137075	-2.71513	0.00663	rs4364254	3.53	0.05172	NA	NA	NA	NA	NA
ENSG00000005700	IBTK	6	82247753	82247754	-2.71473	0.00663	rs770898	3.6	0.0281	NA	NA	NA	NA	NA
ENSG00000113384	GOLPH3	5	32174349	32174350	-2.71449	0.00664	rs17439827	3.741	0.01258	NA	NA	NA	NA	NA
ENSG00000277151	NA	13	32782873	32782874	2.71429	0.00664	rs602133	-3.37	0.034582	NA	NA	NA	NA	NA
ENSG00000132016	BRME1	19	13906199	13906200	2.714	0.006648	rs8107465	3.89	0.03509	NA	NA	NA	NA	NA
ENSG00000169641	LUZP1	1	23177807	23177808	-2.71395	0.00665	rs2849028	-4.27	0.12766	NA	NA	NA	NA	NA
ENSG00000149182	ARFGAP2	11	47177124	47177125	2.71398	0.00665	rs10838702	4.9	0.33333	NA	NA	NA	NA	NA
ENSG00000140553	UNC45A	15	90933976	90933977	2.71313	0.00667	rs12911192	-3.2	0.02885	NA	NA	NA	NA	NA
ENSG00000257242	LINC01619	12	92137020	92137021	2.70973	0.00673	rs4144969	-2.81	0.006303	NA	NA	NA	NA	NA
ENSG00000263731	NA	17	81881105	81881106	2.70795	0.00677	rs6502057	2.92	0.23077	NA	NA	NA	NA	NA
ENSG00000265688	MAFG-DT	17	81927828	81927829	-2.70795	0.00677	rs6502057	2.92	0.10909	NA	NA	NA	NA	NA
ENSG00000169733	RFNG	17	82051733	82051734	2.70795	0.00677	rs6502057	2.92	0.07186	NA	NA	NA	NA	NA
ENSG00000246560	UBE2D3-AS1	4	102828159	102828160	-2.7065	0.0068	rs1313925	-3.59	0.04633	NA	NA	NA	NA	NA
ENSG00000176994	SMCR8	17	18315309	18315310	2.70668	0.0068	rs12953299	-2.96	0.03715	NA	NA	NA	NA	NA
ENSG00000103707	MTFMT	15	65029638	65029639	2.70585	0.00681	rs7495961	3.19	0.02697	NA	NA	NA	NA	NA
ENSG00000164916	FOXK1	7	4682308	4682309	-2.70539	0.00682	rs11976296	3.13	0.00993	NA	NA	NA	NA	NA
ENSG00000115607	IL18RAP	2	102418688	102418689	-2.70383	0.00685	rs17027442	4.01	0.0524	NA	NA	NA	NA	NA
ENSG00000238000	PSME2P1	5	98213401	98213402	2.70298	0.00687	rs27028	2.736	0.00407	NA	NA	NA	NA	NA
ENSG00000155980	KIF5A	12	57549997	57549998	-2.70328	0.00687	rs10783861	-4.86	0.214286	NA	NA	NA	NA	NA
ENSG00000159596	TMEM69	1	45687213	45687214	-2.70251	0.00688	rs946526	3.62	0.230769	NA	NA	NA	NA	NA
ENSG00000177191	B3GNT8	19	41428729	41428730	-2.70236	0.00688	rs4803508	3.22	0.04651	NA	NA	NA	NA	NA
ENSG00000130303	BST2	19	17405647	17405648	-2.7	0.006893	rs10413454	2.83	0.01487	NA	NA	NA	NA	NA
ENSG00000250326	LOC105377623	4	143184860	143184861	-2.70004	0.00693	rs13435565	3.31	0.13483	NA	NA	NA	NA	NA
ENSG00000145743	FBXL17	5	108382097	108382098	-2.69999	0.00693	rs11242656	-3.991	0.08889	NA	NA	NA	NA	NA
ENSG00000234614	NA	1	151841876	151841877	-2.69992	0.00694	rs6587634	3.41	0.125	NA	NA	NA	NA	NA
ENSG00000136628	EPRS1	1	220046657	220046658	-2.69995	0.00694	rs11118564	3.49	0.052863	NA	NA	NA	NA	NA
ENSG00000127533	F2RL3	19	16888859	16888860	2.69847	0.00697	rs10413454	2.83	0.00254	NA	NA	NA	NA	NA
ENSG00000106546	AHR	7	17298621	17298622	2.69569	0.00702	rs1059786	-3.78	0.11881	NA	NA	NA	NA	NA
ENSG00000132294	EFR3A	8	131904087	131904088	2.69505	0.007038	rs16904474	2.92	0.00554	NA	NA	NA	NA	NA
ENSG00000115020	PIKFYVE	2	208266266	208266267	-2.69375	0.00707	rs7583022	3.07	0.22222	NA	NA	NA	NA	NA
ENSG00000250569	NTAN1P2	8	86483001	86483002	-2.69175	0.00711	rs10435563	-3.56	0.02963	NA	NA	NA	NA	NA
ENSG00000185947	ZNF267	16	31873757	31873758	-2.68933	0.007159	rs12149755	-2.7	0.04651	NA	NA	NA	NA	NA
ENSG00000184508	HDDC3	15	90932568	90932569	2.68894	0.00717	rs12911192	-3.2	0.01917	NA	NA	NA	NA	NA
ENSG00000138080	EMILIN1	2	27078566	27078567	-2.68791	0.00719	rs780094	-4.83	0.21818	NA	NA	NA	NA	NA
ENSG00000164258	NDUFS4	5	53560632	53560633	-2.68686	0.00721	rs6450136	3.438	0.02062	NA	NA	NA	NA	NA
ENSG00000163406	SLC15A2	3	121894088	121894089	-2.68608	0.00723	rs4677900	3.73	0.10435	NA	NA	NA	NA	NA
ENSG00000132000	PODNL1	19	13953391	13953392	-2.68608	0.00723	rs8107465	4.11	0.05195	NA	NA	NA	NA	NA
ENSG00000269899	NA	8	11846390	11846391	2.68577	0.007236	rs2409836	2.98	0.01288	NA	NA	NA	NA	NA
ENSG00000124356	STAMBP	2	73828915	73828916	-2.68421	0.00727	rs1881245	-5.45	0.32432	NA	NA	NA	NA	NA
ENSG00000160111	CPAMD8	19	17026814	17026815	2.68	0.007273	rs10413454	2.83	0.01527	NA	NA	NA	NA	NA
ENSG00000278540	ACACA	17	37406817	37406818	-2.68357	0.00728	rs2542660	-3.54	0.0411	NA	NA	NA	NA	NA
ENSG00000139055	ERP27	12	14939081	14939082	-2.68229	0.00731	rs7131767	-4.48	0.179104	NA	NA	NA	NA	NA
ENSG00000160007	ARHGAP35	19	46918675	46918676	2.68184	0.007322	rs10418662	3.75	0.07018	NA	NA	NA	NA	NA
ENSG00000124374	PAIP2B	2	71227082	71227083	-2.68128	0.00733	rs17656758	4.17	0.03647	NA	NA	NA	NA	NA
ENSG00000130749	ZC3H4	19	47113751	47113752	2.68072	0.007346	rs6509303	-3	0.01075	NA	NA	NA	NA	NA
ENSG00000025770	NCAPH2	22	50508215	50508216	2.67934	0.00738	rs5771086	3.34	0.01297	NA	NA	NA	NA	NA
ENSG00000270433	NA	14	23293851	23293852	-2.67747	0.007418	rs12434181	3.28	0.06283	NA	NA	NA	NA	NA
ENSG00000172586	CHCHD1	10	73782046	73782047	-2.67712	0.00743	rs11000772	3.62	0.3871	NA	NA	NA	NA	NA
ENSG00000275964	NA	13	19863857	19863858	-2.67692	0.00743	rs9509136	2.94	0.041379	NA	NA	NA	NA	NA
ENSG00000232388	SMIM26	20	18567346	18567347	-2.67715	0.00743	rs4813304	-2.94	0.07018	NA	NA	NA	NA	NA
ENSG00000181938	GINS3	16	58295079	58295080	-2.6755	0.007462	rs11648508	3.54	0.06704	NA	NA	NA	NA	NA
ENSG00000143630	HCN3	1	155277582	155277583	2.67509	0.00747	rs3765087	-4.11	0.146341	NA	NA	NA	NA	NA
ENSG00000183154	LOC102723701	8	37737425	37737426	2.67509	0.007471	rs17736439	2.67	0.03191	NA	NA	NA	NA	NA
ENSG00000163528	CHCHD4	3	14124869	14124870	2.67456	0.00748	rs1350344	3.36	0.08824	NA	NA	NA	NA	NA
ENSG00000218891	ZNF579	19	55580844	55580845	2.67374	0.0075	rs436488	3.34	0.02495	NA	NA	NA	NA	NA
ENSG00000160145	KALRN	3	124080022	124080023	-2.67236	0.00753	rs2289840	3.36	0.00863	NA	NA	NA	NA	NA
ENSG00000141034	GID4	17	18039291	18039292	2.67151	0.00755	rs7224617	3.65	0.08824	NA	NA	NA	NA	NA
ENSG00000110871	COQ5	12	120534349	120534350	2.67	0.00758	rs11065374	-2.9	0.02143	NA	NA	NA	NA	NA
ENSG00000197579	TOPORS	9	32552541	32552542	2.66972	0.00759	rs10970986	3.45	0.014354	NA	NA	NA	NA	NA
ENSG00000211892	IGHG4	14	105626065	105626066	-2.669	0.007608	rs10134946	3.98	0.088235	NA	NA	NA	NA	NA
ENSG00000033050	ABCF2	7	151227229	151227230	-2.66784	0.00763	rs10224002	10.61	0.11111	NA	NA	NA	NA	NA
ENSG00000175334	BANF1	11	66002176	66002177	2.67	0.00764	rs4645927	6.02	0.4615	NA	NA	NA	NA	NA
ENSG00000110395	CBL	11	119206275	119206276	2.67	0.00766	rs640603	4.63	0.0863	NA	NA	NA	NA	NA
ENSG00000215021	PHB2	12	6970824	6970825	2.67	0.00766	rs12426815	3.68	0.06186	NA	NA	NA	NA	NA
ENSG00000227370	NA	22	42132602	42132603	2.66686	0.00766	rs10483213	4.2	0.04979	NA	NA	NA	NA	NA
ENSG00000173230	GOLGB1	3	121749766	121749767	-2.66631	0.00767	rs4677900	3.73	0.12121	NA	NA	NA	NA	NA
ENSG00000125434	SLC25A35	17	8295342	8295343	2.66385	0.00773	rs4545881	3.17	0.0303	NA	NA	NA	NA	NA
ENSG00000250764	NA	5	32121940	32121941	2.66277	0.00775	rs17439827	3.741	0.00844	NA	NA	NA	NA	NA
ENSG00000243517	RPL13AP22	12	31252596	31252597	2.66	0.00775	rs12317948	2.7	0.008	NA	NA	NA	NA	NA
ENSG00000176155	CCDC57	17	82212829	82212830	2.66288	0.00775	rs6502057	2.92	0.05479	NA	NA	NA	NA	NA
ENSG00000132763	MMACHC	1	45500079	45500080	-2.66199	0.00777	rs3014242	3.18	0.131868	NA	NA	NA	NA	NA
ENSG00000134339	SAA2	11	18248642	18248643	2.66	0.00777	rs11024744	2.82	0.0104	NA	NA	NA	NA	NA
ENSG00000228794	LINC01128	1	825137	825138	-2.66107	0.00779	rs4075116	2.99	0.005215	NA	NA	NA	NA	NA
ENSG00000160410	SHKBP1	19	40576850	40576851	-2.66041	0.007804	rs10418932	4.39	0.05769	NA	NA	NA	NA	NA
ENSG00000166402	TUB	11	8019243	8019244	-2.66017	0.00781	rs2280730	3.53	0.00884	NA	NA	NA	NA	NA
ENSG00000084092	NOA1	4	56978638	56978639	-2.6588	0.00784	rs1718886	-3.31	0.05263	NA	NA	NA	NA	NA
ENSG00000087460	GNAS	20	58840844	58840845	2.659	0.00784	rs259969	-3.79	0.01824	NA	NA	NA	NA	NA
ENSG00000111275	ALDH2	12	111766886	111766887	-2.65823	0.007855	rs653178	4.18	0.46154	NA	NA	NA	NA	NA
ENSG00000176853	FAM91A1	8	123768455	123768456	2.65798	0.007861	rs6980985	2.93	0.01053	NA	NA	NA	NA	NA
ENSG00000126247	CAPNS1	19	36139574	36139575	2.65797	0.007861	rs17720345	3.14	0.00842	NA	NA	NA	NA	NA
ENSG00000149809	TM7SF2	11	65111860	65111861	2.65666	0.00789	rs7130955	5.03	0.13333	NA	NA	NA	NA	NA
ENSG00000143028	SYPL2	1	109466627	109466628	-2.65597	0.00791	rs1149175	3.55	0.083333	NA	NA	NA	NA	NA
ENSG00000196083	IL1RAP	3	190514050	190514051	-2.65547	0.00792	rs16865983	4.2	0.01307	NA	NA	NA	NA	NA
ENSG00000169718	DUS1L	17	82065886	82065887	-2.65555	0.00792	rs6502057	2.92	0.10526	NA	NA	NA	NA	NA
ENSG00000248098	BCKDHA	19	41397479	41397480	2.6543	0.00795	rs4803508	3.22	0.02459	NA	NA	NA	NA	NA
ENSG00000168899	VAMP5	2	85584407	85584408	2.65392	0.00796	rs17713693	-2.94	0.05742	NA	NA	NA	NA	NA
ENSG00000114378	HYAL1	3	50312380	50312381	2.65357	0.00796	rs709210	3.63	0.0424	NA	NA	NA	NA	NA
ENSG00000163904	SENP2	3	185582495	185582496	2.65372	0.00796	rs12638263	3.55	0.0137	NA	NA	NA	NA	NA
ENSG00000143575	HAX1	1	154272510	154272511	-2.65349	0.00797	rs2274993	-2.78	0.013453	NA	NA	NA	NA	NA
ENSG00000182552	RWDD4	4	183659224	183659225	-2.6531	0.00798	rs4862249	-2.77	0.00745	NA	NA	NA	NA	NA
ENSG00000279722	NA	16	53489942	53489943	2.6527	0.007985	rs7205213	-4.3	0.04444	NA	NA	NA	NA	NA
ENSG00000150907	FOXO1	13	40666596	40666597	-2.65207	0.008	rs10492683	3.92	0.0254	NA	NA	NA	NA	NA
ENSG00000144445	KANSL1L	2	210171382	210171383	2.65148	0.00801	rs10804178	2.65	0	NA	NA	NA	NA	NA
ENSG00000278948	NA	22	37944246	37944247	-2.65152	0.00801	rs5756968	-3.08	0.02495	NA	NA	NA	NA	NA
ENSG00000183258	DDX41	5	177517468	177517469	-2.65119	0.00802	rs35716097	7.467	0.36364	NA	NA	NA	NA	NA
ENSG00000133195	SLC39A11	17	73092711	73092712	-2.65069	0.00803	rs12941308	2.94	0.01148	NA	NA	NA	NA	NA
ENSG00000164116	GUCY1A1	4	155666710	155666711	2.64909	0.00807	rs11722059	-3.55	0.0438	NA	NA	NA	NA	NA
ENSG00000041982	TNC	9	115118256	115118257	-2.64892	0.00808	rs10759728	3.68	0.043956	NA	NA	NA	NA	NA
ENSG00000214293	APTR	7	77696264	77696265	2.648	0.0081	rs11489585	3.67	0.08276	NA	NA	NA	NA	NA
ENSG00000136819	C9orf78	9	129835862	129835863	2.64735	0.00811	rs10988337	-3.6	0.047244	NA	NA	NA	NA	NA
ENSG00000113966	ARL6	3	97764520	97764521	2.647	0.00812	rs41527949	3.66	0.03261	NA	NA	NA	NA	NA
ENSG00000183484	GPR132	14	105065444	105065445	2.64704	0.00812	rs10138749	-3.98	0.04858	NA	NA	NA	NA	NA
ENSG00000163882	POLR2H	3	184361717	184361718	2.64637	0.00814	rs2293605	-3.56	0.05063	NA	NA	NA	NA	NA
ENSG00000125846	ZNF133	20	18288282	18288283	-2.64595	0.00815	rs4813304	-2.94	0.03371	NA	NA	NA	NA	NA
ENSG00000125534	PPDPF	20	63520723	63520724	2.64513	0.00817	rs6011730	3.49	0.04317	NA	NA	NA	NA	NA
ENSG00000137941	TTLL7	1	83999149	83999150	-2.64279	0.00822	rs7528615	-3.64	0.037736	NA	NA	NA	NA	NA
ENSG00000166359	WDR88	19	33132089	33132090	2.64	0.008268	rs8112297	-4.72	0.11765	NA	NA	NA	NA	NA
ENSG00000140534	TICRR	15	89575481	89575482	-2.6392	0.00831	rs17807723	-3.27	0.02609	NA	NA	NA	NA	NA
ENSG00000170855	TRIAP1	12	120446411	120446412	2.63807	0.008338	rs12825376	-2.81	0.01054	NA	NA	NA	NA	NA
ENSG00000248008	NRAV	12	120495939	120495940	-2.63807	0.008338	rs11065374	-2.9	0.01247	NA	NA	NA	NA	NA
ENSG00000275936	NA	12	120224750	120224751	-2.64	0.00834	rs1050187	-2.68	0.01163	NA	NA	NA	NA	NA
ENSG00000197128	ZNF772	19	57477569	57477570	2.63743	0.008354	rs7249882	2.95	0.01829	NA	NA	NA	NA	NA
ENSG00000068120	COASY	17	42561466	42561467	2.63701	0.00836	rs597255	2.84	0.05687	NA	NA	NA	NA	NA
ENSG00000071994	PDCD2	6	170584691	170584692	-2.63666	0.00837	rs12662190	4.47	0.0615	NA	NA	NA	NA	NA
ENSG00000176715	ACSF3	16	89088374	89088375	2.63668	0.008372	rs11648295	-2.7	0.00324	NA	NA	NA	NA	NA
ENSG00000072071	ADGRL1	19	14206186	14206187	-2.63533	0.00841	rs2420538	-3.71	0.06283	NA	NA	NA	NA	NA
ENSG00000237037	NDUFA6-DT	22	42090955	42090956	-2.63496	0.00841	rs10483213	4.2	0.04858	NA	NA	NA	NA	NA
ENSG00000100650	SRSF5	14	69726899	69726900	-2.63502	0.008413	rs7153985	-3.14	0.01364	NA	NA	NA	NA	NA
ENSG00000157429	ZNF19	16	71565088	71565089	2.63484	0.008418	rs172650	3.76	0.11111	NA	NA	NA	NA	NA
ENSG00000185043	CIB1	15	90233702	90233703	-2.63444	0.00843	rs16944155	3.23	0.032	NA	NA	NA	NA	NA
ENSG00000104903	LYL1	19	13103160	13103161	-2.63426	0.008432	rs4804736	-3.71	0.07059	NA	NA	NA	NA	NA
ENSG00000179218	CALR	19	12938606	12938607	2.63	0.008432	rs4804736	-3.71	0.04743	NA	NA	NA	NA	NA
ENSG00000125347	IRF1	5	132490797	132490798	2.63406	0.00844	rs17691584	3.821	0.043011	NA	NA	NA	NA	NA
ENSG00000105849	POLR1F	7	19709086	19709087	-2.634	0.00844	rs6954985	3.72	0.2	NA	NA	NA	NA	NA
ENSG00000119929	CUTC	10	99722917	99722918	-2.63395	0.00844	rs11596076	-3.78	0.3	NA	NA	NA	NA	NA
ENSG00000035403	VCL	10	73995192	73995193	2.63412	0.00844	rs11000772	3.62	0.29268	NA	NA	NA	NA	NA
ENSG00000203739	PRDX6-AS1	1	173461361	173461362	2.63363	0.00845	rs12029440	-3.11	0.023301	NA	NA	NA	NA	NA
ENSG00000116096	SPR	2	72887359	72887360	2.63373	0.00845	rs1403412	-4	0.12371	NA	NA	NA	NA	NA
ENSG00000166024	R3HCC1L	10	98134623	98134624	2.63358	0.00845	rs2862297	-3.05	0.03077	NA	NA	NA	NA	NA
ENSG00000168883	USP39	2	85602855	85602856	-2.63226	0.00848	rs17713693	-2.94	0.03077	NA	NA	NA	NA	NA
ENSG00000019102	VSIG2	11	124752237	124752238	-2.63204	0.00849	rs11219765	3.21	0.01521	NA	NA	NA	NA	NA
ENSG00000134243	SORT1	1	109397950	109397951	-2.63122	0.00851	rs1149175	3.55	0.222222	NA	NA	NA	NA	NA
ENSG00000184985	SORCS2	4	7192537	7192538	2.6301	0.00854	rs7667970	-3.09	0.01226	NA	NA	NA	NA	NA
ENSG00000160803	UBQLN4	1	156053793	156053794	2.62945	0.00855	rs4641	3.19	0.029557	NA	NA	NA	NA	NA
ENSG00000179859	RNF227	17	7916275	7916276	-2.62884	0.00857	rs4545881	3.17	0.07895	NA	NA	NA	NA	NA
ENSG00000089091	DZANK1	20	18467125	18467126	-2.62843	0.00858	rs4813304	-2.94	0.02424	NA	NA	NA	NA	NA
ENSG00000242852	ZNF709	19	12513853	12513854	-2.63	0.008589	rs4804736	-3.71	0.08633	NA	NA	NA	NA	NA
ENSG00000166188	ZNF319	16	58000452	58000453	-2.62722	0.008609	rs11648508	3.54	0.02537	NA	NA	NA	NA	NA
ENSG00000264548	NA	17	82214226	82214227	-2.62731	0.00861	rs6502057	2.92	0.04461	NA	NA	NA	NA	NA
ENSG00000164902	PHAX	5	126600267	126600268	2.62665	0.00862	rs13162396	2.715	0.00798	NA	NA	NA	NA	NA
ENSG00000272335	NA	5	44826075	44826076	-2.62641	0.00863	rs4391175	-3.291	0.22222	NA	NA	NA	NA	NA
ENSG00000158169	FANCC	9	95426795	95426796	2.62603	0.00864	rs576594	3.52	0.043478	NA	NA	NA	NA	NA
ENSG00000139194	RBP5	12	7128941	7128942	2.6248	0.00867	rs2255301	-2.93	0.04301	NA	NA	NA	NA	NA
ENSG00000175348	TMEM9B	11	8964673	8964674	2.62	0.00868	rs3751058	3.04	0.0242	NA	NA	NA	NA	NA
ENSG00000234773	NA	19	12195014	12195015	2.62	0.008692	rs1133330	3.67	0.04225	NA	NA	NA	NA	NA
ENSG00000184371	CSF1	1	109910241	109910242	2.62379	0.0087	rs333970	3.21	0.037736	NA	NA	NA	NA	NA
ENSG00000257800	NA	2	74120679	74120680	2.6237	0.0087	rs13017182	-4.49	0.14286	NA	NA	NA	NA	NA
ENSG00000148985	PGAP2	11	3797818	3797819	2.62309	0.00871	rs1451722	2.89	0.0044	NA	NA	NA	NA	NA
ENSG00000122882	ECD	10	73169054	73169055	2.62267	0.00872	rs12264150	3.15	0.00845	NA	NA	NA	NA	NA
ENSG00000175387	SMAD2	18	47931145	47931146	-2.6227	0.00872	rs16954613	-4.3	0.0433	NA	NA	NA	NA	NA
ENSG00000169710	FASN	17	82098331	82098332	2.62248	0.00873	rs6502057	2.92	0.06857	NA	NA	NA	NA	NA
ENSG00000160058	BSDC1	1	32394447	32394448	2.62116	0.00876	rs35452140	-3.82	0.04898	NA	NA	NA	NA	NA
ENSG00000162521	RBBP4	1	32651141	32651142	2.62116	0.00876	rs35452140	-3.82	0.032	NA	NA	NA	NA	NA
ENSG00000272777	NA	4	99068124	99068125	2.62097	0.00877	rs7687322	2.85	0.00674	NA	NA	NA	NA	NA
ENSG00000166819	PLIN1	15	89679426	89679427	-2.62043	0.00878	rs17807723	-3.27	0.03371	NA	NA	NA	NA	NA
ENSG00000213885	NA	21	25361820	25361821	2.62038	0.00878	rs12626370	3.57	0.03561	NA	NA	NA	NA	NA
ENSG00000234608	MAPKAPK5-AS1	12	111842901	111842902	-2.61869	0.00883	rs653178	4.18	0.342857	NA	NA	NA	NA	NA
ENSG00000278053	DDX52	17	37642307	37642308	-2.61848	0.00883	rs2542660	-3.54	0.1	NA	NA	NA	NA	NA
ENSG00000198885	ITPRIPL1	2	96325330	96325331	2.61811	0.00884	rs12717775	4.72	0.1875	NA	NA	NA	NA	NA
ENSG00000232112	TMA7	3	48443847	48443848	-2.61819	0.00884	rs7653368	-3.34	0.19672	NA	NA	NA	NA	NA
ENSG00000163739	CXCL1	4	73869392	73869393	2.61832	0.00884	rs12651581	3.59	0.07273	NA	NA	NA	NA	NA
ENSG00000245261	NA	6	43223859	43223860	2.61805	0.00884	rs17209400	3.26	0.0229	NA	NA	NA	NA	NA
ENSG00000146242	TPBG	6	82363205	82363206	2.61699	0.00887	rs770898	3.6	0.1154	NA	NA	NA	NA	NA
ENSG00000164733	CTSB	8	11869447	11869448	-2.61597	0.0089	rs2409836	2.98	0.014963	NA	NA	NA	NA	NA
ENSG00000163631	ALB	4	73397113	73397114	2.61425	0.00894	rs6820167	3.63	0.4	NA	NA	NA	NA	NA
ENSG00000131069	ACSS2	20	34872145	34872146	2.61418	0.00894	rs11696967	4.03	0.2449	NA	NA	NA	NA	NA
ENSG00000213020	ZNF611	19	52735072	52735073	2.61129	0.00902	rs12462064	2.98	0.01111	NA	NA	NA	NA	NA
ENSG00000280202	NA	12	3612002	3612003	2.61	0.00903	rs7970343	4.24	0.03306	NA	NA	NA	NA	NA
ENSG00000147459	DOCK5	8	25184722	25184723	2.61044	0.009043	rs11782634	3.26	0.02174	NA	NA	NA	NA	NA
ENSG00000048649	RSF1	11	77821016	77821017	2.61024	0.00905	rs1017908	-3.52	0.1875	NA	NA	NA	NA	NA
ENSG00000271858	CYB561D2	3	50365333	50365334	-2.60974	0.00906	rs709210	3.63	0.04545	NA	NA	NA	NA	NA
ENSG00000124275	MTRR	5	7851490	7851491	2.60959	0.00906	rs6880502	-4.081	0.027586	NA	NA	NA	NA	NA
ENSG00000135956	TMEM127	2	96265993	96265994	2.60895	0.00908	rs12717775	4.72	0.2449	NA	NA	NA	NA	NA
ENSG00000142544	CTU1	19	51108369	51108370	-2.61	0.009086	rs12052047	3.38	0.01378	NA	NA	NA	NA	NA
ENSG00000270055	NA	15	30487962	30487963	-2.60808	0.00911	rs12906190	2.34	0.00591	NA	NA	NA	NA	NA
ENSG00000259248	USP3-AS1	15	63601294	63601295	-2.60731	0.00913	rs1502071	4.14	0.05479	NA	NA	NA	NA	NA
ENSG00000175220	ARHGAP1	11	46700598	46700599	-2.60638	0.00915	rs898604	-3.44	0.21429	NA	NA	NA	NA	NA
ENSG00000213551	DNAJC9	10	73248841	73248842	-2.60636	0.009151	rs2306325	3.62	0.3871	NA	NA	NA	NA	NA
ENSG00000197119	SLC25A29	14	100306546	100306547	-2.6061	0.009158	rs2146103	4.31	0.06154	NA	NA	NA	NA	NA
ENSG00000013523	ANGEL1	14	76826245	76826246	2.60572	0.009168	rs2075772	-3.45	0.022599	NA	NA	NA	NA	NA
ENSG00000197405	C5AR1	19	47290022	47290023	2.6055	0.00917	rs6509303	-3	0.01478	NA	NA	NA	NA	NA
ENSG00000177335	LINC02904	8	143039208	143039209	2.60368	0.009223	rs3764795	2.8	0.00591	NA	NA	NA	NA	NA
ENSG00000269514	NA	12	48198386	48198387	2.6	0.00924	rs3815138	4.02	0.03922	NA	NA	NA	NA	NA
ENSG00000178075	GRAMD1C	3	113828181	113828182	-2.60271	0.00925	rs2669909	-2.99	0.03315	NA	NA	NA	NA	NA
ENSG00000078142	PIK3C3	18	41955205	41955206	-2.602	0.00927	rs504302	-3.36	0.01455	NA	NA	NA	NA	NA
ENSG00000159147	DONSON	21	33588707	33588708	-2.6017	0.009276	rs2834330	3.63	0.03715	NA	NA	NA	NA	NA
ENSG00000213315	RPS18P2	14	90766530	90766531	-2.60167	0.009277	rs1286086	3	0.02715	NA	NA	NA	NA	NA
ENSG00000174807	CD248	11	66317043	66317044	-2.59931	0.00934	rs654638	-3.32	0.07547	NA	NA	NA	NA	NA
ENSG00000279799	NA	5	134905234	134905235	-2.59705	0.0094	rs595269	3.236	0.02348	NA	NA	NA	NA	NA
ENSG00000196411	EPHB4	7	100827520	100827521	-2.59497	0.00946	rs12535629	3.24	0.03419	NA	NA	NA	NA	NA
ENSG00000183049	CAMK1D	10	12349481	12349482	-2.59445	0.00947	rs11812913	3.54	0.07595	NA	NA	NA	NA	NA
ENSG00000014138	POLA2	11	65261761	65261762	-2.59444	0.00947	rs4645927	6.02	0.20339	NA	NA	NA	NA	NA
ENSG00000105607	GCDH	19	12891025	12891026	2.5942	0.00948	rs4804736	-3.71	0.07143	NA	NA	NA	NA	NA
ENSG00000134899	ERCC5	13	102844843	102844844	2.59355	0.0095	rs1887354	-3.19	0.01794	NA	NA	NA	NA	NA
ENSG00000243156	MICAL3	22	18024558	18024559	2.59229	0.00953	rs5992871	3.23	0.02113	NA	NA	NA	NA	NA
ENSG00000110619	CARS1	11	3057612	3057613	2.59191	0.00954	rs11023996	-3.52	0.03343	NA	NA	NA	NA	NA
ENSG00000163481	RNF25	2	218672410	218672411	-2.59091	0.00957	rs4674354	3.17	0.0515	NA	NA	NA	NA	NA
ENSG00000011426	ANLN	7	36389805	36389806	2.59068	0.00958	rs17170765	3.6	0.03324	NA	NA	NA	NA	NA
ENSG00000090905	TNRC6A	16	24610208	24610209	2.59052	0.00958	rs12447908	3.49	0.01478	NA	NA	NA	NA	NA
ENSG00000143458	GABPB2	1	151070577	151070578	-2.58981	0.0096	rs267734	-4.19	0.029777	NA	NA	NA	NA	NA
ENSG00000149679	CABLES2	20	62407284	62407285	2.5888	0.00963	rs6062210	-3.64	0.09023	NA	NA	NA	NA	NA
ENSG00000123154	WDR83	19	12666799	12666800	-2.59	0.009643	rs4804736	-3.71	0.13187	NA	NA	NA	NA	NA
ENSG00000103479	RBL2	16	53433976	53433977	-2.58818	0.00965	rs7205213	-4.3	0.05405	NA	NA	NA	NA	NA
ENSG00000189362	NEMP2	2	190534721	190534722	2.58739	0.00967	rs887695	-3.01	0.00884	NA	NA	NA	NA	NA
ENSG00000012061	ERCC1	19	45478827	45478828	-2.59	0.00967	rs4239537	3.8	0.02218	NA	NA	NA	NA	NA
ENSG00000123473	STIL	1	47314146	47314147	-2.58661	0.00969	rs688540	-3.33	0.058252	NA	NA	NA	NA	NA
ENSG00000164053	ATRIP	3	48446709	48446710	2.58578	0.00972	rs13075457	-3.26	0.25	NA	NA	NA	NA	NA
ENSG00000158050	DUSP2	2	96145439	96145440	-2.58421	0.00976	rs12717775	4.72	0.24	NA	NA	NA	NA	NA
ENSG00000058729	RIOK2	5	97183259	97183260	2.58429	0.00976	rs3734010	-3.175	0.03183	NA	NA	NA	NA	NA
ENSG00000176410	DNAJC30	7	73683452	73683453	-2.58418	0.009761	rs1178970	-2.8	0.07895	NA	NA	NA	NA	NA
ENSG00000126561	STAT5A	17	42287546	42287547	-2.58253	0.00981	rs597255	2.84	0.05854	NA	NA	NA	NA	NA
ENSG00000131469	RPL27	17	42998272	42998273	2.58253	0.00981	rs597255	2.84	0.1	NA	NA	NA	NA	NA
ENSG00000177666	PNPLA2	11	818901	818902	-2.58172	0.00983	rs7394783	3.05	0.04301	NA	NA	NA	NA	NA
ENSG00000135241	PNPLA8	7	108528160	108528161	2.58112	0.009848	rs1269621	3.1	0.02055	NA	NA	NA	NA	NA
ENSG00000167930	FAM234A	16	234545	234546	-2.57875	0.00992	rs216596	-3.21	0.04494	NA	NA	NA	NA	NA
ENSG00000239282	CASTOR1	22	30289626	30289627	-2.57841	0.00993	rs2267158	-3.78	0.04181	NA	NA	NA	NA	NA
ENSG00000109332	UBE2D3	4	102868895	102868896	-2.57791	0.00994	rs1313925	-3.59	0.07843	NA	NA	NA	NA	NA
ENSG00000002919	SNX11	17	48103356	48103357	2.57747	0.00995	rs2938470	-2.96	0.17391	NA	NA	NA	NA	NA
ENSG00000277728	NA	17	73203430	73203431	2.57757	0.00995	rs4789265	3.05	0.01185	NA	NA	NA	NA	NA
ENSG00000219481	NBPF1	1	16613561	16613562	-2.57475	0.01	rs12751725	3.13	0.107143	NA	NA	NA	NA	NA
ENSG00000121905	HPCA	1	32885993	32885994	2.57445	0.01	rs35452140	-3.82	0.070588	NA	NA	NA	NA	NA
ENSG00000151623	NR3C2	4	148444697	148444698	-2.5743	0.01	rs13142486	2.91	0.00767	NA	NA	NA	NA	NA
ENSG00000120688	WBP4	13	41061440	41061441	-2.57544	0.01	rs7323267	3.11	0.048	NA	NA	NA	NA	NA
ENSG00000131467	PSME3	17	42824384	42824385	-2.57479	0.01	rs597255	2.84	0.08163	NA	NA	NA	NA	NA
ENSG00000119953	SMNDC1	10	110304950	110304951	2.57449	0.010039	rs6584993	2.87	0.01271	NA	NA	NA	NA	NA
ENSG00000277007	NA	1	219270773	219270774	-2.57136	0.0101	rs11118295	-2.88	0.031579	NA	NA	NA	NA	NA
ENSG00000084090	STARD7	2	96208414	96208415	-2.57327	0.0101	rs12717775	4.72	0.21429	NA	NA	NA	NA	NA
ENSG00000163482	STK36	2	218672740	218672741	-2.57152	0.0101	rs4674354	3.17	0.04013	NA	NA	NA	NA	NA
ENSG00000163611	SPICE1	3	113515186	113515187	-2.57308	0.0101	rs2669909	-2.99	0.03038	NA	NA	NA	NA	NA
ENSG00000172794	RAB37	17	74670577	74670578	-2.57161	0.0101	rs1171207	3.11	0.01664	NA	NA	NA	NA	NA
ENSG00000104915	STX10	19	13150382	13150383	2.57011	0.010167	rs4804736	-3.71	0.0303	NA	NA	NA	NA	NA
ENSG00000132698	RAB25	1	156061159	156061160	2.57038	0.0102	rs4641	3.19	0.021544	NA	NA	NA	NA	NA
ENSG00000172725	CORO1B	11	67443820	67443821	-2.57	0.0102	rs2514051	-2.87	0.0169	NA	NA	NA	NA	NA
ENSG00000166821	PEX11A	15	89690782	89690783	2.57034	0.0102	rs17807723	-3.27	0.02505	NA	NA	NA	NA	NA
ENSG00000265511	NA	17	17507350	17507351	2.56762	0.0102	rs7224617	3.65	0.08511	NA	NA	NA	NA	NA
ENSG00000198018	ENTPD7	10	99659505	99659506	2.56637	0.010277	rs2805375	-3.88	0.21053	NA	NA	NA	NA	NA
ENSG00000177628	GBA	1	155244698	155244699	2.56547	0.0103	rs3765087	-4.11	0.139535	NA	NA	NA	NA	NA
ENSG00000115758	ODC1	2	10448503	10448504	-2.56425	0.0103	rs1734440	3.61	0.10345	NA	NA	NA	NA	NA
ENSG00000111670	GNPTAB	12	101830937	101830938	-2.56678	0.0103	rs2695289	3.49	0.0199	NA	NA	NA	NA	NA
ENSG00000267185	NA	17	42533531	42533532	2.56593	0.0103	rs597255	2.84	0.12245	NA	NA	NA	NA	NA
ENSG00000241945	PWP2	21	44107289	44107290	-2.56575	0.0103	rs2838540	3.58	0.04461	NA	NA	NA	NA	NA
ENSG00000156042	CFAP70	10	73358858	73358859	2.56463	0.010329	rs11000772	3.62	0.46154	NA	NA	NA	NA	NA
ENSG00000163374	YY1AP1	1	155688773	155688774	2.5609	0.0104	rs12049375	3.48	0.190476	NA	NA	NA	NA	NA
ENSG00000197530	MIB2	1	1615878	1615879	-2.56355	0.0104	rs10907187	-3.78	0.069364	NA	NA	NA	NA	NA
ENSG00000197860	SGTB	5	65723034	65723035	2.56242	0.0104	rs10067229	-3.044	0.01796	NA	NA	NA	NA	NA
ENSG00000270060	NA	11	47169562	47169563	-2.56	0.0104	rs10838702	4.9	0.4286	NA	NA	NA	NA	NA
ENSG00000255517	DPP3-DT	11	66478095	66478096	2.56	0.0104	rs735942	2.78	0.0504	NA	NA	NA	NA	NA
ENSG00000008516	MMP25	16	3046680	3046681	2.56082	0.0104	rs2717713	-3.76	0.07407	NA	NA	NA	NA	NA
ENSG00000266677	NA	17	18178364	18178365	-2.56095	0.0104	rs7224617	3.65	0.07273	NA	NA	NA	NA	NA
ENSG00000197217	ENTPD4	8	23457694	23457695	-2.56137	0.010426	rs1705699	6.41	0.1519	NA	NA	NA	NA	NA
ENSG00000182324	KCNJ14	19	48461248	48461249	-2.56035	0.010457	rs281380	-3.85	0.08696	NA	NA	NA	NA	NA
ENSG00000143126	CELSR2	1	109250018	109250019	2.55825	0.0105	rs1149175	3.55	0.210526	NA	NA	NA	NA	NA
ENSG00000158019	BABAM2	2	27889940	27889941	2.55799	0.0105	rs780094	-4.83	0.16438	NA	NA	NA	NA	NA
ENSG00000135605	TEC	4	48269863	48269864	-2.55879	0.0105	rs4413478	3.43	0.20339	NA	NA	NA	NA	NA
ENSG00000248971	KRT8P46	4	102730170	102730171	2.56043	0.0105	rs1313925	-3.59	0.12632	NA	NA	NA	NA	NA
ENSG00000010278	CD9	12	6199714	6199715	2.55898	0.0105	rs12426815	3.68	0.031088	NA	NA	NA	NA	NA
ENSG00000196074	SYCP2	20	59933654	59933655	-2.55851	0.0105	rs4812147	-4.19	0.0219	NA	NA	NA	NA	NA
ENSG00000142168	SOD1	21	31659621	31659622	2.55795	0.01053	rs2300341	-3.34	0.0246	NA	NA	NA	NA	NA
ENSG00000106524	ANKMY2	7	16645816	16645817	2.55654	0.01057	rs818323	-3.48	0.11009	NA	NA	NA	NA	NA
ENSG00000036257	CUL3	2	224585396	224585397	2.55636	0.0106	rs17479770	2.68	0.00639	NA	NA	NA	NA	NA
ENSG00000182580	EPHB3	3	184561783	184561784	2.55693	0.0106	rs2293605	-3.56	0.04478	NA	NA	NA	NA	NA
ENSG00000109323	MANBA	4	102760993	102760994	2.55587	0.0106	rs1313925	-3.59	0.11538	NA	NA	NA	NA	NA
ENSG00000272269	NUP153-AS1	6	17706256	17706257	-2.55399	0.0106	rs3734237	3.51	0.03647	NA	NA	NA	NA	NA
ENSG00000165633	VSTM4	10	49115508	49115509	2.55561	0.0106	rs10857434	2.72	0.02202	NA	NA	NA	NA	NA
ENSG00000108788	MLX	17	42567067	42567068	-2.55562	0.0106	rs597255	2.84	0.08824	NA	NA	NA	NA	NA
ENSG00000187838	PLSCR3	17	7394842	7394843	2.5545	0.0106	rs17732672	3.2	0.09091	NA	NA	NA	NA	NA
ENSG00000225556	C2CD4D	1	151840556	151840557	-2.55099	0.0107	rs6587634	3.41	0.08	NA	NA	NA	NA	NA
ENSG00000197429	IPP	1	45750649	45750650	2.55164	0.0107	rs946526	3.41	0.333333	NA	NA	NA	NA	NA
ENSG00000138071	ACTR2	2	65227752	65227753	-2.55293	0.0107	rs7575358	-3.03	0.01442	NA	NA	NA	NA	NA
ENSG00000114446	IFT57	3	108222569	108222570	2.55207	0.0107	rs6437764	-3.03	0.04255	NA	NA	NA	NA	NA
ENSG00000166033	HTRA1	10	122461524	122461525	-2.55284	0.0107	rs11524818	-3.33	0.03593	NA	NA	NA	NA	NA
ENSG00000220205	VAMP2	17	8163545	8163546	2.55288	0.0107	rs4545881	3.17	0.05042	NA	NA	NA	NA	NA
ENSG00000228265	NA	20	33994356	33994357	2.5514	0.0107	rs6120663	3.48	0.16667	NA	NA	NA	NA	NA
ENSG00000166971	AKTIP	16	53504410	53504411	-2.55202	0.01071	rs7205213	-4.3	0.07059	NA	NA	NA	NA	NA
ENSG00000160216	AGPAT3	21	43865185	43865186	-2.5506	0.010755	rs2838540	3.58	0.125	NA	NA	NA	NA	NA
ENSG00000183647	ZNF530	19	57599884	57599885	2.54984	0.010777	rs7249882	2.95	0.03279	NA	NA	NA	NA	NA
ENSG00000125459	MSTO1	1	155610204	155610205	2.54786	0.0108	rs6427184	-4.04	0.315789	NA	NA	NA	NA	NA
ENSG00000187764	SEMA4D	9	89498129	89498130	2.54771	0.0108	rs7469438	-3.51	0.024742	NA	NA	NA	NA	NA
ENSG00000188266	HYKK	15	78507563	78507564	-2.54919	0.0108	rs2277547	-3.67	0.07595	NA	NA	NA	NA	NA
ENSG00000161860	SYCE2	19	12919275	12919276	-2.55066	0.0108	rs4804736	-3.71	0.10811	NA	NA	NA	NA	NA
ENSG00000179933	C14orf119	14	23094764	23094765	2.54824	0.010827	rs3829405	-3.23	0.07643	NA	NA	NA	NA	NA
ENSG00000280193	NA	8	81696367	81696368	2.54776	0.01084	rs11782652	-3.77	0.015707	NA	NA	NA	NA	NA
ENSG00000224470	ATXN1L	16	71845990	71845991	-2.54662	0.010877	rs172650	3.76	0.13187	NA	NA	NA	NA	NA
ENSG00000185567	AHNAK2	14	104978356	104978357	2.5466	0.010878	rs10134946	3.98	0.03077	NA	NA	NA	NA	NA
ENSG00000161980	POLR3K	16	51644	51645	-2.54619	0.010891	rs216596	-3.21	0.03235	NA	NA	NA	NA	NA
ENSG00000261326	NA	1	23286751	23286752	-2.54493	0.0109	rs2849028	-4.27	0.162162	NA	NA	NA	NA	NA
ENSG00000134291	TMEM106C	12	47963568	47963569	-2.54	0.0109	rs3815138	4.02	0.05941	NA	NA	NA	NA	NA
ENSG00000164050	PLXNB1	3	48430050	48430051	2.54302	0.011	rs2882668	-3.41	0.16216	NA	NA	NA	NA	NA
ENSG00000111300	NAA25	12	112109021	112109022	-2.54133	0.011	rs11065987	3.73	0.1	NA	NA	NA	NA	NA
ENSG00000166813	KIF7	15	89655450	89655451	-2.54406	0.011	rs17807723	-3.27	0.03478	NA	NA	NA	NA	NA
ENSG00000267302	RNFT1-DT	17	59964831	59964832	2.54136	0.011	rs7215464	2.96	0.00267	NA	NA	NA	NA	NA
ENSG00000283103	NA	19	58326932	58326933	2.54187	0.011	rs3848524	2.78	0.00404	NA	NA	NA	NA	NA
ENSG00000088881	EBF4	20	2692877	2692878	2.54149	0.011	rs4574173	-3.61	0.02784	NA	NA	NA	NA	NA
ENSG00000229127	NA	2	210030732	210030733	2.54104	0.0111	rs10497931	2.68	0.01113	NA	NA	NA	NA	NA
ENSG00000244171	NA	3	143176326	143176327	-2.53932	0.0111	rs16853767	3.95	0.05217	NA	NA	NA	NA	NA
ENSG00000164402	SEPTIN8	5	132807240	132807241	2.53804	0.0111	rs3088225	4.116	0.15	NA	NA	NA	NA	NA
ENSG00000165695	AK8	9	132878776	132878777	-2.5382	0.0111	rs4962039	3.12	0.049587	NA	NA	NA	NA	NA
ENSG00000175662	TOM1L2	17	17972421	17972422	-2.5402	0.0111	rs7224617	3.65	0.125	NA	NA	NA	NA	NA
ENSG00000157353	FCSK	16	70454420	70454421	2.5394	0.011104	rs734147	-2.85	0.03647	NA	NA	NA	NA	NA
ENSG00000105737	GRIK5	19	42069497	42069498	-2.53699	0.011181	rs4803508	3.22	0.02098	NA	NA	NA	NA	NA
ENSG00000236756	DNAJC9-AS1	10	73272812	73272813	2.53653	0.0112	rs2306325	3.62	0.5	NA	NA	NA	NA	NA
ENSG00000213341	CHUK	10	100229618	100229619	-2.5364	0.0112	rs11596076	-3.78	0.42857	NA	NA	NA	NA	NA
ENSG00000130649	CYP2E1	10	133520405	133520406	2.53713	0.0112	rs7903897	2.99	0.125	NA	NA	NA	NA	NA
ENSG00000267470	ZNF571-AS1	19	37549532	37549533	-2.53465	0.011256	rs7256746	-3.36	0.07692	NA	NA	NA	NA	NA
ENSG00000081307	UBA5	3	132654445	132654446	-2.53421	0.0113	rs7355965	2.97	0.02299	NA	NA	NA	NA	NA
ENSG00000245148	ARAP1-AS2	11	72700473	72700474	-2.53425	0.0113	rs2163125	3.51	0.0515	NA	NA	NA	NA	NA
ENSG00000279500	NA	12	128814749	128814750	-2.53	0.0113	rs588649	3.41	0.02637	NA	NA	NA	NA	NA
ENSG00000272899	ATP6V1FNB	7	128866307	128866308	2.53201	0.011341	rs10464703	-3.21	0.02151	NA	NA	NA	NA	NA
ENSG00000185482	STAC3	12	57251192	57251193	-2.53143	0.01136	rs1106766	-3.93	0.125	NA	NA	NA	NA	NA
ENSG00000151690	MFSD6	2	190408354	190408355	2.53112	0.0114	rs887695	-3	0.01076	NA	NA	NA	NA	NA
ENSG00000159167	STC1	8	23854806	23854807	2.5302	0.0114	rs1705699	6.41	0.2	NA	NA	NA	NA	NA
ENSG00000152219	ARL14EP	11	30323050	30323051	-2.53081	0.0114	rs963837	-8.76	0.12121	NA	NA	NA	NA	NA
ENSG00000175216	CKAP5	11	46846307	46846308	-2.53171	0.0114	rs11039149	3.78	0.18462	NA	NA	NA	NA	NA
ENSG00000108591	DRG2	17	18087885	18087886	2.53001	0.0114	rs7224617	3.65	0.1519	NA	NA	NA	NA	NA
ENSG00000249087	ZNF436-AS1	1	23368996	23368997	-2.52658	0.0115	rs2849028	-4.27	0.363636	NA	NA	NA	NA	NA
ENSG00000244380	NA	3	48446655	48446656	2.52743	0.0115	rs13075457	-3.26	0.2069	NA	NA	NA	NA	NA
ENSG00000136603	SKIL	3	170357677	170357678	-2.52622	0.0115	rs13067560	-2.81	0.03	NA	NA	NA	NA	NA
ENSG00000112996	MRPS30	5	44808924	44808925	2.52861	0.0115	rs4391175	-3.291	0.24	NA	NA	NA	NA	NA
ENSG00000010017	RANBP9	6	13711563	13711564	-2.52659	0.0115	rs7744485	-2.92	0.0118	NA	NA	NA	NA	NA
ENSG00000100151	PICK1	22	38056310	38056311	-2.5269	0.011507	rs5756968	-3.08	0.055	NA	NA	NA	NA	NA
ENSG00000259366	NA	8	29055934	29055935	-2.52644	0.011523	rs10097270	3.45	0.01648	NA	NA	NA	NA	NA
ENSG00000119729	RHOQ	2	46542727	46542728	2.52387	0.0116	rs11897407	2.96	0.01162	NA	NA	NA	NA	NA
ENSG00000213853	EMP2	16	10580697	10580698	2.52558	0.0116	rs17803698	2.92	0.00871	NA	NA	NA	NA	NA
ENSG00000042753	AP2S1	19	46850991	46850992	-2.52304	0.0116	rs10418662	3.75	0.06704	NA	NA	NA	NA	NA
ENSG00000100216	TOMM22	22	38681947	38681948	2.52226	0.01166	rs2142836	3.61	0.08633	NA	NA	NA	NA	NA
ENSG00000117569	PTBP2	1	96721664	96721665	2.52198	0.0117	rs11165687	-2.69	0.008529	NA	NA	NA	NA	NA
ENSG00000095787	WAC	10	28532743	28532744	-2.52176	0.0117	rs2807761	-3.77	0.07018	NA	NA	NA	NA	NA
ENSG00000174516	PELI3	11	66466744	66466745	-2.52207	0.0117	rs735942	2.78	0.05021	NA	NA	NA	NA	NA
ENSG00000054392	HHAT	1	210328251	210328252	2.51777	0.0118	rs227222	3.22	0.024048	NA	NA	NA	NA	NA
ENSG00000170485	NPAS2	2	100820151	100820152	2.51728	0.0118	rs13426867	2.63	0.01567	NA	NA	NA	NA	NA
ENSG00000114867	EIF4G1	3	184314494	184314495	2.5166	0.0118	rs2293605	-3.56	0.06349	NA	NA	NA	NA	NA
ENSG00000085832	EPS15	1	51519327	51519328	2.51628	0.0119	rs7534689	-2.73	0.014778	NA	NA	NA	NA	NA
ENSG00000132676	DAP3	1	155687959	155687960	-2.51386	0.0119	rs12049375	3.48	0.342857	NA	NA	NA	NA	NA
ENSG00000177225	GATD1	11	777487	777488	2.51494	0.0119	rs7394783	3.05	0.09375	NA	NA	NA	NA	NA
ENSG00000185800	DMWD	19	45792801	45792802	-2.51368	0.0119	rs4239537	3.8	0.02784	NA	NA	NA	NA	NA
ENSG00000070087	PFN2	3	150050727	150050728	-2.51071	0.012	rs6764359	2.8	0.02791	NA	NA	NA	NA	NA
ENSG00000131437	KIF3A	5	132737637	132737638	-2.51276	0.012	rs3088225	4.116	0.125	NA	NA	NA	NA	NA
ENSG00000111652	COPS7A	12	6723740	6723741	2.5109	0.012042	rs12426815	3.68	0.24	NA	NA	NA	NA	NA
ENSG00000117475	BLZF1	1	169367969	169367970	-2.50921	0.0121	rs4656685	3.29	0.041812	NA	NA	NA	NA	NA
ENSG00000115053	NCL	2	231464593	231464594	2.50913	0.0121	rs9677476	3.76	0.11538	NA	NA	NA	NA	NA
ENSG00000189223	PAX8-AS1	2	113211521	113211522	-2.50778	0.0121	rs11123169	4.25	0.03625	NA	NA	NA	NA	NA
ENSG00000176542	USF3	3	113696645	113696646	2.50863	0.0121	rs2669909	-2.99	0.048	NA	NA	NA	NA	NA
ENSG00000164292	RHOBTB3	5	95713521	95713522	-2.50844	0.0121	rs7705279	2.451	0.01375	NA	NA	NA	NA	NA
ENSG00000124225	PMEPA1	20	57709901	57709902	2.5096	0.0121	rs1328757	4.28	0.02131	NA	NA	NA	NA	NA
ENSG00000159403	C1R	12	7092606	7092607	-2.50727	0.012167	rs2255301	-2.93	0.13333	NA	NA	NA	NA	NA
ENSG00000179397	CATSPERE	1	244454376	244454377	-2.50759	0.0122	rs2365685	2.91	0.020408	NA	NA	NA	NA	NA
ENSG00000161203	AP2M1	3	184174688	184174689	2.50586	0.0122	rs2293605	-3.56	0.09449	NA	NA	NA	NA	NA
ENSG00000178035	IMPDH2	3	49029314	49029315	2.50631	0.0122	rs9844757	-2.74	0.01734	NA	NA	NA	NA	NA
ENSG00000186625	KATNA1	6	149648971	149648972	-2.5075	0.0122	rs9322202	2.74	0.012752	NA	NA	NA	NA	NA
ENSG00000148516	ZEB1	10	31319124	31319125	-2.50747	0.0122	rs2799002	3.84	0.07547	NA	NA	NA	NA	NA
ENSG00000234975	FTH1P2	1	228687414	228687415	2.50284	0.0123	rs1771459	-3.1	0.137931	NA	NA	NA	NA	NA
ENSG00000035115	SH3YL1	2	266397	266398	-2.5032	0.0123	rs300731	-2.74	0.02703	NA	NA	NA	NA	NA
ENSG00000145194	ECE2	3	184249649	184249650	-2.50371	0.0123	rs2293605	-3.56	0.05825	NA	NA	NA	NA	NA
ENSG00000121068	TBX2	17	61399895	61399896	-2.50256	0.0123	rs1010269	5	0.1791	NA	NA	NA	NA	NA
ENSG00000229728	NA	20	1361631	1361632	2.5048	0.0123	rs6109623	3.68	0.02027	NA	NA	NA	NA	NA
ENSG00000106615	RHEB	7	151520119	151520120	2.49995	0.0124	rs10224002	10.61	0.09023	NA	NA	NA	NA	NA
ENSG00000166444	DENND2B	11	8910950	8910951	-2.5	0.0124	rs3751058	3.04	0.0323	NA	NA	NA	NA	NA
ENSG00000018869	ZNF582	19	56393544	56393545	-2.49998	0.0124	rs3745836	3.38	0.03243	NA	NA	NA	NA	NA
ENSG00000183207	RUVBL2	19	48993447	48993448	-2.50051	0.012401	rs281380	-3.85	0.09836	NA	NA	NA	NA	NA
ENSG00000183648	NDUFB1	14	92121916	92121917	2.49871	0.012465	rs11623185	-3.26	0.02993	NA	NA	NA	NA	NA
ENSG00000170854	RIOX2	3	97972456	97972457	2.49714	0.0125	rs41527949	3.66	0.08824	NA	NA	NA	NA	NA
ENSG00000132357	CARD6	5	40841183	40841184	2.49827	0.0125	rs6451489	3.41	0.00972	NA	NA	NA	NA	NA
ENSG00000107341	UBE2R2	9	33817566	33817567	-2.49656	0.0125	rs7034455	3.29	0.11215	NA	NA	NA	NA	NA
ENSG00000105321	CCDC9	19	47255979	47255980	2.49884	0.0125	rs6509303	-3	0.01974	NA	NA	NA	NA	NA
ENSG00000261971	NA	16	3058701	3058702	2.49657	0.01254	rs2717713	-3.76	0.03158	NA	NA	NA	NA	NA
ENSG00000234072	NA	2	27356492	27356493	2.49397	0.0126	rs780094	-4.83	0.25532	NA	NA	NA	NA	NA
ENSG00000154146	NRGN	11	124739845	124739846	-2.49404	0.0126	rs11219765	3.21	0.03478	NA	NA	NA	NA	NA
ENSG00000101310	SEC23B	20	18507492	18507493	-2.495	0.0126	rs4813304	-2.94	0.05263	NA	NA	NA	NA	NA
ENSG00000203896	LIME1	20	63736282	63736283	2.4939	0.0126	rs4408777	-4.37	0.11215	NA	NA	NA	NA	NA
ENSG00000196136	SERPINA3	14	94612376	94612377	-2.49314	0.012662	rs12589932	3.03	0.012474	NA	NA	NA	NA	NA
ENSG00000145414	NAF1	4	163166920	163166921	2.49136	0.0127	rs7670843	2.93	0.00957	NA	NA	NA	NA	NA
ENSG00000197724	PHF2	9	93576406	93576407	2.49108	0.0127	rs13298119	3.36	0.020134	NA	NA	NA	NA	NA
ENSG00000280407	NA	17	82249066	82249067	2.49153	0.0127	rs6502057	2.92	0.075	NA	NA	NA	NA	NA
ENSG00000159210	SNF8	17	48945116	48945117	2.4929	0.0127	rs11652146	3.75	0.06091	NA	NA	NA	NA	NA
ENSG00000006327	TNFRSF12A	16	3018484	3018485	2.49172	0.012713	rs2717713	-3.76	0.04364	NA	NA	NA	NA	NA
ENSG00000140829	DHX38	16	72093869	72093870	-2.49151	0.01272	rs4788817	3.74	0.17391	NA	NA	NA	NA	NA
ENSG00000172137	CALB2	16	71358712	71358713	2.49042	0.012759	rs172650	3.76	0.22642	NA	NA	NA	NA	NA
ENSG00000054267	ARID4B	1	235328218	235328219	2.48818	0.0128	rs16832600	3.58	0.092308	NA	NA	NA	NA	NA
ENSG00000063176	SPHK2	19	48624132	48624133	2.49026	0.0128	rs281380	-3.85	0.096	NA	NA	NA	NA	NA
ENSG00000130305	NSUN5	7	73308866	73308867	2.4879	0.01285	rs1178970	-2.8	0.26667	NA	NA	NA	NA	NA
ENSG00000143546	S100A8	1	153391187	153391188	-2.48669	0.0129	rs7518712	-2.54	0.021739	NA	NA	NA	NA	NA
ENSG00000163872	YEATS2	3	183697817	183697818	-2.48542	0.0129	rs16848455	-3.46	0.09375	NA	NA	NA	NA	NA
ENSG00000122779	TRIM24	7	138460333	138460334	2.48688	0.0129	rs2253200	2.78	0.01939	NA	NA	NA	NA	NA
ENSG00000109919	MTCH2	11	47642622	47642623	2.48597	0.0129	rs10838702	4.9	0.3871	NA	NA	NA	NA	NA
ENSG00000184524	CEND1	11	790122	790123	-2.49	0.0129	rs7394783	3.05	0.0353	NA	NA	NA	NA	NA
ENSG00000173727	NA	11	65455257	65455258	-2.48721	0.0129	rs4645927	6.02	0.32432	NA	NA	NA	NA	NA
ENSG00000174238	PITPNA	17	1562815	1562816	-2.48589	0.0129	rs3809800	2.64	0.00785	NA	NA	NA	NA	NA
ENSG00000141503	MINK1	17	4833387	4833388	-2.48564	0.0129	rs7223183	-2.99	0.04068	NA	NA	NA	NA	NA
ENSG00000141858	SAMD1	19	14091035	14091036	2.48542	0.0129	rs2420538	-3.71	0.08633	NA	NA	NA	NA	NA
ENSG00000071575	TRIB2	2	12716888	12716889	2.48405	0.013	rs6432335	3.69	0.04706	NA	NA	NA	NA	NA
ENSG00000136878	USP20	9	129834697	129834698	-2.48499	0.013	rs10988337	-3.6	0.043011	NA	NA	NA	NA	NA
ENSG00000101230	ISM1	20	13221770	13221771	-2.4833	0.013	rs6104961	-3.42	0.02963	NA	NA	NA	NA	NA
ENSG00000166377	ATP9B	18	79069284	79069285	-2.4832	0.01302	rs8091180	-4.5	0.0645	NA	NA	NA	NA	NA
ENSG00000157110	RBPMS	8	30384478	30384479	-2.48179	0.013072	rs17626155	3.1	0.03614	NA	NA	NA	NA	NA
ENSG00000143248	RGS5	1	163217635	163217636	2.48059	0.0131	rs10753622	4.35	0.051502	NA	NA	NA	NA	NA
ENSG00000177646	ACAD9	3	128879595	128879596	-2.4809	0.0131	rs6806480	3.24	0.02281	NA	NA	NA	NA	NA
ENSG00000079691	CARMIL1	6	25279077	25279078	-2.4797	0.0131	rs4712969	3.55	0.053812	NA	NA	NA	NA	NA
ENSG00000184903	IMMP2L	7	111562516	111562517	-2.47941	0.01316	rs37718	2.83	0.03361	NA	NA	NA	NA	NA
ENSG00000188227	ZNF793	19	37507046	37507047	-2.47941	0.01316	rs7256746	-3.36	0.12632	NA	NA	NA	NA	NA
ENSG00000159958	TNFRSF13C	22	41926817	41926818	-2.47887	0.01318	rs10483213	4.2	0.0938	NA	NA	NA	NA	NA
ENSG00000114982	KANSL3	2	96642786	96642787	-2.47887	0.0132	rs2969489	4.59	0.16	NA	NA	NA	NA	NA
ENSG00000228205	RPS3P3	3	184149703	184149704	-2.47914	0.0132	rs2293605	-3.56	0.16438	NA	NA	NA	NA	NA
ENSG00000114859	CLCN2	3	184361650	184361651	2.47914	0.0132	rs2293605	-3.56	0.1875	NA	NA	NA	NA	NA
ENSG00000144908	ALDH1L1	3	126197993	126197994	2.47834	0.0132	rs777479	-3.41	0.05634	NA	NA	NA	NA	NA
ENSG00000172262	ZNF131	5	43067580	43067581	-2.47721	0.0132	rs6896899	-2.642	0.05085	NA	NA	NA	NA	NA
ENSG00000122203	KIAA1191	5	176361967	176361968	2.47745	0.0132	rs17826090	-2.959	0.015152	NA	NA	NA	NA	NA
ENSG00000177600	RPLP2	11	809753	809754	-2.48	0.0132	rs7394783	3.05	0.0399	NA	NA	NA	NA	NA
ENSG00000177030	DEAF1	11	706593	706594	2.47941	0.0132	rs7394783	3.05	0.07547	NA	NA	NA	NA	NA
ENSG00000278112	NA	12	123519855	123519856	2.48	0.0132	rs2458449	-2.48	0	NA	NA	NA	NA	NA
ENSG00000266469	NA	17	39401792	39401793	-2.47887	0.0132	rs9972882	-4.26	0.4	NA	NA	NA	NA	NA
ENSG00000131748	STARD3	17	39637064	39637065	2.47887	0.0132	rs9897185	-4.36	0.35294	NA	NA	NA	NA	NA
ENSG00000164080	RAD54L2	3	51541579	51541580	-2.47634	0.0133	rs12637997	2.73	0.01073	NA	NA	NA	NA	NA
ENSG00000163728	TTC14	3	180602129	180602130	2.4751	0.0133	rs534630	-3.04	0.08451	NA	NA	NA	NA	NA
ENSG00000263276	NA	16	68224712	68224713	2.4751	0.0133	rs6499165	3.17	0.04598	NA	NA	NA	NA	NA
ENSG00000167182	SP2	17	47896149	47896150	-2.4755	0.0133	rs2938470	-2.96	0.10345	NA	NA	NA	NA	NA
ENSG00000124191	TOX2	20	43914863	43914864	-2.47565	0.0133	rs6130486	3.35	0.01542	NA	NA	NA	NA	NA
ENSG00000235316	NA	10	73731823	73731824	-2.47429	0.01335	rs11000772	3.62	0.4	NA	NA	NA	NA	NA
ENSG00000232912	NA	1	8424644	8424645	-2.47403	0.0134	rs2453021	-2.66	0.020305	NA	NA	NA	NA	NA
ENSG00000270021	NA	5	135399622	135399623	2.47395	0.0134	rs595269	3.236	0.03659	NA	NA	NA	NA	NA
ENSG00000271871	NA	5	141952418	141952419	-2.47352	0.0134	rs164515	3.042	0.009654	NA	NA	NA	NA	NA
ENSG00000091536	MYO15A	17	18118581	18118582	2.47352	0.0134	rs7224617	3.65	0.17391	NA	NA	NA	NA	NA
ENSG00000132024	CC2D1A	19	13906452	13906453	-2.47086	0.013479	rs8107465	3.89	0.07229	NA	NA	NA	NA	NA
ENSG00000147854	UHRF2	9	6413150	6413151	-2.46913	0.0135	rs10975629	-2.89	0.017673	NA	NA	NA	NA	NA
ENSG00000095397	WHRN	9	114505449	114505450	2.47158	0.0135	rs10759728	3.68	0.071429	NA	NA	NA	NA	NA
ENSG00000122378	PRXL2A	10	80407828	80407829	2.47145	0.0135	rs12766852	3.67	0.06417	NA	NA	NA	NA	NA
ENSG00000266777	NA	17	32039973	32039974	-2.47003	0.0135	rs223134	3.44	0.02603	NA	NA	NA	NA	NA
ENSG00000272106	NA	1	1615794	1615795	2.46819	0.0136	rs10907187	-3.78	0.133333	NA	NA	NA	NA	NA
ENSG00000163346	PBXIP1	1	154956122	154956123	2.4673	0.0136	rs3765087	-4.11	0.131868	NA	NA	NA	NA	NA
ENSG00000114030	KPNA1	3	122514944	122514945	2.46831	0.0136	rs12496410	3.84	0.2	NA	NA	NA	NA	NA
ENSG00000164754	RAD21	8	116874422	116874423	-2.4657	0.013674	rs16888508	3.44	0.07317	NA	NA	NA	NA	NA
ENSG00000246203	NA	1	155650269	155650270	2.46395	0.0137	rs6427184	-4.04	0.545455	NA	NA	NA	NA	NA
ENSG00000116044	NFE2L2	2	177265130	177265131	-2.46556	0.0137	rs10497460	4.25	0.06316	NA	NA	NA	NA	NA
ENSG00000197599	CCDC154	16	1444555	1444556	-2.46516	0.0137	rs6600139	-3.94	0.0233	NA	NA	NA	NA	NA
ENSG00000105197	TIMM50	19	39480411	39480412	-2.4632	0.01377	rs1836011	3.45	0.03934	NA	NA	NA	NA	NA
ENSG00000183773	AIFM3	22	20965107	20965108	-2.46149	0.013836	rs2241223	3.4	0.0203	NA	NA	NA	NA	NA
ENSG00000213918	DNASE1	16	3611727	3611728	-2.46143	0.013839	rs3794701	-4.52	0.0543	NA	NA	NA	NA	NA
ENSG00000144792	ZNF660	3	44578222	44578223	2.45885	0.0139	rs17624976	2.96	0.01258	NA	NA	NA	NA	NA
ENSG00000233006	MIR3936HG	5	132369647	132369648	2.46085	0.0139	rs12523593	3.478	0.06218	NA	NA	NA	NA	NA
ENSG00000171988	JMJD1C	10	63521849	63521850	-2.45912	0.0139	rs6479884	3.38	0.02469	NA	NA	NA	NA	NA
ENSG00000185480	PARPBP	12	102120184	102120185	-2.46	0.0139	rs2695289	3.49	0.04762	NA	NA	NA	NA	NA
ENSG00000152556	PFKM	12	48105138	48105139	2.46113	0.0139	rs3815138	4.02	0.093023	NA	NA	NA	NA	NA
ENSG00000072818	ACAP1	17	7336528	7336529	2.45981	0.0139	rs17732672	3.2	0.01794	NA	NA	NA	NA	NA
ENSG00000005075	POLR2J	7	102478906	102478907	2.45932	0.01392	rs392606	-2.68	0.00885	NA	NA	NA	NA	NA
ENSG00000169967	MAP3K2	2	127388464	127388465	2.45615	0.014	rs10496659	2.77	0.02978	NA	NA	NA	NA	NA
ENSG00000125037	EMC3	3	9986891	9986892	2.45707	0.014	rs3844278	3.64	0.02299	NA	NA	NA	NA	NA
ENSG00000146425	DYNLT1	6	158644738	158644739	-2.4575	0.014	rs4710150	3.21	0.039088	NA	NA	NA	NA	NA
ENSG00000112561	TFEB	6	41736258	41736259	-2.45752	0.014	rs7756525	2.86	0.01135	NA	NA	NA	NA	NA
ENSG00000157954	WIPI2	7	5190187	5190188	2.45812	0.014	rs11976296	3.13	0.01425	NA	NA	NA	NA	NA
ENSG00000166979	EVA1C	21	32412041	32412042	2.45598	0.01405	rs2833862	3.04	0.01108	NA	NA	NA	NA	NA
ENSG00000135211	TMEM60	7	77798579	77798580	2.45543	0.0141	rs11489585	3.67	0.09677	NA	NA	NA	NA	NA
ENSG00000159069	FBXW5	9	136944686	136944687	-2.45454	0.0141	rs1055995	-3.09	0.028571	NA	NA	NA	NA	NA
ENSG00000165312	OTUD1	10	23439457	23439458	-2.45593	0.0141	rs1382579	2.68	0.02934	NA	NA	NA	NA	NA
ENSG00000197142	ACSL5	10	112374017	112374018	-2.45394	0.0141	rs2182518	-3.03	0.0427	NA	NA	NA	NA	NA
ENSG00000087586	AURKA	20	56392336	56392337	2.4542	0.0141	rs16979159	3.62	0.08955	NA	NA	NA	NA	NA
ENSG00000185658	BRWD1	21	39321558	39321559	2.4536	0.01414	rs2836939	3.81	0.03183	NA	NA	NA	NA	NA
ENSG00000081791	DELE1	5	141923807	141923808	2.45242	0.0142	rs164515	3.042	0.03117	NA	NA	NA	NA	NA
ENSG00000149930	TAOK2	16	29973640	29973641	-2.45174	0.014217	rs35598865	2.49	0.01196	NA	NA	NA	NA	NA
ENSG00000213145	CRIP1	14	105486316	105486317	2.4509	0.01425	rs10134946	3.98	0.1	NA	NA	NA	NA	NA
ENSG00000180008	SOCS4	14	55027229	55027230	-2.45014	0.01428	rs7155636	2.52	0.001976	NA	NA	NA	NA	NA
ENSG00000130244	FAM98C	19	38403134	38403135	2.44989	0.01429	rs6508755	-3.15	0.04068	NA	NA	NA	NA	NA
ENSG00000143158	MPC2	1	167937039	167937040	2.44931	0.0143	rs2281014	3.14	0.206897	NA	NA	NA	NA	NA
ENSG00000198925	ATG9A	2	219229716	219229717	2.45081	0.0143	rs4674406	-3.74	0.13793	NA	NA	NA	NA	NA
ENSG00000013810	TACC3	4	1721489	1721490	-2.4494	0.0143	rs10025665	3.07	0.05556	NA	NA	NA	NA	NA
ENSG00000100156	SLC16A8	22	38084092	38084093	-2.44948	0.014306	rs5756968	-3.08	0.0635	NA	NA	NA	NA	NA
ENSG00000178537	SLC25A20	3	48898992	48898993	2.44723	0.0144	rs11797	-2.98	0.19048	NA	NA	NA	NA	NA
ENSG00000224424	PRKAR2A-AS1	3	48847846	48847847	2.44665	0.0144	rs11797	-2.98	0.11538	NA	NA	NA	NA	NA
ENSG00000154096	THY1	11	119424984	119424985	-2.44673	0.0144	rs640603	4.63	0.14458	NA	NA	NA	NA	NA
ENSG00000169750	RAC3	17	82031623	82031624	2.44837	0.0144	rs6502057	2.92	0.04762	NA	NA	NA	NA	NA
ENSG00000245156	NA	11	66272591	66272592	-2.44493	0.0145	rs948494	6.07	0.2449	NA	NA	NA	NA	NA
ENSG00000187240	DYNC2H1	11	103109430	103109431	2.44	0.0145	rs11225514	-3.44	0.0674	NA	NA	NA	NA	NA
ENSG00000186081	KRT5	12	52520686	52520687	-2.44387	0.0145	rs17703861	-3.63	0.015345	NA	NA	NA	NA	NA
ENSG00000267254	ZNF790-AS1	19	36797517	36797518	-2.44532	0.0145	rs7256746	-3.36	0.13483	NA	NA	NA	NA	NA
ENSG00000211893	IGHG2	14	105644789	105644790	-2.44421	0.014517	rs10134946	3.98	0.063492	NA	NA	NA	NA	NA
ENSG00000105136	ZNF419	19	57487710	57487711	2.44372	0.014537	rs7249882	2.95	0.02439	NA	NA	NA	NA	NA
ENSG00000157315	TMED6	16	69351808	69351809	-2.44223	0.014597	rs7193489	2.75	0.0285	NA	NA	NA	NA	NA
ENSG00000023909	GCLM	1	93909455	93909456	-2.44196	0.0146	rs4847245	-3.15	0.066667	NA	NA	NA	NA	NA
ENSG00000157036	EXOG	3	38496126	38496127	2.44324	0.0146	rs151618	3.54	0.12632	NA	NA	NA	NA	NA
ENSG00000166439	RNF169	11	74748867	74748868	-2.44245	0.0146	rs6592591	3.35	0.01139	NA	NA	NA	NA	NA
ENSG00000157350	ST3GAL2	16	70439236	70439237	2.44211	0.0146	rs734147	-2.85	0.08108	NA	NA	NA	NA	NA
ENSG00000232956	SNHG15	7	44986960	44986961	2.44085	0.014653	rs10951781	3.35	0.03727	NA	NA	NA	NA	NA
ENSG00000117472	TSPAN1	1	46175072	46175073	2.44092	0.0147	rs11211181	2.85	0.114286	NA	NA	NA	NA	NA
ENSG00000144395	CCDC150	2	196639553	196639554	2.43906	0.0147	rs16847894	4.66	0.08451	NA	NA	NA	NA	NA
ENSG00000031691	CENPQ	6	49463377	49463378	-2.4399	0.0147	rs4715136	3.36	0.047619	NA	NA	NA	NA	NA
ENSG00000082014	SMARCD3	7	151277895	151277896	-2.43846	0.0147	rs10224002	10.61	0.08759	NA	NA	NA	NA	NA
ENSG00000185009	AP3M1	10	74151062	74151063	2.43967	0.0147	rs11000772	3.62	0.26087	NA	NA	NA	NA	NA
ENSG00000077458	FAM76B	11	95790408	95790409	-2.44	0.0147	rs16923378	3.17	0.032	NA	NA	NA	NA	NA
ENSG00000174483	BBS1	11	66510605	66510606	-2.44014	0.0147	rs10219183	2.75	0.18182	NA	NA	NA	NA	NA
ENSG00000104907	TRMT1	19	13117566	13117567	2.4392	0.0147	rs4804736	-3.71	0.1519	NA	NA	NA	NA	NA
ENSG00000105409	ATP1A3	19	41997496	41997497	-2.43956	0.0147	rs4803508	3.22	0.04959	NA	NA	NA	NA	NA
ENSG00000119669	IRF2BPL	14	77028084	77028085	-2.43891	0.014731	rs2075772	-3.45	0.04706	NA	NA	NA	NA	NA
ENSG00000157916	RER1	1	2391774	2391775	2.43602	0.0148	rs4648732	-3.48	0.144578	NA	NA	NA	NA	NA
ENSG00000117450	PRDX1	1	45523046	45523047	2.43832	0.0148	rs946526	3.57	0.315789	NA	NA	NA	NA	NA
ENSG00000173456	RNF26	11	119334526	119334527	2.4369	0.0148	rs640603	4.63	0.17647	NA	NA	NA	NA	NA
ENSG00000118046	STK11	19	1177557	1177558	2.4365	0.0148	rs11878651	3.55	0.05128	NA	NA	NA	NA	NA
ENSG00000104812	GYS1	19	48993309	48993310	2.43626	0.0148	rs281380	-3.85	0.14458	NA	NA	NA	NA	NA
ENSG00000169871	TRIM56	7	101085438	101085439	-2.43553	0.01487	rs12535629	3.24	0.04054	NA	NA	NA	NA	NA
ENSG00000167522	ANKRD11	16	89490560	89490561	-2.43542	0.014874	rs11076628	-2.72	0.01762	NA	NA	NA	NA	NA
ENSG00000221817	PPP3CB-AS1	10	73495524	73495525	2.43575	0.0149	rs11000772	3.62	0.23529	NA	NA	NA	NA	NA
ENSG00000149792	MRPL49	11	65124501	65124502	-2.44	0.0149	rs2004649	5.76	0.1765	NA	NA	NA	NA	NA
ENSG00000140455	USP3	15	63504510	63504511	-2.43484	0.0149	rs1502071	4.14	0.09231	NA	NA	NA	NA	NA
ENSG00000068305	MEF2A	15	99565416	99565417	2.43403	0.0149	rs4965266	-4.02	0.02251	NA	NA	NA	NA	NA
ENSG00000068489	PRR11	17	59155498	59155499	2.43431	0.0149	rs7215464	2.96	0.02709	NA	NA	NA	NA	NA
ENSG00000156299	TIAM1	21	31559976	31559977	-2.43351	0.01495	rs2300341	-3.34	0.0719	NA	NA	NA	NA	NA
ENSG00000145354	CISD2	4	102868977	102868978	-2.4333	0.015	rs1313925	-3.59	0.07547	NA	NA	NA	NA	NA
ENSG00000261879	ZNF594-DT	17	5192083	5192084	2.43227	0.015	rs7223183	-2.99	0.00972	NA	NA	NA	NA	NA
ENSG00000267904	NA	19	16640667	16640668	-2.43236	0.015	rs10413454	2.83	0.01932	NA	NA	NA	NA	NA
ENSG00000165617	DACT1	14	58633966	58633967	-2.42971	0.015111	rs10136607	3.05	0.019672	NA	NA	NA	NA	NA
ENSG00000152804	HHEX	10	92689950	92689951	2.42917	0.015133	rs4144915	-3.93	0.13793	NA	NA	NA	NA	NA
ENSG00000103326	CAPN15	16	527716	527717	2.42844	0.015164	rs216596	-3.21	0.03	NA	NA	NA	NA	NA
ENSG00000232713	NA	2	60938603	60938604	2.42853	0.0152	rs13410306	3.26	0.06667	NA	NA	NA	NA	NA
ENSG00000142233	NTN5	19	48673080	48673081	-2.42786	0.0152	rs281380	-3.85	0.075	NA	NA	NA	NA	NA
ENSG00000196700	ZNF512B	20	63969864	63969865	-2.42761	0.0152	rs4408777	-4.37	0.15789	NA	NA	NA	NA	NA
ENSG00000179454	KLHL28	14	45042321	45042322	2.42639	0.01525	rs1572390	3.1	0.045627	NA	NA	NA	NA	NA
ENSG00000205309	NT5M	17	17303334	17303335	2.42503	0.0153	rs7224617	3.65	0.12632	NA	NA	NA	NA	NA
ENSG00000138376	BARD1	2	214809710	214809711	2.42305	0.0154	rs4398271	2.91	0.01657	NA	NA	NA	NA	NA
ENSG00000109320	NFKB1	4	102501328	102501329	-2.4235	0.0154	rs1313925	-3.59	0.26087	NA	NA	NA	NA	NA
ENSG00000272523	LINC01023	5	108728259	108728260	2.42323	0.0154	rs17450138	3.387	0.03352	NA	NA	NA	NA	NA
ENSG00000145949	MYLK4	6	2750965	2750966	-2.42232	0.0154	rs9405566	-3.09	0.01329	NA	NA	NA	NA	NA
ENSG00000275342	PRAG1	8	8386497	8386498	-2.4219	0.01544	rs2921040	-4.13	0.12766	NA	NA	NA	NA	NA
ENSG00000233337	UBE2FP3	1	111437513	111437514	-2.41973	0.0155	rs11102303	2.8	0.026667	NA	NA	NA	NA	NA
ENSG00000159445	THEM4	1	151909807	151909808	-2.42142	0.0155	rs6587634	3.41	0.122449	NA	NA	NA	NA	NA
ENSG00000237126	NA	2	232611970	232611971	2.42117	0.0155	rs13029336	-3.37	0.04878	NA	NA	NA	NA	NA
ENSG00000198730	CTR9	11	10750986	10750987	-2.42051	0.0155	rs4399321	-4.78	0.07792	NA	NA	NA	NA	NA
ENSG00000112787	FBRSL1	12	132489550	132489551	-2.42	0.0155	rs4396355	2.04	0.00574	NA	NA	NA	NA	NA
ENSG00000280254	NA	17	4787056	4787057	2.42137	0.0155	rs7223183	-2.99	0.03883	NA	NA	NA	NA	NA
ENSG00000087237	CETP	16	56961849	56961850	-2.42011	0.015516	rs150366	-3.04	0.01344	NA	NA	NA	NA	NA
ENSG00000149927	DOC2A	16	30023269	30023270	2.41908	0.01556	rs2073917	-2.7	0.01274	NA	NA	NA	NA	NA
ENSG00000254165	NA	8	42538303	42538304	2.41881	0.01557	rs7841841	-3.36	0.056872	NA	NA	NA	NA	NA
ENSG00000240857	RDH14	2	18560679	18560680	2.41858	0.0156	rs2346578	4.06	0.08889	NA	NA	NA	NA	NA
ENSG00000125618	PAX8	2	113278949	113278950	2.41841	0.0156	rs11123169	4.25	0.05714	NA	NA	NA	NA	NA
ENSG00000166801	FAM111A	11	59142771	59142772	2.41739	0.0156	rs1938791	-2.62	0.01519	NA	NA	NA	NA	NA
ENSG00000132359	RAP1GAP2	17	2755704	2755705	2.41803	0.0156	rs7225656	3.32	0.0315	NA	NA	NA	NA	NA
ENSG00000163348	PYGO2	1	154961747	154961748	-2.41674	0.0157	rs3765087	-4.11	0.235294	NA	NA	NA	NA	NA
ENSG00000224152	NA	2	159615295	159615296	2.41607	0.0157	rs3755433	3	0.03252	NA	NA	NA	NA	NA
ENSG00000196981	WDR5B	3	122416050	122416051	-2.4165	0.0157	rs12496410	3.84	0.18462	NA	NA	NA	NA	NA
ENSG00000260244	NA	4	155734447	155734448	2.41506	0.0157	rs11722059	-3.55	0.04819	NA	NA	NA	NA	NA
ENSG00000205903	ZNF316	7	6637321	6637322	2.41552	0.0157	rs3924856	2.91	0.03352	NA	NA	NA	NA	NA
ENSG00000188997	KCTD21	11	78188810	78188811	-2.42	0.0157	rs1017908	-3.52	0.1818	NA	NA	NA	NA	NA
ENSG00000126464	PRR12	19	49591642	49591643	-2.41503	0.015734	rs2288920	-4	0.04255	NA	NA	NA	NA	NA
ENSG00000269940	NA	14	103695050	103695051	-2.41443	0.01576	rs12432994	2.78	0.04096	NA	NA	NA	NA	NA
ENSG00000245146	NA	5	140108629	140108630	2.41304	0.0158	rs2336880	2.589	0.00995	NA	NA	NA	NA	NA
ENSG00000213930	GALT	9	34646588	34646589	-2.41326	0.0158	rs17258448	3.06	0.039216	NA	NA	NA	NA	NA
ENSG00000136122	BORA	13	72727748	72727749	2.4122	0.01586	rs9543252	-3.45	0.02778	NA	NA	NA	NA	NA
ENSG00000215908	CROCCP2	1	16657231	16657232	-2.41165	0.0159	rs12751725	3.13	0.049793	NA	NA	NA	NA	NA
ENSG00000198198	SZT2	1	43389881	43389882	2.4112	0.0159	rs6697017	3.11	0.021352	NA	NA	NA	NA	NA
ENSG00000175984	DENND2C	1	114670421	114670422	-2.4122	0.0159	rs11102808	3.26	0.098361	NA	NA	NA	NA	NA
ENSG00000173153	ESRRA	11	64305571	64305572	2.41	0.0159	rs10897526	-2.95	0.0463	NA	NA	NA	NA	NA
ENSG00000255302	EID1	15	48878054	48878055	2.41168	0.0159	rs7178573	3.87	0.06936	NA	NA	NA	NA	NA
ENSG00000204839	MROH6	8	143572970	143572971	2.41107	0.015906	rs12677931	2.6	0.02182	NA	NA	NA	NA	NA
ENSG00000253854	NA	8	93719573	93719574	-2.41074	0.01592	rs4631428	-3.23	0.05106	NA	NA	NA	NA	NA
ENSG00000102580	DNAJC3	13	95677138	95677139	-2.4096	0.01597	rs1557069	2.89	0.023256	NA	NA	NA	NA	NA
ENSG00000174021	GNG5	1	84506564	84506565	-2.40926	0.016	rs7528615	-3.64	0.056872	NA	NA	NA	NA	NA
ENSG00000239900	ADSL	22	40346499	40346500	2.40818	0.016032	rs9607675	-3.14	0.0265	NA	NA	NA	NA	NA
ENSG00000259940	NA	16	27214874	27214875	2.40711	0.016079	rs8054431	3.03	0.03822	NA	NA	NA	NA	NA
ENSG00000091844	RGS17	6	153131248	153131249	2.4075	0.0161	rs6557273	3.17	0.0463	NA	NA	NA	NA	NA
ENSG00000148842	CNNM2	10	102918292	102918293	2.40735	0.0161	rs284859	-2.67	0.00403	NA	NA	NA	NA	NA
ENSG00000246922	UBAP1L	15	65115196	65115197	-2.4061	0.0161	rs7495961	3.19	0.04	NA	NA	NA	NA	NA
ENSG00000140987	ZSCAN32	16	3401064	3401065	-2.40658	0.0161	rs3794701	-4.52	0.10714	NA	NA	NA	NA	NA
ENSG00000224543	NA	19	14489387	14489388	-2.40738	0.0161	rs2420538	-3.71	0.04688	NA	NA	NA	NA	NA
ENSG00000267838	NA	19	54439543	54439544	2.4	0.016183	rs11667529	3.41	0.01987	NA	NA	NA	NA	NA
ENSG00000117594	HSD11B1	1	209686177	209686178	-2.40543	0.0162	rs9430004	3.78	0.026432	NA	NA	NA	NA	NA
ENSG00000234290	NA	5	132473042	132473043	-2.40536	0.0162	rs17691584	3.821	0.085106	NA	NA	NA	NA	NA
ENSG00000230224	PHBP9	10	100248270	100248271	-2.40383	0.0162	rs11596076	-3.78	0.22642	NA	NA	NA	NA	NA
ENSG00000101444	AHCY	20	34311801	34311802	-2.4037	0.0162	rs6088521	3.84	0.21429	NA	NA	NA	NA	NA
ENSG00000123146	ADGRE5	19	14380500	14380501	2.40253	0.016282	rs2420538	-3.71	0.13953	NA	NA	NA	NA	NA
ENSG00000146278	PNRC1	6	89080750	89080751	2.40286	0.0163	rs9451211	3.08	0.0203	NA	NA	NA	NA	NA
ENSG00000263164	NA	17	5241542	5241543	2.40142	0.0163	rs7223183	-2.99	0.03243	NA	NA	NA	NA	NA
ENSG00000187534	NA	19	39943679	39943680	2.40147	0.0163	rs10418932	4.39	0.12371	NA	NA	NA	NA	NA
ENSG00000183808	RBM12B	8	93741016	93741017	-2.40192	0.01631	rs4631428	-3.23	0.076923	NA	NA	NA	NA	NA
ENSG00000236991	EDRF1-AS1	10	125752109	125752110	-2.40011	0.01639	rs41376744	4.1	0.02956	NA	NA	NA	NA	NA
ENSG00000155307	SAMSN1	21	14583401	14583402	2.4001	0.01639	rs2739526	-2.91	0.01077	NA	NA	NA	NA	NA
ENSG00000024862	CCDC28A	6	138773508	138773509	2.399	0.0164	rs2876398	-2.62	0.02109	NA	NA	NA	NA	NA
ENSG00000148344	PTGES	9	129753046	129753047	2.39989	0.0164	rs10988337	-3.6	0.101695	NA	NA	NA	NA	NA
ENSG00000100321	SYNGR1	22	39349924	39349925	-2.39599	0.01658	rs2142836	3.61	0.02649	NA	NA	NA	NA	NA
ENSG00000251143	LOC100128494	11	72016260	72016261	2.39509	0.0166	rs2163125	3.51	0.11009	NA	NA	NA	NA	NA
ENSG00000076706	MCAM	11	119321520	119321521	2.4	0.0166	rs640603	4.63	0.2105	NA	NA	NA	NA	NA
ENSG00000275888	NA	17	82244831	82244832	2.39473	0.0166	rs6502057	2.92	0.07792	NA	NA	NA	NA	NA
ENSG00000100462	PRMT5	14	22929584	22929585	-2.39538	0.016603	rs3829405	-3.23	0.09917	NA	NA	NA	NA	NA
ENSG00000258900	NA	14	58521222	58521223	2.39482	0.016629	rs10136607	3.05	0.02927	NA	NA	NA	NA	NA
ENSG00000187994	RINL	19	38878278	38878279	-2.39461	0.016638	rs4491650	-2.82	0.02614	NA	NA	NA	NA	NA
ENSG00000166170	BAG5	14	103562830	103562831	2.39353	0.016687	rs12432994	2.78	0.064516	NA	NA	NA	NA	NA
ENSG00000037637	FBXO42	1	16352453	16352454	2.39319	0.0167	rs12046247	-3.72	0.078947	NA	NA	NA	NA	NA
ENSG00000169764	UGP2	2	63840939	63840940	-2.39326	0.0167	rs13028443	3.79	0.09449	NA	NA	NA	NA	NA
ENSG00000055211	GINM1	6	149566293	149566294	2.39289	0.0167	rs2272901	-2.65	0.06061	NA	NA	NA	NA	NA
ENSG00000151500	THYN1	11	134253369	134253370	-2.39428	0.0167	rs7934611	-3.4	0.0315	NA	NA	NA	NA	NA
ENSG00000255468	LOC102724064	11	66347949	66347950	-2.3933	0.0167	rs654638	-3.32	0.07843	NA	NA	NA	NA	NA
ENSG00000205913	SRRM2-AS1	16	2750809	2750810	-2.39231	0.0167	rs2717713	-3.76	0.09302	NA	NA	NA	NA	NA
ENSG00000081923	ATP8B1	18	57803100	57803101	2.3939	0.0167	rs1531348	3.93	0.04255	NA	NA	NA	NA	NA
ENSG00000159086	PAXBP1	21	32771857	32771858	2.39242	0.01674	rs2833862	3.04	0.06486	NA	NA	NA	NA	NA
ENSG00000116198	CEP104	1	3857213	3857214	-2.39137	0.0168	rs351596	3	0.026786	NA	NA	NA	NA	NA
ENSG00000114353	GNAI2	3	50226291	50226292	2.39029	0.0168	rs709210	3.63	0.05217	NA	NA	NA	NA	NA
ENSG00000104142	VPS18	15	40894429	40894430	2.38996	0.0168	rs6492983	4.04	0.26087	NA	NA	NA	NA	NA
ENSG00000166411	IDH3A	15	78131544	78131545	-2.39024	0.0168	rs7176668	-4.02	0.14458	NA	NA	NA	NA	NA
ENSG00000170037	CNTROB	17	7932123	7932124	2.39042	0.0168	rs4545881	3.17	0.10909	NA	NA	NA	NA	NA
ENSG00000279649	NA	16	68292789	68292790	2.38983	0.016856	rs6499165	3.17	0.07229	NA	NA	NA	NA	NA
ENSG00000128283	CDC42EP1	22	37560446	37560447	-2.38964	0.016865	rs1573703	-3.4	0.034	NA	NA	NA	NA	NA
ENSG00000131791	PRKAB2	1	147172549	147172550	-2.38808	0.0169	rs2132441	2.69	0.010336	NA	NA	NA	NA	NA
ENSG00000145088	EAF2	3	121835182	121835183	-2.38906	0.0169	rs4677900	3.73	0.15	NA	NA	NA	NA	NA
ENSG00000014257	ACP3	3	132317366	132317367	-2.38851	0.0169	rs899432	-2.87	0.01193	NA	NA	NA	NA	NA
ENSG00000124181	PLCG1	20	41136959	41136960	-2.38814	0.0169	rs6129744	-3.55	0.07362	NA	NA	NA	NA	NA
ENSG00000198003	ODAD3	19	11435738	11435739	-2.38871	0.016908	rs11879596	4.79	0.04013	NA	NA	NA	NA	NA
ENSG00000213542	RPL7AP43	7	77116191	77116192	2.38688	0.016992	rs11761707	3.49	0.12766	NA	NA	NA	NA	NA
ENSG00000164038	SLC9B2	4	103085828	103085829	-2.3875	0.017	rs7691671	3.08	0.07407	NA	NA	NA	NA	NA
ENSG00000113387	SUB1	5	32531632	32531633	-2.38779	0.017	rs17439827	3.741	0.028103	NA	NA	NA	NA	NA
ENSG00000271857	NA	6	45422004	45422005	-2.3862	0.017	rs4590263	3.88	0.133333	NA	NA	NA	NA	NA
ENSG00000254635	NA	10	28532491	28532492	-2.38689	0.017	rs2807761	-3.77	0.15	NA	NA	NA	NA	NA
ENSG00000244459	NA	4	1580252	1580253	2.38552	0.0171	rs10025665	3.07	0.04615	NA	NA	NA	NA	NA
ENSG00000112378	PERP	6	138107510	138107511	-2.3838	0.0171	rs9373206	3.58	0.01958	NA	NA	NA	NA	NA
ENSG00000177380	PPFIA3	19	49119388	49119389	-2.38332	0.017157	rs2288920	-4	0.21429	NA	NA	NA	NA	NA
ENSG00000143537	ADAM15	1	155050565	155050566	2.38338	0.0172	rs3765087	-4.11	0.12	NA	NA	NA	NA	NA
ENSG00000235919	ASH1L-AS1	1	155562041	155562042	-2.3831	0.0172	rs6427184	-4.04	0.214286	NA	NA	NA	NA	NA
ENSG00000058404	CAMK2B	7	44334576	44334577	-2.38257	0.0172	rs2075074	-2.73	0.0118	NA	NA	NA	NA	NA
ENSG00000102763	VWA8	13	41961119	41961120	2.38232	0.0172	rs348246	3.03	0.0072	NA	NA	NA	NA	NA
ENSG00000180198	RCC1	1	28505942	28505943	-2.38084	0.0173	rs12068075	-3.4	0.025862	NA	NA	NA	NA	NA
ENSG00000177542	SLC25A22	11	796366	796367	2.38	0.0173	rs7394783	3.05	0.1154	NA	NA	NA	NA	NA
ENSG00000177105	RHOG	11	3840982	3840983	-2.38	0.0173	rs1451722	2.89	0.0194	NA	NA	NA	NA	NA
ENSG00000235681	NA	19	54446829	54446830	-2.38096	0.0173	rs11667529	3.41	0.02372	NA	NA	NA	NA	NA
ENSG00000136040	PLXNC1	12	94148722	94148723	2.37966	0.017328	rs4761739	3.29	0.03243	NA	NA	NA	NA	NA
ENSG00000102575	ACP5	19	11579007	11579008	2.37965	0.017329	rs11879596	4.79	0.0285	NA	NA	NA	NA	NA
ENSG00000234883	MIR155HG	21	25561908	25561909	-2.37965	0.01733	rs12626370	3.57	0.23529	NA	NA	NA	NA	NA
ENSG00000127666	TICAM1	19	4831703	4831704	-2.37842	0.017387	rs1610091	3.51	0.02424	NA	NA	NA	NA	NA
ENSG00000138386	NAB1	2	190646745	190646746	-2.37799	0.0174	rs887695	-2.95	0.03158	NA	NA	NA	NA	NA
ENSG00000130338	TULP4	6	158232235	158232236	2.3785	0.0174	rs4710150	3.21	0.111111	NA	NA	NA	NA	NA
ENSG00000168872	DDX19A	16	70346828	70346829	-2.37751	0.0174	rs734147	-2.85	0.0315	NA	NA	NA	NA	NA
ENSG00000163781	TOPBP1	3	133661892	133661893	2.37587	0.0175	rs3811647	2.97	0.04878	NA	NA	NA	NA	NA
ENSG00000081041	CXCL2	4	74099292	74099293	-2.3756	0.0175	rs1951703	2.61	0.02294	NA	NA	NA	NA	NA
ENSG00000124257	NEURL2	20	45888886	45888887	2.3765	0.0175	rs6074012	2.96	0.01167	NA	NA	NA	NA	NA
ENSG00000186088	GSAP	7	77416399	77416400	2.37503	0.017547	rs11489585	3.67	0.15584	NA	NA	NA	NA	NA
ENSG00000163322	ABRAXAS1	4	83523347	83523348	2.3741	0.0176	rs4364254	3.53	0.07101	NA	NA	NA	NA	NA
ENSG00000196586	MYO6	6	75749191	75749192	2.37307	0.0176	rs1280054	-2.58	0.01435	NA	NA	NA	NA	NA
ENSG00000276043	UHRF1	19	4903079	4903080	2.37372	0.0176	rs1610091	3.51	0.03871	NA	NA	NA	NA	NA
ENSG00000279541	NA	19	57294468	57294469	-2.37	0.017633	rs8109356	3.26	0.02073	NA	NA	NA	NA	NA
ENSG00000064932	SBNO2	19	1174282	1174283	-2.37	0.01764	rs11878651	3.47	0.0603	NA	NA	NA	NA	NA
ENSG00000103404	USP31	16	23149269	23149270	-2.37224	0.01768	rs9806917	-3.58	0.0625	NA	NA	NA	NA	NA
ENSG00000174348	PODN	1	53062051	53062052	2.37254	0.0177	rs6695567	-3.23	0.050847	NA	NA	NA	NA	NA
ENSG00000217702	NA	2	74130582	74130583	2.37137	0.0177	rs13017182	-4.49	0.28571	NA	NA	NA	NA	NA
ENSG00000145757	SPATA9	5	95698710	95698711	-2.37094	0.0177	rs7705279	2.451	0.01371	NA	NA	NA	NA	NA
ENSG00000118518	RNF146	6	127266609	127266610	2.37288	0.0177	rs608255	-2.72	0.02268	NA	NA	NA	NA	NA
ENSG00000179115	FARSA	19	12934036	12934037	2.3728	0.0177	rs4804736	-3.71	0.06	NA	NA	NA	NA	NA
ENSG00000272720	NA	22	38090126	38090127	-2.37054	0.01776	rs5756968	-3.08	0.07229	NA	NA	NA	NA	NA
ENSG00000115963	RND3	2	150539010	150539011	-2.36882	0.0178	rs10497056	3.03	0.02128	NA	NA	NA	NA	NA
ENSG00000163093	BBS5	2	169479177	169479178	2.36874	0.0178	rs13389381	5.38	0.08451	NA	NA	NA	NA	NA
ENSG00000178252	WDR6	3	49007154	49007155	-2.36974	0.0178	rs9844757	-2.75	0.00327	NA	NA	NA	NA	NA
ENSG00000163430	FSTL1	3	120451252	120451253	2.36947	0.0178	rs561375	-2.74	0.0106	NA	NA	NA	NA	NA
ENSG00000109133	TMEM33	4	41935119	41935120	2.36872	0.0178	rs1837383	-3.46	0.04918	NA	NA	NA	NA	NA
ENSG00000220472	RPS3P4	6	7339567	7339568	-2.36876	0.0178	rs6929727	-3.02	0.03409	NA	NA	NA	NA	NA
ENSG00000086475	SEPHS1	10	13348297	13348298	2.36874	0.0178	rs4750356	-3.29	0.02899	NA	NA	NA	NA	NA
ENSG00000181649	PHLDA2	11	2929454	2929455	-2.36918	0.0178	rs11023996	-3.52	0.07059	NA	NA	NA	NA	NA
ENSG00000037042	TUBG2	17	42659304	42659305	-2.37059	0.0178	rs597255	2.84	0.08219	NA	NA	NA	NA	NA
ENSG00000171817	ZNF540	19	37594829	37594830	2.37	0.017887	rs7256746	-3.36	0.11765	NA	NA	NA	NA	NA
ENSG00000239556	NA	7	43990206	43990207	2.36734	0.0179	rs2075074	-2.73	0.05882	NA	NA	NA	NA	NA
ENSG00000073969	NSF	17	46590668	46590669	2.36755	0.0179	rs1838105	3.67	0.27907	NA	NA	NA	NA	NA
ENSG00000196227	FAM217B	20	59933763	59933764	-2.36781	0.0179	rs4812147	-4.19	0.03333	NA	NA	NA	NA	NA
ENSG00000082996	RNF13	3	149812707	149812708	-2.36634	0.018	rs6764359	2.8	0.03069	NA	NA	NA	NA	NA
ENSG00000225697	SLC26A6	3	48635492	48635493	-2.36611	0.018	rs11797	-2.98	0.48	NA	NA	NA	NA	NA
ENSG00000154330	PGM5	9	68339262	68339263	2.36556	0.018	rs10869396	-5.83	0.285714	NA	NA	NA	NA	NA
ENSG00000171962	DRC3	17	17972812	17972813	2.36644	0.018	rs7224617	3.65	0.22222	NA	NA	NA	NA	NA
ENSG00000070495	JMJD6	17	76726798	76726799	2.36665	0.018	rs7211963	-3.08	0.02709	NA	NA	NA	NA	NA
ENSG00000088812	ATRN	20	3471039	3471040	-2.36665	0.018	rs4574173	-3.61	0.08276	NA	NA	NA	NA	NA
ENSG00000009954	BAZ1B	7	73522277	73522278	2.36451	0.01805	rs1178970	-2.8	0.11111	NA	NA	NA	NA	NA
ENSG00000104998	IL27RA	19	14031747	14031748	-2.36382	0.018088	rs2420538	-3.71	0.14458	NA	NA	NA	NA	NA
ENSG00000163950	SLBP	4	1712554	1712555	-2.36365	0.0181	rs10025665	3.07	0.08511	NA	NA	NA	NA	NA
ENSG00000165511	ZNF22-AS1	10	45000415	45000416	-2.36457	0.0181	rs11239096	3.21	0.0531	NA	NA	NA	NA	NA
ENSG00000173465	ZNRD2	11	65570429	65570430	-2.36	0.0181	rs4645927	6.02	0.2727	NA	NA	NA	NA	NA
ENSG00000008513	ST3GAL1	8	133571939	133571940	2.36336	0.01811	rs10956694	-2.82	0.00799	NA	NA	NA	NA	NA
ENSG00000279159	NA	22	30025628	30025629	-2.36173	0.01819	rs9614042	2.95	0.2353	NA	NA	NA	NA	NA
ENSG00000118762	PKD2	4	88007667	88007668	-2.36176	0.0182	rs2869703	-3.28	0.06593	NA	NA	NA	NA	NA
ENSG00000139192	TAPBPL	12	6451718	6451719	2.36	0.0182	rs12426815	3.68	0.096	NA	NA	NA	NA	NA
ENSG00000250299	NA	13	52600118	52600119	2.36162	0.0182	rs1324995	3.42	0.026316	NA	NA	NA	NA	NA
ENSG00000273749	CYFIP1	15	22981062	22981063	2.36173	0.0182	rs8028440	-2.56	0.0458	NA	NA	NA	NA	NA
ENSG00000102897	LYRM1	16	20899867	20899868	2.36132	0.0182	rs12920537	-6.39	0.05357	NA	NA	NA	NA	NA
ENSG00000167699	GLOD4	17	783389	783390	-2.36069	0.0182	rs16956295	2.78	0.01314	NA	NA	NA	NA	NA
ENSG00000006042	TMEM98	17	32927909	32927910	-2.36067	0.0182	rs2470217	2.97	0.03519	NA	NA	NA	NA	NA
ENSG00000101412	E2F1	20	33686403	33686404	-2.36173	0.0182	rs3746460	-2.79	0.05195	NA	NA	NA	NA	NA
ENSG00000099260	PALMD	1	99645942	99645943	-2.35949	0.0183	rs6696586	4.13	0.190476	NA	NA	NA	NA	NA
ENSG00000169313	P2RY12	3	151384811	151384812	-2.35984	0.0183	rs9942131	3.53	0.10714	NA	NA	NA	NA	NA
ENSG00000135077	HAVCR2	5	157109713	157109714	-2.35929	0.0183	rs884623	-3.331	0.051064	NA	NA	NA	NA	NA
ENSG00000100425	BRD1	22	49827511	49827512	2.35772	0.01839	rs5771086	3.34	0.04096	NA	NA	NA	NA	NA
ENSG00000167977	KCTD5	16	2682474	2682475	-2.3576	0.018393	rs2717713	-3.76	0.06383	NA	NA	NA	NA	NA
ENSG00000172939	OXSR1	3	38165088	38165089	-2.35846	0.0184	rs9837867	3.71	0.16901	NA	NA	NA	NA	NA
ENSG00000248275	TRIM52-AS1	5	181261211	181261212	-2.35708	0.0184	rs3733750	3.544	0.04225	NA	NA	NA	NA	NA
ENSG00000177453	NIM1K	5	43192070	43192071	2.35745	0.0184	rs6896899	-2.642	0.0625	NA	NA	NA	NA	NA
ENSG00000145723	GIN1	5	103120147	103120148	2.35845	0.0184	rs35801	-2.762	0.060914	NA	NA	NA	NA	NA
ENSG00000072062	PRKACA	19	14118083	14118084	-2.35667	0.0184	rs2420538	-3.71	0.11538	NA	NA	NA	NA	NA
ENSG00000130518	IQCN	19	18274508	18274509	2.35828	0.0184	rs12610691	-3.42	0.03774	NA	NA	NA	NA	NA
ENSG00000116771	AGMAT	1	15585109	15585110	-2.35626	0.0185	rs7515649	3.42	0.022642	NA	NA	NA	NA	NA
ENSG00000239653	PSMD6-AS2	3	64004021	64004022	-2.35464	0.0185	rs832187	4.16	0.04724	NA	NA	NA	NA	NA
ENSG00000164037	SLC9B1	4	103019738	103019739	2.35546	0.0185	rs7691671	3.08	0.15789	NA	NA	NA	NA	NA
ENSG00000113328	CCNG1	5	163437568	163437569	2.35546	0.0185	rs294598	2.57	0.04027	NA	NA	NA	NA	NA
ENSG00000109084	TMEM97	17	28319094	28319095	2.35457	0.0185	rs171360	2.92	0.04511	NA	NA	NA	NA	NA
ENSG00000134222	PSRC1	1	109283185	109283186	-2.35377	0.0186	rs1149175	3.55	0.148148	NA	NA	NA	NA	NA
ENSG00000198835	GJC2	1	228149851	228149852	2.35424	0.0186	rs1771459	-3.1	0.184615	NA	NA	NA	NA	NA
ENSG00000123219	CENPK	5	65563170	65563171	2.35353	0.0186	rs10067229	-3.044	0.046332	NA	NA	NA	NA	NA
ENSG00000185920	PTCH1	9	95517056	95517057	-2.35342	0.0186	rs576594	3.52	0.082759	NA	NA	NA	NA	NA
ENSG00000198915	RASGEF1A	10	43266918	43266919	2.35266	0.0186	rs1864393	2.36	0.01732	NA	NA	NA	NA	NA
ENSG00000021776	AQR	15	34969838	34969839	2.35333	0.0186	rs2339648	-2.7	0.02062	NA	NA	NA	NA	NA
ENSG00000156097	GPR61	1	109539871	109539872	2.35099	0.0187	rs1149175	3.55	0.130435	NA	NA	NA	NA	NA
ENSG00000204217	BMPR2	2	202376935	202376936	-2.35052	0.0187	rs4560092	-2.47	0.02214	NA	NA	NA	NA	NA
ENSG00000272181	NA	3	64019507	64019508	2.35202	0.0187	rs832187	4.15	0.14815	NA	NA	NA	NA	NA
ENSG00000164176	EDIL3	5	84384792	84384793	-2.35094	0.0187	rs7713643	2.796	0.01791	NA	NA	NA	NA	NA
ENSG00000187079	TEAD1	11	12674590	12674591	-2.35	0.0187	rs16911710	3.07	0.0356	NA	NA	NA	NA	NA
ENSG00000178896	EXOSC4	8	144079422	144079423	2.35113	0.01872	rs35978234	2.32	0.016807	NA	NA	NA	NA	NA
ENSG00000185339	TCN2	22	30607083	30607084	-2.35091	0.01873	rs2267158	-3.78	0.03008	NA	NA	NA	NA	NA
ENSG00000182247	UBE2E2	3	23203019	23203020	2.34856	0.0188	rs17012008	3.83	0.0367	NA	NA	NA	NA	NA
ENSG00000205707	ETFRF1	12	25195215	25195216	-2.34921	0.0188	rs11047813	4.15	0.117647	NA	NA	NA	NA	NA
ENSG00000115211	EIF2B4	2	27370485	27370486	2.34829	0.0189	rs780094	-4.83	0.23529	NA	NA	NA	NA	NA
ENSG00000128596	CCDC136	7	128790756	128790757	2.3473	0.01891	rs10464703	-3.21	0.10084	NA	NA	NA	NA	NA
ENSG00000139880	CDH24	14	23057537	23057538	2.3473	0.01891	rs3829405	-3.23	0.10811	NA	NA	NA	NA	NA
ENSG00000230487	PSMG3-AS1	7	1570072	1570073	-2.34581	0.018986	rs4724799	-5.32	0.04938	NA	NA	NA	NA	NA
ENSG00000167617	CDC42EP5	19	54473263	54473264	2.35	0.01899	rs11667529	3.41	0.02649	NA	NA	NA	NA	NA
ENSG00000115556	PLCD4	2	218607764	218607765	-2.34624	0.019	rs4674354	3.17	0.0184	NA	NA	NA	NA	NA
ENSG00000157107	FCHO2	5	72955980	72955981	-2.34503	0.019	rs17590866	3.104	0.2	NA	NA	NA	NA	NA
ENSG00000004864	SLC25A13	7	96322146	96322147	2.34481	0.019	rs6954163	3.15	0.31579	NA	NA	NA	NA	NA
ENSG00000150054	MPP7	10	28334485	28334486	2.34508	0.019	rs2807761	-3.77	0.08392	NA	NA	NA	NA	NA
ENSG00000174327	SLC16A13	17	7036074	7036075	2.34591	0.019	rs17732672	3.2	0.0515	NA	NA	NA	NA	NA
ENSG00000228887	EEF1DP1	19	14070341	14070342	2.34434	0.019061	rs2420538	-3.71	0.10714	NA	NA	NA	NA	NA
ENSG00000182586	LINC00334	21	45234339	45234340	-2.34384	0.01909	rs733738	-3.27	0.07059	NA	NA	NA	NA	NA
ENSG00000272031	ANKRD34A	1	145964581	145964582	-2.34332	0.0191	rs7536830	-2.28	0.012474	NA	NA	NA	NA	NA
ENSG00000132780	NASP	1	45583845	45583846	-2.3431	0.0191	rs946526	3.59	0.218182	NA	NA	NA	NA	NA
ENSG00000273356	NA	3	50669988	50669989	-2.34445	0.0191	rs709210	3.63	0.1791	NA	NA	NA	NA	NA
ENSG00000091513	TF	3	133745955	133745956	-2.34281	0.0191	rs3811647	2.97	0.06667	NA	NA	NA	NA	NA
ENSG00000109458	GAB1	4	143336761	143336762	2.34318	0.0191	rs11100780	2.88	0.17143	NA	NA	NA	NA	NA
ENSG00000109929	SC5D	11	121292452	121292453	-2.34396	0.0191	rs10790454	4.02	0.12371	NA	NA	NA	NA	NA
ENSG00000166260	COX11	17	54968763	54968764	-2.34314	0.0191	rs4794588	3.28	0.04651	NA	NA	NA	NA	NA
ENSG00000182534	MXRA7	17	76711015	76711016	2.34281	0.0191	rs7211963	-3.08	0.01458	NA	NA	NA	NA	NA
ENSG00000174130	TLR6	4	38843790	38843791	-2.3414	0.0192	rs2126526	3.57	0.05021	NA	NA	NA	NA	NA
ENSG00000177374	HIC1	17	2054153	2054154	-2.34238	0.0192	rs8069947	2.95	0.04563	NA	NA	NA	NA	NA
ENSG00000127948	POR	7	75899199	75899200	-2.34152	0.01921	rs17685	-2.83	0.0597	NA	NA	NA	NA	NA
ENSG00000065000	AP3D1	19	2164464	2164465	-2.34	0.01927	rs12459507	3.62	0.12	NA	NA	NA	NA	NA
ENSG00000197713	RPE	2	210002564	210002565	2.33883	0.0193	rs10497931	2.68	0.02592	NA	NA	NA	NA	NA
ENSG00000183307	TMEM121B	22	17121366	17121367	-2.33869	0.019352	rs12628081	3.16	0.0478	NA	NA	NA	NA	NA
ENSG00000177706	FAM20C	7	192968	192969	2.33849	0.01936	rs28706381	3.79	0.03822	NA	NA	NA	NA	NA
ENSG00000177692	DNAJC28	21	33491719	33491720	2.33821	0.01938	rs2834204	-3.43	0.0427	NA	NA	NA	NA	NA
ENSG00000169598	DFFB	1	3857266	3857267	2.33799	0.0194	rs351596	3	0.029056	NA	NA	NA	NA	NA
ENSG00000106366	SERPINE1	7	101127088	101127089	-2.33822	0.0194	rs12535629	3.24	0.06452	NA	NA	NA	NA	NA
ENSG00000236184	NA	9	32980386	32980387	-2.33703	0.0194	rs10971438	3.84	0.022814	NA	NA	NA	NA	NA
ENSG00000226469	ADAM1B	12	111927017	111927018	2.33856	0.0194	rs653178	4.18	0.292683	NA	NA	NA	NA	NA
ENSG00000162104	ADCY9	16	4116184	4116185	-2.33797	0.0194	rs3794701	-4.52	0.02709	NA	NA	NA	NA	NA
ENSG00000178904	DPY19L3	19	32405560	32405561	2.33679	0.0194	rs17206198	-4.65	0.20339	NA	NA	NA	NA	NA
ENSG00000105369	CD79A	19	41877119	41877120	-2.33698	0.0194	rs4803508	3.22	0.06977	NA	NA	NA	NA	NA
ENSG00000232442	MHENCR	20	63627226	63627227	-2.337	0.0194	rs4408777	-4.37	0.12121	NA	NA	NA	NA	NA
ENSG00000279948	NA	19	46946534	46946535	-2.34	0.01941	rs6509303	-3	0.09091	NA	NA	NA	NA	NA
ENSG00000185522	LMNTD2	11	560778	560779	-2.34	0.0195	rs7394783	3.05	0.125	NA	NA	NA	NA	NA
ENSG00000174197	MGA	15	41621223	41621224	2.33617	0.0195	rs6492983	4.04	0.07317	NA	NA	NA	NA	NA
ENSG00000104687	GSR	8	30727925	30727926	2.33487	0.01955	rs17626155	3.1	0.08696	NA	NA	NA	NA	NA
ENSG00000146701	MDH2	7	76048050	76048051	-2.33468	0.01956	rs17685	-2.83	0.01046	NA	NA	NA	NA	NA
ENSG00000230069	LRRC37A15P	4	102730720	102730721	2.3342	0.0196	rs1313925	-3.59	0.1875	NA	NA	NA	NA	NA
ENSG00000173295	FAM86B3P	8	8228594	8228595	-2.33373	0.01961	rs2921040	-4.13	0.166667	NA	NA	NA	NA	NA
ENSG00000187860	CCDC157	22	30356634	30356635	-2.33371	0.01961	rs2267158	-3.78	0.05607	NA	NA	NA	NA	NA
ENSG00000137513	NARS2	11	78574873	78574874	2.33	0.0197	rs1017908	-3.52	0.2143	NA	NA	NA	NA	NA
ENSG00000068971	PPP2R5B	11	64917552	64917553	-2.33106	0.0197	rs17304039	3.03	0.06316	NA	NA	NA	NA	NA
ENSG00000084112	SSH1	12	108857589	108857590	-2.33	0.0197	rs7305339	-4.65	0.14286	NA	NA	NA	NA	NA
ENSG00000259408	NA	15	33856808	33856809	2.33176	0.0197	rs11072734	3.05	0.0257	NA	NA	NA	NA	NA
ENSG00000156831	NSMCE2	8	125091840	125091841	2.33125	0.01974	rs17403327	-3.46	0.166667	NA	NA	NA	NA	NA
ENSG00000153310	CYRIB	8	130017128	130017129	-2.33063	0.019773	rs298601	-3.2	0.01556	NA	NA	NA	NA	NA
ENSG00000136261	BZW2	7	16646130	16646131	2.33053	0.01978	rs818323	-3.48	0.08824	NA	NA	NA	NA	NA
ENSG00000162706	CADM3	1	159171608	159171609	2.3304	0.0198	rs862988	-2.46	0.006952	NA	NA	NA	NA	NA
ENSG00000273654	NA	19	18022402	18022403	2.32917	0.01985	rs12610691	-3.42	0.04167	NA	NA	NA	NA	NA
ENSG00000280067	NA	16	48346057	48346058	2.32879	0.01987	rs10521168	3.17	0.05505	NA	NA	NA	NA	NA
ENSG00000130770	ATP5IF1	1	28236108	28236109	-2.32744	0.0199	rs12129991	2.46	0.043796	NA	NA	NA	NA	NA
ENSG00000204634	TBC1D8	2	101252800	101252801	2.32766	0.0199	rs1703854	3.89	0.08511	NA	NA	NA	NA	NA
ENSG00000198876	DCAF12	9	34127398	34127399	2.32747	0.0199	rs7034455	3.29	0.137931	NA	NA	NA	NA	NA
ENSG00000240370	RPL13P5	12	6873388	6873389	2.33	0.0199	rs12426815	3.68	0.06061	NA	NA	NA	NA	NA
ENSG00000197302	KRBOX5	16	31713228	31713229	-2.32789	0.0199	rs12926702	2.88	0.11215	NA	NA	NA	NA	NA
ENSG00000125691	RPL23	17	38853842	38853843	-2.3274	0.0199	rs602688	-3.82	0.08889	NA	NA	NA	NA	NA
ENSG00000162526	TSSK3	1	32351520	32351521	-2.32579	0.02	rs16835182	-3.32	0.11215	NA	NA	NA	NA	NA
ENSG00000225828	FAM229A	1	32362195	32362196	-2.32579	0.02	rs16835182	-3.33	0.104348	NA	NA	NA	NA	NA
ENSG00000172292	CERS6	2	168455861	168455862	2.32672	0.02	rs12104858	3	0.03077	NA	NA	NA	NA	NA
ENSG00000271754	NA	6	43519704	43519705	2.32563	0.02	rs9472138	-5.73	0.06	NA	NA	NA	NA	NA
ENSG00000169519	METTL15	11	28108308	28108309	-2.32716	0.02	rs10835296	-2.82	0.10909	NA	NA	NA	NA	NA
ENSG00000033170	FUT8	14	65410591	65410592	2.3252	0.020062	rs10138506	3.3	0.0198	NA	NA	NA	NA	NA
ENSG00000163960	UBXN7	3	196416234	196416235	-2.32504	0.0201	rs6778889	-3.39	0.06593	NA	NA	NA	NA	NA
ENSG00000163961	RNF168	3	196503767	196503768	-2.32447	0.0201	rs6778889	-3.39	0.09375	NA	NA	NA	NA	NA
ENSG00000120690	ELF1	13	41061272	41061273	-2.32446	0.0201	rs7323267	3.11	0.0417	NA	NA	NA	NA	NA
ENSG00000104365	IKBKB	8	42271301	42271302	2.32312	0.020173	rs7841841	-3.34	0.09836	NA	NA	NA	NA	NA
ENSG00000117133	RPF1	1	84479258	84479259	2.32275	0.0202	rs7528615	-3.64	0.075472	NA	NA	NA	NA	NA
ENSG00000162458	FBLIM1	1	15756606	15756607	2.32176	0.0202	rs12751725	3.13	0.067797	NA	NA	NA	NA	NA
ENSG00000112796	ENPP5	6	46170970	46170971	2.3232	0.0202	rs7754915	-2.86	0.033803	NA	NA	NA	NA	NA
ENSG00000123374	CDK2	12	55966768	55966769	-2.32	0.0202	rs774047	3.38	0.07843	NA	NA	NA	NA	NA
ENSG00000116288	PARK7	1	7954290	7954291	2.32031	0.0203	rs2453021	-2.66	0.018605	NA	NA	NA	NA	NA
ENSG00000228218	NA	17	76226805	76226806	2.32061	0.0203	rs7211963	-3.08	0.03762	NA	NA	NA	NA	NA
ENSG00000269044	NA	19	16635268	16635269	-2.32052	0.0203	rs10413454	2.83	0.01722	NA	NA	NA	NA	NA
ENSG00000196262	PPIA	7	44796679	44796680	2.31947	0.02037	rs10951781	3.35	0.04082	NA	NA	NA	NA	NA
ENSG00000170509	HSD17B13	4	87322905	87322906	-2.31868	0.0204	rs3923442	-3.69	0.09091	NA	NA	NA	NA	NA
ENSG00000171720	HDAC3	5	141636869	141636870	-2.31854	0.0204	rs164515	3.042	0.01719	NA	NA	NA	NA	NA
ENSG00000260121	NA	16	88718614	88718615	-2.31905	0.0204	rs12232460	2.89	0.05381	NA	NA	NA	NA	NA
ENSG00000228737	NA	5	141618413	141618414	-2.31751	0.0205	rs164515	3.042	0.04301	NA	NA	NA	NA	NA
ENSG00000178202	POGLUT3	11	108498431	108498432	2.3167	0.0205	rs12789695	-2.57	0.00517	NA	NA	NA	NA	NA
ENSG00000280798	LINC00294	11	33076460	33076461	2.32	0.0205	rs267449	3.27	0.0857	NA	NA	NA	NA	NA
ENSG00000086827	ZW10	11	113773810	113773811	2.32	0.0205	rs12805897	4.02	0.0625	NA	NA	NA	NA	NA
ENSG00000273987	NA	12	75334485	75334486	-2.32	0.0205	rs1471189	2.91	0.09091	NA	NA	NA	NA	NA
ENSG00000135324	MRAP2	6	84033755	84033756	2.31592	0.0206	rs12190678	3.54	0.1053	NA	NA	NA	NA	NA
ENSG00000136319	TTC5	14	20305728	20305729	-2.31523	0.0206	rs3762146	2.79	0.0142	NA	NA	NA	NA	NA
ENSG00000034971	MYOC	1	171652682	171652683	-2.31307	0.0207	rs10913301	3.27	0.074534	NA	NA	NA	NA	NA
ENSG00000135835	KIAA1614	1	180913153	180913154	-2.31406	0.0207	rs6693236	3.04	0.081081	NA	NA	NA	NA	NA
ENSG00000128602	SMO	7	129188871	129188872	2.3125	0.0207	rs10464703	-3.21	0.05882	NA	NA	NA	NA	NA
ENSG00000141030	COPS3	17	17281292	17281293	2.31386	0.0207	rs7224617	3.65	0.08889	NA	NA	NA	NA	NA
ENSG00000125740	FOSB	19	45467994	45467995	-2.31414	0.0207	rs7255770	-3.15	0.09917	NA	NA	NA	NA	NA
ENSG00000188042	ARL4C	2	234497052	234497053	-2.3122	0.0208	rs1365978	3.21	0.04013	NA	NA	NA	NA	NA
ENSG00000112081	SRSF3	6	36594352	36594353	-2.31196	0.0208	rs1321308	2.86	0.0146	NA	NA	NA	NA	NA
ENSG00000138614	INTS14	15	65611288	65611289	2.31167	0.0208	rs7176565	-2.38	0.02521	NA	NA	NA	NA	NA
ENSG00000180626	ZNF594	17	5191882	5191883	2.31108	0.0208	rs7223183	-2.99	0.04878	NA	NA	NA	NA	NA
ENSG00000143621	ILF2	1	153671047	153671048	2.31015	0.0209	rs12028949	-2.67	0.064865	NA	NA	NA	NA	NA
ENSG00000242445	RPL7AP11	3	121494109	121494110	-2.30906	0.0209	rs2877561	-3.02	0.19672	NA	NA	NA	NA	NA
ENSG00000070814	TCOF1	5	150357638	150357639	2.30906	0.0209	rs3776087	-2.373	0.00197	NA	NA	NA	NA	NA
ENSG00000182180	MRPS16	10	73252692	73252693	-2.30989	0.0209	rs2306325	3.62	0.34286	NA	NA	NA	NA	NA
ENSG00000175591	P2RY2	11	73218297	73218298	2.31033	0.0209	rs7943424	2.65	0.01042	NA	NA	NA	NA	NA
ENSG00000176973	FAM89B	11	65572348	65572349	2.30941	0.0209	rs4645927	6.02	0.36364	NA	NA	NA	NA	NA
ENSG00000120833	SOCS2	12	93569813	93569814	2.31	0.0209	rs4761739	3.29	0.07895	NA	NA	NA	NA	NA
ENSG00000170049	KCNAB3	17	7929802	7929803	2.30997	0.0209	rs4545881	3.17	0.06897	NA	NA	NA	NA	NA
ENSG00000130751	NPAS1	19	47019819	47019820	-2.30907	0.0209	rs6509303	-3	0.04412	NA	NA	NA	NA	NA
ENSG00000181004	BBS12	4	122732701	122732702	-2.30855	0.021	rs6836610	2.21	0.00891	NA	NA	NA	NA	NA
ENSG00000196470	SIAH1	16	48448401	48448402	-2.30814	0.021	rs10521168	3.17	0.02978	NA	NA	NA	NA	NA
ENSG00000160013	PTGIR	19	46625117	46625118	-2.30717	0.021	rs10418662	3.75	0.03109	NA	NA	NA	NA	NA
ENSG00000105640	RPL18A	19	17859875	17859876	2.30727	0.02104	rs12610691	-3.42	0.06154	NA	NA	NA	NA	NA
ENSG00000173171	MTX1	1	155208698	155208699	2.30575	0.0211	rs3765087	-4.11	0.2	NA	NA	NA	NA	NA
ENSG00000160208	RRP1B	21	43659547	43659548	-2.30474	0.02118	rs2070548	3.01	0.08759	NA	NA	NA	NA	NA
ENSG00000105982	RNF32	7	156640673	156640674	-2.30468	0.0212	rs7795670	-4.58	0.10619	NA	NA	NA	NA	NA
ENSG00000262814	MRPL12	17	81703356	81703357	2.30362	0.0212	rs6502057	2.92	0.14286	NA	NA	NA	NA	NA
ENSG00000171858	RPS21	20	62387115	62387116	-2.30365	0.0212	rs6062210	-3.64	0.10256	NA	NA	NA	NA	NA
ENSG00000126062	TMEM115	3	50359609	50359610	2.30227	0.0213	rs709210	3.63	0.07792	NA	NA	NA	NA	NA
ENSG00000157796	WDR19	4	39182403	39182404	-2.30262	0.0213	rs11466657	2.97	0.03625	NA	NA	NA	NA	NA
ENSG00000137692	DCUN1D5	11	103092214	103092215	-2.3	0.0214	rs11225514	-3.44	0.0511	NA	NA	NA	NA	NA
ENSG00000185813	PCYT2	17	81911463	81911464	2.30015	0.0214	rs6502057	2.92	0.10435	NA	NA	NA	NA	NA
ENSG00000187605	TET3	2	73986403	73986404	2.29977	0.0215	rs6745480	-5.42	0.19355	NA	NA	NA	NA	NA
ENSG00000141337	ARSG	17	68259181	68259182	-2.29869	0.0215	rs12452883	-3.6	0.03448	NA	NA	NA	NA	NA
ENSG00000213626	LBH	2	30231530	30231531	-2.29785	0.0216	rs4405807	3.19	0.09449	NA	NA	NA	NA	NA
ENSG00000147889	CDKN2A	9	21995300	21995301	-2.29689	0.0216	rs6475581	-3.22	0.061856	NA	NA	NA	NA	NA
ENSG00000168061	SAC3D1	11	65040900	65040901	2.3	0.0216	rs17304039	3.03	0.125	NA	NA	NA	NA	NA
ENSG00000197933	ZNF823	19	11739008	11739009	-2.3	0.021621	rs11879596	4.79	0.10619	NA	NA	NA	NA	NA
ENSG00000074800	ENO1	1	8879248	8879249	-2.29612	0.0217	rs12402657	2.72	0.040541	NA	NA	NA	NA	NA
ENSG00000107443	CCNJ	10	96043393	96043394	-2.29593	0.0217	rs3789938	2.88	0.06742	NA	NA	NA	NA	NA
ENSG00000138182	KIF20B	10	89701609	89701610	-2.29387	0.021798	rs11593758	3.06	0.10345	NA	NA	NA	NA	NA
ENSG00000272906	NA	1	179882040	179882041	-2.29379	0.0218	rs913514	-3.28	0.051064	NA	NA	NA	NA	NA
ENSG00000261794	GOLGA8H	15	30604125	30604126	2.29415	0.0218	rs12906190	2.34	0.00882	NA	NA	NA	NA	NA
ENSG00000176225	RTTN	18	70205944	70205945	-2.2939	0.0218	rs1539964	3.45	0.06283	NA	NA	NA	NA	NA
ENSG00000239521	CASTOR3	7	100272217	100272218	-2.29307	0.02184	rs2075672	-2.26	0.02759	NA	NA	NA	NA	NA
ENSG00000196263	ZNF471	19	56507842	56507843	2.29236	0.021885	rs3745836	3.38	0.04428	NA	NA	NA	NA	NA
ENSG00000188315	C3orf62	3	49277829	49277830	2.29234	0.0219	rs34823813	-2.86	0.11881	NA	NA	NA	NA	NA
ENSG00000174125	TLR1	4	38805577	38805578	2.29124	0.0219	rs2126526	3.57	0.08163	NA	NA	NA	NA	NA
ENSG00000196569	LAMA2	6	128883140	128883141	2.2924	0.0219	rs4895846	-3.47	0.068571	NA	NA	NA	NA	NA
ENSG00000060749	QSER1	11	32893177	32893178	2.29239	0.0219	rs267449	3.27	0.10811	NA	NA	NA	NA	NA
ENSG00000079337	RAPGEF3	12	47771039	47771040	-2.29	0.0219	rs3815138	4.02	0.0916	NA	NA	NA	NA	NA
ENSG00000253341	NA	8	74604243	74604244	-2.29083	0.021973	rs10113375	3.67	0.05941	NA	NA	NA	NA	NA
ENSG00000143570	SLC39A1	1	153967532	153967533	-2.29037	0.022	rs2274993	-2.78	0.062827	NA	NA	NA	NA	NA
ENSG00000145247	OCIAD2	4	48906936	48906937	-2.28973	0.022	rs7655341	3.5	0.28571	NA	NA	NA	NA	NA
ENSG00000180139	ACTA2-AS1	10	88932389	88932390	-2.29064	0.022	rs10788606	4.02	0.07059	NA	NA	NA	NA	NA
ENSG00000171425	ZNF581	19	55643546	55643547	-2.28989	0.022	rs3745836	3.38	0.0553	NA	NA	NA	NA	NA
ENSG00000125967	NECAB3	20	33674462	33674463	-2.29002	0.022	rs3746460	-2.79	0.08955	NA	NA	NA	NA	NA
ENSG00000185122	HSF1	8	144291590	144291591	-2.28985	0.02203	rs1871538	3.16	0.025641	NA	NA	NA	NA	NA
ENSG00000108106	UBE2S	19	55407776	55407777	2.29	0.02203	rs436488	3.34	0.04615	NA	NA	NA	NA	NA
ENSG00000255513	NA	16	1964094	1964095	2.28963	0.022043	rs13331553	-2.75	0.01171	NA	NA	NA	NA	NA
ENSG00000173141	MRPL57	13	21176644	21176645	2.28899	0.02208	rs647862	2.91	0.01626	NA	NA	NA	NA	NA
ENSG00000065243	PKN2	1	88684221	88684222	-2.28733	0.0222	rs10923040	-3.65	0.016925	NA	NA	NA	NA	NA
ENSG00000124783	SSR1	6	7347445	7347446	2.28729	0.0222	rs7761356	-2.94	0.025	NA	NA	NA	NA	NA
ENSG00000213700	RPL17P50	10	73006594	73006595	2.28659	0.0222	rs12264150	3.15	0.10256	NA	NA	NA	NA	NA
ENSG00000177951	BET1L	11	207427	207428	-2.28776	0.0222	rs12361394	2.93	0.02597	NA	NA	NA	NA	NA
ENSG00000275560	NA	12	12718972	12718973	-2.29	0.0222	rs4763306	3.43	0.02857	NA	NA	NA	NA	NA
ENSG00000100554	ATP6V1D	14	67359995	67359996	-2.28685	0.022205	rs2064928	3.27	0.04979	NA	NA	NA	NA	NA
ENSG00000154719	MRPL39	21	25607516	25607517	2.28654	0.02222	rs12626370	3.57	0.04412	NA	NA	NA	NA	NA
ENSG00000178199	ZC3H12D	6	149485060	149485061	2.2844	0.0223	rs2272901	-2.65	0.130435	NA	NA	NA	NA	NA
ENSG00000243943	ZNF512	2	27582968	27582969	2.28411	0.0224	rs780094	-4.83	0.26087	NA	NA	NA	NA	NA
ENSG00000245556	SCAMP1-AS1	5	78360506	78360507	-2.28326	0.0224	rs16875961	-2.785	0.01585	NA	NA	NA	NA	NA
ENSG00000155096	AZIN1	8	102893863	102893864	2.28207	0.022485	rs17775215	2.22	0.00545	NA	NA	NA	NA	NA
ENSG00000275720	NA	17	36634068	36634069	2.28267	0.0225	rs17619821	-5.17	0.27907	NA	NA	NA	NA	NA
ENSG00000205726	ITSN1	21	33642399	33642400	2.28031	0.02259	rs2834330	3.63	0.07362	NA	NA	NA	NA	NA
ENSG00000136048	DRAM1	12	101877350	101877351	2.28019	0.022596	rs2695289	3.49	0.03183	NA	NA	NA	NA	NA
ENSG00000140986	RPL3L	16	1957605	1957606	-2.27931	0.022649	rs13331553	-2.75	0.02362	NA	NA	NA	NA	NA
ENSG00000211450	SELENOH	11	57741249	57741250	-2.27912	0.0227	rs11229042	-2.66	0.0404	NA	NA	NA	NA	NA
ENSG00000110536	PTPMT1	11	47565796	47565797	2.28	0.0227	rs10838702	4.9	0.3871	NA	NA	NA	NA	NA
ENSG00000153046	CDYL	6	4706158	4706159	-2.27693	0.0228	rs17138966	2.38	0.0113	NA	NA	NA	NA	NA
ENSG00000172650	AGAP5	10	73698158	73698159	2.27609	0.0228	rs11000772	3.62	0.42857	NA	NA	NA	NA	NA
ENSG00000156110	ADK	10	74151184	74151185	-2.27649	0.0228	rs11000772	3.62	0.32432	NA	NA	NA	NA	NA
ENSG00000160785	SLC25A44	1	156193931	156193932	2.27536	0.0229	rs4641	3.19	0.028916	NA	NA	NA	NA	NA
ENSG00000099849	RASSF7	11	560403	560404	2.27488	0.0229	rs7394783	3.05	0.06218	NA	NA	NA	NA	NA
ENSG00000123091	RNF11	1	51236270	51236271	-2.27294	0.023	rs7545860	3.04	0.039216	NA	NA	NA	NA	NA
ENSG00000116132	PRRX1	1	170662727	170662728	2.27348	0.023	rs12024348	3.59	0.072727	NA	NA	NA	NA	NA
ENSG00000146005	PSD2	5	139795820	139795821	2.27314	0.023	rs2336880	2.589	0.02362	NA	NA	NA	NA	NA
ENSG00000229152	NA	13	110899171	110899172	2.27061	0.02317	rs13343	2.96	0.02335	NA	NA	NA	NA	NA
ENSG00000167904	TMEM68	8	55773120	55773121	-2.27051	0.023177	rs10095520	3.3	0.01353	NA	NA	NA	NA	NA
ENSG00000117408	IPO13	1	43946938	43946939	2.27029	0.0232	rs11210864	2.43	0.018237	NA	NA	NA	NA	NA
ENSG00000117410	ATP6V0B	1	43974486	43974487	-2.27029	0.0232	rs11210864	2.43	0.021818	NA	NA	NA	NA	NA
ENSG00000244405	ETV5	3	186110317	186110318	-2.26946	0.0232	rs12638263	3.55	0.11538	NA	NA	NA	NA	NA
ENSG00000169860	P2RY1	3	152834692	152834693	2.2697	0.0232	rs17369888	3.46	0.05634	NA	NA	NA	NA	NA
ENSG00000055163	CYFIP2	5	157266078	157266079	2.27062	0.0232	rs884623	-3.349	0.04878	NA	NA	NA	NA	NA
ENSG00000233690	EBAG9P1	10	99697948	99697949	2.27066	0.0232	rs2805375	-3.88	0.46154	NA	NA	NA	NA	NA
ENSG00000266200	PNLIPRP2	10	116620952	116620953	2.2702	0.0232	rs1637572	3.16	0.02048	NA	NA	NA	NA	NA
ENSG00000262482	NA	16	2954275	2954276	2.2701	0.023202	rs2717713	-3.76	0.06857	NA	NA	NA	NA	NA
ENSG00000232759	LOC100506178	7	22563336	22563337	2.26998	0.023209	rs10950888	-2.97	0.03306	NA	NA	NA	NA	NA
ENSG00000134371	CDC73	1	193122016	193122017	-2.26841	0.0233	rs1933695	2.61	0.01222	NA	NA	NA	NA	NA
ENSG00000137145	DENND4C	9	19230434	19230435	-2.26927	0.0233	rs11792752	2.32	0.008108	NA	NA	NA	NA	NA
ENSG00000107929	LARP4B	10	931704	931705	2.26851	0.0233	rs1044261	5.77	0.22642	NA	NA	NA	NA	NA
ENSG00000174669	SLC29A2	11	66372213	66372214	-2.26799	0.0233	rs601100	-3.08	0.10811	NA	NA	NA	NA	NA
ENSG00000133030	MPRIP	17	17042544	17042545	-2.26769	0.0233	rs3760183	-2.9	0.075	NA	NA	NA	NA	NA
ENSG00000142632	ARHGEF19	1	16212608	16212609	-2.26674	0.0234	rs12751725	3.13	0.102564	NA	NA	NA	NA	NA
ENSG00000115318	LOXL3	2	74555689	74555690	-2.26657	0.0234	rs3796109	2.65	0.02178	NA	NA	NA	NA	NA
ENSG00000161267	BDH1	3	197573322	197573323	-2.2663	0.0234	rs7640149	3.06	0.03252	NA	NA	NA	NA	NA
ENSG00000120265	PCMT1	6	149749665	149749666	-2.2662	0.0234	rs9322202	2.59	0.023952	NA	NA	NA	NA	NA
ENSG00000134287	ARF3	12	48957550	48957551	-2.27	0.0234	rs7295027	2.28	0.00576	NA	NA	NA	NA	NA
ENSG00000181038	METTL23	17	76726829	76726830	-2.26667	0.0234	rs7211963	-3.08	0.05581	NA	NA	NA	NA	NA
ENSG00000243364	EFNA4	1	155063730	155063731	2.26494	0.0235	rs3765087	-4.11	0.173913	NA	NA	NA	NA	NA
ENSG00000168890	TMEM150A	2	85602697	85602698	2.26309	0.0236	rs17713693	-2.94	0.03871	NA	NA	NA	NA	NA
ENSG00000176095	IP6K1	3	49786541	49786542	2.26356	0.0236	rs9844757	-2.97	0.04396	NA	NA	NA	NA	NA
ENSG00000185615	PDIA2	16	283151	283152	-2.26366	0.0236	rs216596	-3.21	0.06452	NA	NA	NA	NA	NA
ENSG00000143418	CERS2	1	150975003	150975004	-2.26192	0.0237	rs267734	-4.19	0.114286	NA	NA	NA	NA	NA
ENSG00000163032	VSNL1	2	17539125	17539126	2.26163	0.0237	rs7602088	-2.44	0.02214	NA	NA	NA	NA	NA
ENSG00000137207	YIPF3	6	43516989	43516990	2.26266	0.0237	rs9472138	-5.73	0.06897	NA	NA	NA	NA	NA
ENSG00000130598	TNNI2	11	1838988	1838989	2.26214	0.0237	rs2585	-2.96	0.02251	NA	NA	NA	NA	NA
ENSG00000265967	NA	15	64695040	64695041	2.26262	0.0237	rs7495961	3.19	0.096	NA	NA	NA	NA	NA
ENSG00000137942	FNBP1L	1	93448130	93448131	2.26096	0.0238	rs4847245	-3.15	0.064865	NA	NA	NA	NA	NA
ENSG00000213846	NA	3	27632975	27632976	2.25996	0.0238	rs1911153	3.27	0.03561	NA	NA	NA	NA	NA
ENSG00000227372	TP73-AS1	1	3747335	3747336	-2.25869	0.0239	rs11547615	2.87	0.042553	NA	NA	NA	NA	NA
ENSG00000130940	CASZ1	1	10796649	10796650	2.25889	0.0239	rs6658023	3.58	0.105263	NA	NA	NA	NA	NA
ENSG00000113140	SPARC	5	151685229	151685230	2.25841	0.0239	rs1105168	3.299	0.02143	NA	NA	NA	NA	NA
ENSG00000276814	NA	12	48040760	48040761	-2.25796	0.0239	rs3815138	4.02	0.113208	NA	NA	NA	NA	NA
ENSG00000275023	MLLT6	17	38705541	38705542	2.25794	0.0239	rs11658500	-2.09	0.00683	NA	NA	NA	NA	NA
ENSG00000129245	FXR2	17	7614870	7614871	2.2584	0.0239	rs17732672	3.2	0.16438	NA	NA	NA	NA	NA
ENSG00000244005	NFS1	20	35699270	35699271	-2.25954	0.0239	rs8120559	3.47	0.02679	NA	NA	NA	NA	NA
ENSG00000027001	MIPEP	13	23889418	23889419	-2.25759	0.02397	rs9553163	4.01	0.04918	NA	NA	NA	NA	NA
ENSG00000116539	ASH1L	1	155562806	155562807	-2.25713	0.024	rs6427184	-4.04	0.292683	NA	NA	NA	NA	NA
ENSG00000149196	HIKESHI	11	86302210	86302211	2.25751	0.024	rs7127620	3.72	0.06316	NA	NA	NA	NA	NA
ENSG00000160404	TOR2A	9	127735316	127735317	2.2541	0.0242	rs2265814	2.61	0.012208	NA	NA	NA	NA	NA
ENSG00000267655	NA	18	79117206	79117207	2.25271	0.02428	rs8091180	-4.62	0.05405	NA	NA	NA	NA	NA
ENSG00000161281	COX7A1	19	36152868	36152869	2.25	0.024298	rs17720345	3.14	0.04724	NA	NA	NA	NA	NA
ENSG00000114383	TUSC2	3	50328250	50328251	2.25251	0.0243	rs709210	3.63	0.07453	NA	NA	NA	NA	NA
ENSG00000146574	CCZ1B	7	6826769	6826770	2.25159	0.02435	rs2348038	3.04	0.0663	NA	NA	NA	NA	NA
ENSG00000100030	MAPK1	22	21867679	21867680	-2.25124	0.02437	rs11705259	2.96	0.05106	NA	NA	NA	NA	NA
ENSG00000266412	NCOA4	10	46030713	46030714	2.25112	0.024378	rs4460751	3.36	0.09756	NA	NA	NA	NA	NA
ENSG00000135913	USP37	2	218568360	218568361	2.25125	0.0244	rs4674354	3.17	0.06154	NA	NA	NA	NA	NA
ENSG00000164117	FBXO8	4	174284263	174284264	-2.2511	0.0244	rs17060066	2.8	0.07643	NA	NA	NA	NA	NA
ENSG00000155329	ZCCHC10	5	133026603	133026604	2.25093	0.0244	rs3088225	4.116	0.266667	NA	NA	NA	NA	NA
ENSG00000170430	MGMT	10	129467183	129467184	-2.25018	0.0244	rs7069786	3.71	0.05172	NA	NA	NA	NA	NA
ENSG00000180881	CAPS2	12	75390927	75390928	2.25	0.0244	rs1471189	2.91	0.05941	NA	NA	NA	NA	NA
ENSG00000102967	DHODH	16	72008587	72008588	-2.25061	0.0244	rs172650	3.76	0.19355	NA	NA	NA	NA	NA
ENSG00000141504	SAT2	17	7627875	7627876	-2.25097	0.0244	rs17732672	3.2	0.11538	NA	NA	NA	NA	NA
ENSG00000132664	POLR3F	20	18467281	18467282	-2.25061	0.0244	rs4813304	-2.94	0.07643	NA	NA	NA	NA	NA
ENSG00000141642	ELAC1	18	50967990	50967991	2.2506	0.02441	rs4456603	3.15	0.0316	NA	NA	NA	NA	NA
ENSG00000141873	SLC39A3	19	2740151	2740152	2.25	0.024495	rs8109448	-3.31	0.0199	NA	NA	NA	NA	NA
ENSG00000163563	MNDA	1	158831316	158831317	2.2498	0.0245	rs862988	-2.65	0.009274	NA	NA	NA	NA	NA
ENSG00000083097	DOP1A	6	83067665	83067666	2.2492	0.0245	rs188378	2.33	0.031746	NA	NA	NA	NA	NA
ENSG00000151465	CDC123	10	12196144	12196145	-2.24952	0.0245	rs2815628	3.49	0.07843	NA	NA	NA	NA	NA
ENSG00000196704	AMZ2	17	68247938	68247939	2.24988	0.0245	rs12452883	-3.6	0.0515	NA	NA	NA	NA	NA
ENSG00000101181	MTG2	20	62183028	62183029	2.24946	0.0245	rs6062210	-3.64	0.11321	NA	NA	NA	NA	NA
ENSG00000142065	ZFP14	19	36379198	36379199	-2.24872	0.024531	rs17720345	3.14	0.03	NA	NA	NA	NA	NA
ENSG00000221883	NA	3	48919384	48919385	2.24763	0.0246	rs11797	-2.98	0.21053	NA	NA	NA	NA	NA
ENSG00000100285	NEFH	22	29480242	29480243	-2.24747	0.02461	rs12484227	2.93	0.03762	NA	NA	NA	NA	NA
ENSG00000159140	SON	21	33542892	33542893	2.24622	0.02469	rs2834330	3.63	0.12766	NA	NA	NA	NA	NA
ENSG00000160055	TMEM234	1	32222356	32222357	-2.24528	0.0247	rs6691283	2.98	0.113208	NA	NA	NA	NA	NA
ENSG00000140943	MBTPS1	16	84116905	84116906	2.24576	0.0247	rs4782603	3.17	0.02791	NA	NA	NA	NA	NA
ENSG00000108469	RECQL5	17	75667114	75667115	2.24568	0.0247	rs936056	2.94	0.02243	NA	NA	NA	NA	NA
ENSG00000105993	DNAJB6	7	157335380	157335381	-2.24523	0.024753	rs6972033	3.15	0.02166	NA	NA	NA	NA	NA
ENSG00000281912	LINC01144	1	45303909	45303910	2.24508	0.0248	rs3014242	3.18	0.631579	NA	NA	NA	NA	NA
ENSG00000008952	SEC62	3	169966734	169966735	2.2446	0.0248	rs13067560	-2.81	0.06667	NA	NA	NA	NA	NA
ENSG00000260000	NA	6	100881470	100881471	-2.24401	0.0248	rs3734353	-3.29	0.14634	NA	NA	NA	NA	NA
ENSG00000146433	TMEM181	6	158536435	158536436	2.24381	0.0248	rs4710150	3.21	0.0553	NA	NA	NA	NA	NA
ENSG00000165916	PSMC3	11	47426472	47426473	2.24	0.0248	rs10838702	4.9	0.5714	NA	NA	NA	NA	NA
ENSG00000133026	MYH10	17	8630760	8630761	-2.24498	0.0248	rs195771	-2.75	0.03183	NA	NA	NA	NA	NA
ENSG00000214212	C19orf38	19	10836574	10836575	2.24	0.02481	rs17699030	2.67	0.00554	NA	NA	NA	NA	NA
ENSG00000134852	CLOCK	4	55547110	55547111	-2.2434	0.0249	rs11943456	-2.54	0.01583	NA	NA	NA	NA	NA
ENSG00000164867	NOS3	7	150990994	150990995	2.2422	0.0249	rs3918239	3.29	0.05405	NA	NA	NA	NA	NA
ENSG00000073605	GSDMB	17	39918649	39918650	2.24274	0.0249	rs3894194	-4.28	0.25	NA	NA	NA	NA	NA
ENSG00000266967	AARSD1	17	42964497	42964498	2.24371	0.0249	rs597255	2.84	0.1165	NA	NA	NA	NA	NA
ENSG00000261087	ZNNT1	8	101169628	101169629	-2.24212	0.024954	rs2470622	3.23	0.1791	NA	NA	NA	NA	NA
ENSG00000261556	SMG1P7	16	70246609	70246610	-2.24156	0.02499	rs11649476	2.56	0.02685	NA	NA	NA	NA	NA
ENSG00000143727	ACP1	2	264392	264393	2.2419	0.025	rs300731	-2.74	0.06522	NA	NA	NA	NA	NA
ENSG00000114388	NPRL2	3	50350693	50350694	-2.24094	0.025	rs709210	3.63	0.13793	NA	NA	NA	NA	NA
ENSG00000132912	DCTN4	5	150759108	150759109	-2.24163	0.025	rs12517644	-2.719	0.0181	NA	NA	NA	NA	NA
ENSG00000155621	C9orf85	9	71911509	71911510	-2.24094	0.025	rs5025470	3.12	0.041096	NA	NA	NA	NA	NA
ENSG00000107223	EDF1	9	136866285	136866286	2.2411	0.025	rs9411311	-3.14	0.048193	NA	NA	NA	NA	NA
ENSG00000182379	NXPH4	12	57216794	57216795	-2.24	0.025	rs1106766	-3.93	0.11429	NA	NA	NA	NA	NA
ENSG00000079459	FDFT1	8	11795572	11795573	2.24017	0.02508	rs2409836	2.98	0.08	NA	NA	NA	NA	NA
ENSG00000119965	C10orf88	10	122954379	122954380	2.23994	0.0251	rs17104841	-3.34	0.0524	NA	NA	NA	NA	NA
ENSG00000038274	MAT2B	5	163503113	163503114	2.23832	0.0252	rs294598	2.57	0.01639	NA	NA	NA	NA	NA
ENSG00000187049	TMEM216	11	61391686	61391687	-2.24	0.0252	rs7942717	2.96	0.0395	NA	NA	NA	NA	NA
ENSG00000047578	KATNIP	16	27550151	27550152	-2.2382	0.025208	rs7189192	2.82	0.0524	NA	NA	NA	NA	NA
ENSG00000132002	DNAJB1	19	14529769	14529770	2.24	0.02527	rs2420538	-3.71	0.04478	NA	NA	NA	NA	NA
ENSG00000012963	UBR7	14	93207094	93207095	2.2369	0.025293	rs7140970	-4.44	0.061538	NA	NA	NA	NA	NA
ENSG00000116128	BCL9	1	147541411	147541412	-2.23708	0.0253	rs1353428	-3.08	0.022018	NA	NA	NA	NA	NA
ENSG00000162885	B3GALNT2	1	235504480	235504481	-2.23674	0.0253	rs16832600	3.58	0.110092	NA	NA	NA	NA	NA
ENSG00000127564	PKMYT1	16	2980538	2980539	2.23628	0.025333	rs2717713	-3.76	0.21429	NA	NA	NA	NA	NA
ENSG00000156030	MIDEAS	14	73790284	73790285	-2.23572	0.02537	rs10131666	2.77	0.027523	NA	NA	NA	NA	NA
ENSG00000249709	ZNF564	19	12551541	12551542	-2.23598	0.0254	rs4804736	-3.71	0.08633	NA	NA	NA	NA	NA
ENSG00000168538	TRAPPC11	4	183659266	183659267	2.23313	0.0255	rs4862249	-2.77	0.02791	NA	NA	NA	NA	NA
ENSG00000120253	NUP43	6	149749441	149749442	-2.2337	0.0255	rs9322202	2.59	0.071006	NA	NA	NA	NA	NA
ENSG00000177156	TALDO1	11	747328	747329	2.23357	0.0255	rs7394783	3.05	0.0524	NA	NA	NA	NA	NA
ENSG00000169105	CHST14	15	40470997	40470998	-2.23415	0.0255	rs4244584	3.57	0.10909	NA	NA	NA	NA	NA
ENSG00000275437	NA	20	62405934	62405935	2.23398	0.0255	rs6062210	-3.64	0.19355	NA	NA	NA	NA	NA
ENSG00000234630	NA	22	22293732	22293733	-2.23312	0.02554	rs6003245	2.85	0.02771	NA	NA	NA	NA	NA
ENSG00000272630	NA	10	73101296	73101297	-2.23229	0.0256	rs12264150	3.15	0.4	NA	NA	NA	NA	NA
ENSG00000135392	DNAJC14	12	55829606	55829607	-2.23192	0.0256	rs2462936	2.83	0.051282	NA	NA	NA	NA	NA
ENSG00000247556	OIP5-AS1	15	41283989	41283990	2.2329	0.0256	rs6492983	4.04	0.46154	NA	NA	NA	NA	NA
ENSG00000149179	C11orf49	11	46936688	46936689	-2.23	0.0257	rs10838702	4.9	0.2553	NA	NA	NA	NA	NA
ENSG00000182359	KBTBD3	11	106077487	106077488	2.23	0.0257	rs2513606	3.98	0.0519	NA	NA	NA	NA	NA
ENSG00000171291	ZNF439	19	11848760	11848761	2.23085	0.0257	rs11879596	4.79	0.04615	NA	NA	NA	NA	NA
ENSG00000207405	SNORA64	16	1963105	1963106	2.23036	0.025724	rs13331553	-2.75	0.01914	NA	NA	NA	NA	NA
ENSG00000168818	STX18	4	4542027	4542028	-2.22948	0.0258	rs6829211	2.83	0.03625	NA	NA	NA	NA	NA
ENSG00000133597	ADCK2	7	140673152	140673153	2.22973	0.0258	rs1012435	-4.6	0.05455	NA	NA	NA	NA	NA
ENSG00000101417	PXMP4	20	33720318	33720319	-2.22887	0.0258	rs3746460	-2.79	0.15385	NA	NA	NA	NA	NA
ENSG00000147669	POLR2K	8	100150583	100150584	-2.22861	0.02584	rs13276275	-3.18	0.07692	NA	NA	NA	NA	NA
ENSG00000126698	DNAJC8	1	28233024	28233025	2.2276	0.0259	rs12129991	2.46	0.021467	NA	NA	NA	NA	NA
ENSG00000241399	CD302	2	159798254	159798255	-2.22805	0.0259	rs3755433	3	0.06122	NA	NA	NA	NA	NA
ENSG00000109452	INPP4B	4	142847431	142847432	2.22741	0.0259	rs13435565	3.31	0.32432	NA	NA	NA	NA	NA
ENSG00000172382	PRSS27	16	2720550	2720551	2.22732	0.0259	rs2717713	-3.76	0.10435	NA	NA	NA	NA	NA
ENSG00000100991	TRPC4AP	20	35092870	35092871	-2.2276	0.0259	rs11696967	4.03	0.16901	NA	NA	NA	NA	NA
ENSG00000089248	ERP29	12	112013315	112013316	-2.22738	0.025922	rs653178	4.18	0.30769	NA	NA	NA	NA	NA
ENSG00000279434	NA	14	35086034	35086035	-2.22696	0.02595	rs8005252	3.5	0.0916	NA	NA	NA	NA	NA
ENSG00000241057	NA	7	43973322	43973323	2.2262	0.026	rs2075074	-2.73	0.06349	NA	NA	NA	NA	NA
ENSG00000101191	DIDO1	20	62937951	62937952	2.22563	0.026	rs6090188	-4.09	0.08	NA	NA	NA	NA	NA
ENSG00000283297	TEX52	12	2857082	2857083	-2.22	0.0261	rs7970343	4.26	0.08824	NA	NA	NA	NA	NA
ENSG00000170412	GPRC5C	17	74424850	74424851	2.22517	0.0261	rs1171207	3.11	0.02459	NA	NA	NA	NA	NA
ENSG00000100722	ZC3H14	14	88562908	88562909	2.22342	0.026187	rs10132509	3.24	0.21818	NA	NA	NA	NA	NA
ENSG00000175054	ATR	3	142578825	142578826	2.22293	0.0262	rs6773343	-4.04	0.14118	NA	NA	NA	NA	NA
ENSG00000073921	PICALM	11	86069881	86069882	2.22	0.0262	rs7127620	3.72	0.1	NA	NA	NA	NA	NA
ENSG00000184076	UQCR10	22	29767368	29767369	2.22203	0.026281	rs9614037	2.9	0.1034	NA	NA	NA	NA	NA
ENSG00000243646	IL10RB	21	33266357	33266358	2.2218	0.026294	rs2834204	-3.43	0.05063	NA	NA	NA	NA	NA
ENSG00000135823	STX6	1	181023120	181023121	-2.22205	0.0263	rs4579718	3.56	0.151899	NA	NA	NA	NA	NA
ENSG00000146453	PNLDC1	6	159800248	159800249	-2.2212	0.0263	rs2279463	6.62	0.166667	NA	NA	NA	NA	NA
ENSG00000110911	SLC11A2	12	51028565	51028566	2.22	0.0263	rs3825219	2.68	0.01319	NA	NA	NA	NA	NA
ENSG00000102786	INTS6	13	51453591	51453592	2.22245	0.0263	rs9535787	3.2	0.0247	NA	NA	NA	NA	NA
ENSG00000261207	NA	16	1752261	1752262	2.22159	0.026311	rs6600139	-3.94	0.04918	NA	NA	NA	NA	NA
ENSG00000164591	MYOZ3	5	150660873	150660874	-2.22003	0.0264	rs12517644	-2.719	0.0663	NA	NA	NA	NA	NA
ENSG00000165861	ZFYVE1	14	73027211	73027212	-2.22002	0.026417	rs2293796	2.97	0.02941	NA	NA	NA	NA	NA
ENSG00000116584	ARHGEF2	1	156007069	156007070	-2.21933	0.0265	rs4641	3.19	0.162162	NA	NA	NA	NA	NA
ENSG00000226360	RPL10AP6	3	61743105	61743106	2.21866	0.0265	rs191558	2.95	0.04545	NA	NA	NA	NA	NA
ENSG00000110583	NAA40	11	63938993	63938994	-2.21954	0.0265	rs11231646	2.62	0.02381	NA	NA	NA	NA	NA
ENSG00000204381	LAYN	11	111540279	111540280	2.21911	0.0265	rs10891240	-2.96	0.11429	NA	NA	NA	NA	NA
ENSG00000169180	XPO6	16	28211919	28211920	2.21954	0.0265	rs4788003	2.51	0.03785	NA	NA	NA	NA	NA
ENSG00000099783	HNRNPM	19	8455404	8455405	2.21815	0.0265	rs11881361	2.71	0.01407	NA	NA	NA	NA	NA
ENSG00000099999	RNF215	22	30421770	30421771	-2.21789	0.02656	rs2267158	-3.78	0.07407	NA	NA	NA	NA	NA
ENSG00000159199	ATP5MC1	17	48892764	48892765	2.21675	0.0266	rs11652146	3.75	0.06667	NA	NA	NA	NA	NA
ENSG00000105227	PRX	19	40413365	40413366	2.21719	0.02661	rs10418932	4.39	0.11215	NA	NA	NA	NA	NA
ENSG00000182272	B4GALNT4	11	369803	369804	2.21627	0.0267	rs12361394	2.93	0.03519	NA	NA	NA	NA	NA
ENSG00000102804	TSC22D1	13	44576564	44576565	-2.21539	0.02673	rs1984192	-2.39	0.01729	NA	NA	NA	NA	NA
ENSG00000119969	HELLS	10	94501433	94501434	2.21515	0.02675	rs1931757	2.47	0.01536	NA	NA	NA	NA	NA
ENSG00000250116	RHOQ-AS1	2	46580237	46580238	2.21384	0.0268	rs11897407	2.96	0.03896	NA	NA	NA	NA	NA
ENSG00000129055	ANAPC13	3	134486715	134486716	2.21415	0.0268	rs17695812	-2.58	0.03438	NA	NA	NA	NA	NA
ENSG00000169155	ZBTB43	9	126805005	126805006	2.21445	0.0268	rs7036823	-3.03	0.058537	NA	NA	NA	NA	NA
ENSG00000273891	NA	10	121965763	121965764	-2.21378	0.0268	rs10887032	3.28	0.096	NA	NA	NA	NA	NA
ENSG00000102743	SLC25A15	13	40789411	40789412	2.21471	0.0268	rs10492683	3.92	0.1101	NA	NA	NA	NA	NA
ENSG00000120333	MRPS14	1	175023424	175023425	-2.21297	0.0269	rs12043127	2.76	0.047244	NA	NA	NA	NA	NA
ENSG00000272498	NA	3	16339307	16339308	2.21278	0.0269	rs11128801	-2.52	0.04878	NA	NA	NA	NA	NA
ENSG00000154127	UBASH3B	11	122655674	122655675	2.21357	0.0269	rs7104341	-3.15	0.04255	NA	NA	NA	NA	NA
ENSG00000236287	ZBED5	11	10858257	10858258	-2.21	0.0269	rs10831575	-4.1	0.0784	NA	NA	NA	NA	NA
ENSG00000141294	LRRC46	17	47831626	47831627	-2.2131	0.0269	rs2938470	-2.96	0.5	NA	NA	NA	NA	NA
ENSG00000176595	KBTBD11	8	1973877	1973878	2.21212	0.02696	rs4595147	3.18	0.061856	NA	NA	NA	NA	NA
ENSG00000135837	CEP350	1	179954737	179954738	-2.21094	0.027	rs913514	-3.25	0.065574	NA	NA	NA	NA	NA
ENSG00000151532	VTI1A	10	112446997	112446998	-2.21169	0.027	rs2182518	-3.03	0.04878	NA	NA	NA	NA	NA
ENSG00000278668	NA	17	32410158	32410159	2.21158	0.027	rs2470217	2.97	0.16667	NA	NA	NA	NA	NA
ENSG00000168852	NA	13	40921748	40921749	-2.2113	0.02702	rs10492683	3.92	0.125	NA	NA	NA	NA	NA
ENSG00000272275	NA	2	10770057	10770058	2.21061	0.0271	rs6731491	3.7	0.10345	NA	NA	NA	NA	NA
ENSG00000177352	CCDC71	3	49166320	49166321	2.20978	0.0271	rs9844757	-2.78	0.12632	NA	NA	NA	NA	NA
ENSG00000177425	PAWR	12	79691096	79691097	-2.20973	0.027124	rs7305141	4.07	0.2449	NA	NA	NA	NA	NA
ENSG00000092140	G2E3	14	30559122	30559123	2.20904	0.027172	rs17097201	3.3	0.0916	NA	NA	NA	NA	NA
ENSG00000265678	NA	17	82153429	82153430	2.20882	0.0272	rs6502057	2.92	0.15789	NA	NA	NA	NA	NA
ENSG00000101439	CST3	20	23638472	23638473	2.20863	0.0272	rs7268341	2.67	0.02564	NA	NA	NA	NA	NA
ENSG00000119844	AFTPH	2	64524304	64524305	-2.20726	0.0273	rs6733315	-3.5	0.13043	NA	NA	NA	NA	NA
ENSG00000146477	SLC22A3	6	160348267	160348268	2.20691	0.0273	rs2279463	6.62	0.4138	NA	NA	NA	NA	NA
ENSG00000092148	HECTD1	14	31207803	31207804	2.2072	0.0273	rs17097201	3.3	0.05042	NA	NA	NA	NA	NA
ENSG00000204172	AGAP9	10	47523637	47523638	2.20534	0.0274	rs4922504	2.63	0.02339	NA	NA	NA	NA	NA
ENSG00000251079	NA	10	47551953	47551954	-2.20534	0.0274	rs4922504	2.63	0.01257	NA	NA	NA	NA	NA
ENSG00000278765	NA	17	48067292	48067293	-2.20534	0.0274	rs2938470	-2.96	0.25	NA	NA	NA	NA	NA
ENSG00000143157	POGK	1	166839446	166839447	2.20433	0.0275	rs10918620	3.04	0.071429	NA	NA	NA	NA	NA
ENSG00000163590	PPM1L	3	160755601	160755602	-2.20387	0.0275	rs4680582	-2.66	0.09302	NA	NA	NA	NA	NA
ENSG00000240024	LINC00888	3	183447607	183447608	-2.20439	0.0275	rs16848455	-3.46	0.13793	NA	NA	NA	NA	NA
ENSG00000123213	NLN	5	65722195	65722196	-2.20493	0.0275	rs10067229	-3.044	0.085714	NA	NA	NA	NA	NA
ENSG00000185955	C7orf61	7	100464270	100464271	2.20477	0.0275	rs12535629	3.24	0.12371	NA	NA	NA	NA	NA
ENSG00000130713	EXOSC2	9	130693720	130693721	-2.20406	0.0275	rs818051	3.41	0.047431	NA	NA	NA	NA	NA
ENSG00000089692	LAG3	12	6772518	6772519	2.20472	0.0275	rs12426815	3.68	0.171429	NA	NA	NA	NA	NA
ENSG00000105649	RAB3A	19	18204073	18204074	2.20364	0.0275	rs12610691	-3.42	0.10909	NA	NA	NA	NA	NA
ENSG00000100299	ARSA	22	50628172	50628173	-2.20347	0.027562	rs5771086	3.34	0.0342	NA	NA	NA	NA	NA
ENSG00000243725	TTC4	1	54715821	54715822	2.20262	0.0276	rs6666716	3.04	0.069767	NA	NA	NA	NA	NA
ENSG00000280670	CCDC163	1	45500051	45500052	-2.20316	0.0276	rs3014242	3.18	0.48	NA	NA	NA	NA	NA
ENSG00000095303	PTGS1	9	122370529	122370530	-2.2025	0.0276	rs10306187	2.96	0.016021	NA	NA	NA	NA	NA
ENSG00000101161	PRPF6	20	63981134	63981135	2.2025	0.0276	rs4408777	-4.37	0.11215	NA	NA	NA	NA	NA
ENSG00000156804	FBXO32	8	123541205	123541206	2.20158	0.027695	rs6980985	2.93	0.08219	NA	NA	NA	NA	NA
ENSG00000189292	ALKAL2	2	288850	288851	2.20157	0.0277	rs300731	-2.74	0.04225	NA	NA	NA	NA	NA
ENSG00000136682	CBWD2	2	113437690	113437691	-2.20177	0.0277	rs11123169	4.25	0.05769	NA	NA	NA	NA	NA
ENSG00000067064	IDI1	10	1049169	1049170	2.20193	0.0277	rs1044261	5.77	0.21818	NA	NA	NA	NA	NA
ENSG00000240849	PEDS1	20	50153733	50153734	-2.20218	0.0277	rs10485614	2.98	0.04054	NA	NA	NA	NA	NA
ENSG00000115307	AUP1	2	74529375	74529376	-2.19968	0.0278	rs3796109	2.65	0.04138	NA	NA	NA	NA	NA
ENSG00000233578	NA	20	5548839	5548840	2.19987	0.0278	rs2273372	3.74	0.03166	NA	NA	NA	NA	NA
ENSG00000196576	PLXNB2	22	50307626	50307627	-2.19913	0.027868	rs5771086	3.34	0.0774	NA	NA	NA	NA	NA
ENSG00000184182	UBE2F	2	237966826	237966827	2.19829	0.0279	rs10084217	2.8	0.02727	NA	NA	NA	NA	NA
ENSG00000105983	LMBR1	7	156893229	156893230	-2.19863	0.0279	rs7795670	-4.58	0.15584	NA	NA	NA	NA	NA
ENSG00000169857	AVEN	15	34039175	34039176	2.19808	0.0279	rs11072734	3.05	0.03582	NA	NA	NA	NA	NA
ENSG00000087157	PGS1	17	78378639	78378640	2.19897	0.0279	rs17552197	3.2	0.03352	NA	NA	NA	NA	NA
ENSG00000273243	NA	22	45156010	45156011	2.19793	0.02795	rs131992	3.09	0.05333	NA	NA	NA	NA	NA
ENSG00000198546	ZNF511	10	133308474	133308475	2.19756	0.027981	rs7091501	4.02	0.41379	NA	NA	NA	NA	NA
ENSG00000173372	C1QA	1	22636505	22636506	2.19687	0.028	rs1806422	3.99	0.129032	NA	NA	NA	NA	NA
ENSG00000243147	MRPL33	2	27771716	27771717	-2.19701	0.028	rs780094	-4.83	0.34286	NA	NA	NA	NA	NA
ENSG00000175352	NRIP3	11	9004048	9004049	-2.19672	0.028	rs3751058	3.04	0.09231	NA	NA	NA	NA	NA
ENSG00000176907	TCIM	8	40153454	40153455	-2.19699	0.02802	rs6996031	3.89	0.051948	NA	NA	NA	NA	NA
ENSG00000122861	PLAU	10	73909176	73909177	2.1966	0.028049	rs11000772	3.62	0.3871	NA	NA	NA	NA	NA
ENSG00000205133	TRIQK	8	93017672	93017673	-2.19644	0.028061	rs10094599	-2.62	0.05797	NA	NA	NA	NA	NA
ENSG00000107796	ACTA2	10	88990958	88990959	2.19622	0.028076	rs10788606	4.02	0.05106	NA	NA	NA	NA	NA
ENSG00000132329	RAMP1	2	237858892	237858893	-2.19613	0.0281	rs10167850	3.35	0.04461	NA	NA	NA	NA	NA
ENSG00000187954	CYHR1	8	144465676	144465677	-2.19477	0.02818	rs1871538	3.32	0.0274	NA	NA	NA	NA	NA
ENSG00000236609	ZNF853	7	6615616	6615617	2.19393	0.0282	rs3924856	2.91	0.04096	NA	NA	NA	NA	NA
ENSG00000175315	CST6	11	66011840	66011841	2.19	0.0282	rs4645927	6.02	0.5455	NA	NA	NA	NA	NA
ENSG00000211584	SLC48A1	12	47753915	47753916	2.19374	0.028254	rs3815138	4.02	0.05172	NA	NA	NA	NA	NA
ENSG00000137720	C11orf1	11	111878934	111878935	2.19296	0.0283	rs883326	2.83	0.08108	NA	NA	NA	NA	NA
ENSG00000105404	RABAC1	19	41959389	41959390	2.19215	0.028369	rs4803508	3.22	0.05263	NA	NA	NA	NA	NA
ENSG00000275857	NA	16	29804574	29804575	2.19174	0.028399	rs11150584	2.42	0.07362	NA	NA	NA	NA	NA
ENSG00000280374	NA	2	177318470	177318471	2.19158	0.0284	rs10497460	4.25	0.10256	NA	NA	NA	NA	NA
ENSG00000228701	TNKS2-DT	10	91798290	91798291	-2.19112	0.0284	rs1044563	2.64	0.05263	NA	NA	NA	NA	NA
ENSG00000272186	NA	11	119067690	119067691	-2.19213	0.0284	rs640603	4.63	0.23529	NA	NA	NA	NA	NA
ENSG00000271869	NA	8	30156231	30156232	2.19089	0.02846	rs17626155	3.1	0.131868	NA	NA	NA	NA	NA
ENSG00000123870	NA	19	52588504	52588505	-2.19	0.02849	rs433377	2.59	0.02715	NA	NA	NA	NA	NA
ENSG00000162368	CMPK1	1	47333796	47333797	-2.19025	0.0285	rs688540	-3.33	0.108108	NA	NA	NA	NA	NA
ENSG00000004838	ZMYND10	3	50346851	50346852	2.19045	0.0285	rs709210	3.63	0.17391	NA	NA	NA	NA	NA
ENSG00000149150	SLC43A1	11	57515785	57515786	2.19	0.0285	rs11229042	-2.66	0.0202	NA	NA	NA	NA	NA
ENSG00000010610	CD4	12	6786857	6786858	2.19075	0.0285	rs12426815	3.68	0.151899	NA	NA	NA	NA	NA
ENSG00000269896	LOC100129534	1	2352819	2352820	-2.18952	0.0286	rs4648592	-3.74	0.292683	NA	NA	NA	NA	NA
ENSG00000184545	DUSP8	11	1571919	1571920	-2.19	0.0286	rs5744030	2.86	0.0172	NA	NA	NA	NA	NA
ENSG00000069493	CLEC2D	12	9664968	9664969	-2.19	0.0286	rs11053608	-2.69	0.02603	NA	NA	NA	NA	NA
ENSG00000132005	RFX1	19	14007038	14007039	2.18955	0.0286	rs8107465	3.99	0.14815	NA	NA	NA	NA	NA
ENSG00000019995	ZRANB1	10	124942122	124942123	-2.18724	0.028725	rs10901809	-3.5	0.09836	NA	NA	NA	NA	NA
ENSG00000205593	DENND6B	22	50327059	50327060	2.18713	0.02873	rs5771086	3.34	0.07792	NA	NA	NA	NA	NA
ENSG00000087245	MMP2	16	55389699	55389700	2.18684	0.028754	rs243866	-2.72	0.0303	NA	NA	NA	NA	NA
ENSG00000222020	HDAC4-AS1	2	239401435	239401436	2.18556	0.0288	rs11680658	-3.48	0.02581	NA	NA	NA	NA	NA
ENSG00000171604	CXXC5	5	139647298	139647299	2.18553	0.0288	rs2336880	2.589	0.03458	NA	NA	NA	NA	NA
ENSG00000234545	FAM133B	7	92590393	92590394	-2.18649	0.0288	rs6958957	2.49	0.02113	NA	NA	NA	NA	NA
ENSG00000166889	PATL1	11	59668979	59668980	2.18561	0.0288	rs10501381	2.94	0.09302	NA	NA	NA	NA	NA
ENSG00000183091	NEB	2	151734486	151734487	2.18452	0.0289	rs4315520	3.31	0.12903	NA	NA	NA	NA	NA
ENSG00000182308	DCAF4L1	4	41981695	41981696	2.1849	0.0289	rs1837383	-3.46	0.07186	NA	NA	NA	NA	NA
ENSG00000175445	LPL	8	19901716	19901717	-2.18486	0.0289	rs4921664	3.42	0.039867	NA	NA	NA	NA	NA
ENSG00000269038	NA	11	64778953	64778954	2.19	0.0289	rs10897526	-2.95	0.0769	NA	NA	NA	NA	NA
ENSG00000033327	GAB2	11	78418347	78418348	-2.19	0.0289	rs1017908	-3.52	0.2353	NA	NA	NA	NA	NA
ENSG00000090861	AARS1	16	70289542	70289543	2.18485	0.0289	rs734147	-2.85	0.06936	NA	NA	NA	NA	NA
ENSG00000108433	GOSR2	17	46923074	46923075	-2.18524	0.0289	rs1838105	3.67	0.31579	NA	NA	NA	NA	NA
ENSG00000118985	ELL2	5	95962070	95962071	2.18376	0.029	rs7705279	2.451	0.10169	NA	NA	NA	NA	NA
ENSG00000162300	ZFPL1	11	65084222	65084223	2.18381	0.029	rs12270054	-3.61	0.12903	NA	NA	NA	NA	NA
ENSG00000134900	TPP2	13	102597002	102597003	-2.18407	0.029	rs1887354	-3.19	0.1071	NA	NA	NA	NA	NA
ENSG00000180867	NA	1	147178112	147178113	2.18172	0.0291	rs2132441	2.69	0.017937	NA	NA	NA	NA	NA
ENSG00000138413	IDH1	2	208266073	208266074	2.1823	0.0291	rs7583022	3.07	0.31579	NA	NA	NA	NA	NA
ENSG00000130528	HRC	19	49155423	49155424	2.18172	0.0291	rs2288920	-4	0.21818	NA	NA	NA	NA	NA
ENSG00000135249	RINT1	7	105532084	105532085	-2.18064	0.02921	rs10244535	-2.78	0.09917	NA	NA	NA	NA	NA
ENSG00000141002	TCF25	16	89873569	89873570	2.18013	0.029248	rs11076628	-2.72	0.03069	NA	NA	NA	NA	NA
ENSG00000160221	GATD3	21	44133604	44133605	-2.17991	0.02926	rs2838540	3.58	0.0916	NA	NA	NA	NA	NA
ENSG00000100258	LMF2	22	50507690	50507691	2.17946	0.029298	rs5771086	3.34	0.0628	NA	NA	NA	NA	NA
ENSG00000165233	CARD19	9	93096217	93096218	-2.17944	0.0293	rs13298119	3.36	0.031414	NA	NA	NA	NA	NA
ENSG00000064300	NGFR	17	49502062	49502063	-2.17997	0.0293	rs11652146	3.75	0.07018	NA	NA	NA	NA	NA
ENSG00000138207	RBP4	10	93601743	93601744	-2.17903	0.029329	rs17382981	-4.15	0.12121	NA	NA	NA	NA	NA
ENSG00000244486	SCARF2	22	20437825	20437826	-2.17837	0.029378	rs4822687	2.81	0.0127	NA	NA	NA	NA	NA
ENSG00000117318	ID3	1	23559793	23559794	2.17794	0.0294	rs2849028	-4.27	0.26087	NA	NA	NA	NA	NA
ENSG00000228302	NA	10	12247844	12247845	2.17859	0.0294	rs11812913	3.54	0.26087	NA	NA	NA	NA	NA
ENSG00000109079	TNFAIP1	17	28335601	28335602	-2.17777	0.0294	rs171360	2.92	0.0625	NA	NA	NA	NA	NA
ENSG00000132640	BTBD3	20	11890722	11890723	-2.1783	0.0294	rs17800574	2.89	0.08633	NA	NA	NA	NA	NA
ENSG00000178531	CTXN1	19	7926165	7926166	2.18	0.02941	rs7248719	-2.47	0.00421	NA	NA	NA	NA	NA
ENSG00000135940	COX5B	2	97646039	97646040	-2.17692	0.0295	rs13422327	-3.04	0.12903	NA	NA	NA	NA	NA
ENSG00000207304	SNORA8	11	93732498	93732499	-2.17686	0.0295	rs11020370	3.04	0.03315	NA	NA	NA	NA	NA
ENSG00000248712	CCDC153	11	119196768	119196769	2.17609	0.0295	rs640603	4.63	0.25	NA	NA	NA	NA	NA
ENSG00000226174	TEX22	14	105398578	105398579	2.17634	0.02953	rs10134946	3.98	0.146341	NA	NA	NA	NA	NA
ENSG00000103044	HAS3	16	69105563	69105564	-2.1758	0.02957	rs11075688	2.84	0.08	NA	NA	NA	NA	NA
ENSG00000168807	SNTB2	16	69187128	69187129	-2.1758	0.02957	rs7193489	2.75	0.11009	NA	NA	NA	NA	NA
ENSG00000004776	HSPB6	19	35758078	35758079	-2.17555	0.029589	rs17720345	3.14	0.02956	NA	NA	NA	NA	NA
ENSG00000162623	TYW3	1	74733408	74733409	2.17536	0.0296	rs11163464	2.59	0.218182	NA	NA	NA	NA	NA
ENSG00000114127	XRN1	3	142448061	142448062	-2.1754	0.0296	rs9865777	-4.33	0.10256	NA	NA	NA	NA	NA
ENSG00000166823	MESP1	15	89751309	89751310	2.17531	0.0296	rs17807723	-3.27	0.08392	NA	NA	NA	NA	NA
ENSG00000197566	ZNF624	17	16653855	16653856	-2.17601	0.0296	rs11870422	2.67	0.05381	NA	NA	NA	NA	NA
ENSG00000101160	CTSZ	20	59007246	59007247	-2.17567	0.0296	rs259969	-3.79	0.0553	NA	NA	NA	NA	NA
ENSG00000136238	RAC1	7	6374522	6374523	2.17536	0.029603	rs3801035	2.85	0.06936	NA	NA	NA	NA	NA
ENSG00000121775	TMEM39B	1	32072030	32072031	-2.17361	0.0297	rs6691283	2.98	0.057692	NA	NA	NA	NA	NA
ENSG00000168887	C2orf68	2	85612065	85612066	-2.17352	0.0297	rs17713693	-2.94	0.13953	NA	NA	NA	NA	NA
ENSG00000215068	LOC153684	5	43041574	43041575	2.17449	0.0297	rs6896899	-2.642	0.085714	NA	NA	NA	NA	NA
ENSG00000152926	ZNF117	7	64990807	64990808	-2.17392	0.0297	rs41474947	2.55	0.02459	NA	NA	NA	NA	NA
ENSG00000165507	DEPP1	10	44978809	44978810	2.17447	0.0297	rs11239096	3.21	0.08392	NA	NA	NA	NA	NA
ENSG00000237886	NA	9	136546259	136546260	2.17239	0.0298	rs1055995	-3.09	0.057692	NA	NA	NA	NA	NA
ENSG00000131023	LATS1	6	149716424	149716425	2.1714	0.0299	rs9322202	2.68	0.093023	NA	NA	NA	NA	NA
ENSG00000100083	GGA1	22	37608474	37608475	-2.17036	0.029979	rs1573703	-3.4	0.0774	NA	NA	NA	NA	NA
ENSG00000204406	MBD5	2	148021010	148021011	2.17012	0.03	rs13016512	2.59	0.0603	NA	NA	NA	NA	NA
ENSG00000168878	SFTPB	2	85668740	85668741	2.17062	0.03	rs17713693	-2.94	0.10435	NA	NA	NA	NA	NA
ENSG00000105464	GRIN2D	19	48394874	48394875	2.17	0.030037	rs281380	-3.85	0.10084	NA	NA	NA	NA	NA
ENSG00000174137	FAM53A	4	1684301	1684302	-2.16818	0.0301	rs10025665	3.07	0.11538	NA	NA	NA	NA	NA
ENSG00000170962	PDGFD	11	104164378	104164379	-2.16838	0.0301	rs974819	-3.52	0.1	NA	NA	NA	NA	NA
ENSG00000161970	RPL26	17	8383212	8383213	-2.16891	0.0301	rs4545881	3.17	0.1165	NA	NA	NA	NA	NA
ENSG00000196378	ZNF34	8	144787344	144787345	-2.16817	0.03015	rs2306383	2.81	0.063492	NA	NA	NA	NA	NA
ENSG00000146828	SLC12A9	7	100826819	100826820	2.16771	0.03018	rs12535629	3.24	0.06486	NA	NA	NA	NA	NA
ENSG00000172954	LCLAT1	2	30447225	30447226	2.16781	0.0302	rs4405807	3.19	0.05381	NA	NA	NA	NA	NA
ENSG00000260077	NA	2	10040662	10040663	2.16785	0.0302	rs7587317	-3.07	0.03209	NA	NA	NA	NA	NA
ENSG00000107863	ARHGAP21	10	24723667	24723668	-2.1673	0.0302	rs11014215	2.55	0.03468	NA	NA	NA	NA	NA
ENSG00000156587	UBE2L6	11	57568283	57568284	2.17	0.0302	rs11229042	-2.66	0.0284	NA	NA	NA	NA	NA
ENSG00000149823	VPS51	11	65089375	65089376	2.16688	0.0302	rs12270054	-3.61	0.1165	NA	NA	NA	NA	NA
ENSG00000277232	GTSE1-DT	22	46296659	46296660	2.16734	0.03021	rs9614521	-2.86	0.02885	NA	NA	NA	NA	NA
ENSG00000100325	ASCC2	22	29838303	29838304	-2.16719	0.03022	rs9614037	2.95	0.13333	NA	NA	NA	NA	NA
ENSG00000245275	SAP30L-AS1	5	154445849	154445850	2.16555	0.0303	rs1863986	2.942	0.05333	NA	NA	NA	NA	NA
ENSG00000160445	ZER1	9	128772413	128772414	-2.16679	0.0303	rs12236289	2.32	0.027335	NA	NA	NA	NA	NA
ENSG00000277435	NA	15	22691157	22691158	-2.16615	0.0303	rs8028440	-2.6	0.03125	NA	NA	NA	NA	NA
ENSG00000148600	CDHR1	10	84194634	84194635	2.16508	0.030381	rs7078319	3.87	0.12371	NA	NA	NA	NA	NA
ENSG00000143793	C1orf35	1	228105410	228105411	-2.16431	0.0304	rs1771459	-3.1	0.184615	NA	NA	NA	NA	NA
ENSG00000243709	LEFTY1	1	225911381	225911382	-2.16429	0.0304	rs6701838	3.44	0.081633	NA	NA	NA	NA	NA
ENSG00000115486	GGCX	2	85561546	85561547	-2.16529	0.0304	rs17713693	-2.94	0.09231	NA	NA	NA	NA	NA
ENSG00000205765	C5orf51	5	41904187	41904188	-2.16546	0.0304	rs275017	2.757	0.19672	NA	NA	NA	NA	NA
ENSG00000240184	PCDHGC3	5	141475946	141475947	2.16486	0.0304	rs164515	3.042	0.05381	NA	NA	NA	NA	NA
ENSG00000175489	LRRC25	19	18397616	18397617	-2.16	0.030411	rs12610691	-3.42	0.06283	NA	NA	NA	NA	NA
ENSG00000163131	CTSS	1	150765956	150765957	-2.16379	0.0305	rs267734	-4.19	0.139535	NA	NA	NA	NA	NA
ENSG00000163545	NUAK2	1	205321790	205321791	-2.16367	0.0305	rs7533594	2.39	0.009217	NA	NA	NA	NA	NA
ENSG00000168071	CCDC88B	11	64340222	64340223	2.16312	0.0305	rs10897526	-2.95	0.13636	NA	NA	NA	NA	NA
ENSG00000131462	TUBG1	17	42609727	42609728	-2.16308	0.0305	rs597255	2.84	0.06316	NA	NA	NA	NA	NA
ENSG00000127483	HP1BP3	1	20787322	20787323	-2.16174	0.0306	rs6701759	-2.34	0.016216	NA	NA	NA	NA	NA
ENSG00000225450	NA	22	38739002	38739003	2.16137	0.030667	rs2142836	3.61	0.093	NA	NA	NA	NA	NA
ENSG00000134109	EDEM1	3	5188298	5188299	2.16118	0.0307	rs1429997	-3.34	0.04027	NA	NA	NA	NA	NA
ENSG00000188825	LINC00910	17	43389198	43389199	2.16146	0.0307	rs9899889	-2.68	0.02993	NA	NA	NA	NA	NA
ENSG00000154556	SORBS2	4	185956651	185956652	-2.1595	0.0308	rs11132318	3.06	0.03183	NA	NA	NA	NA	NA
ENSG00000028310	BRD9	5	892641	892642	-2.15939	0.0308	rs13359853	-3.286	0.08451	NA	NA	NA	NA	NA
ENSG00000109536	FRG1	4	189940787	189940788	2.15798	0.0309	rs12642134	-3.3	0.03279	NA	NA	NA	NA	NA
ENSG00000165410	CFL2	14	34714822	34714823	-2.15815	0.030916	rs4268668	3.74	0.108108	NA	NA	NA	NA	NA
ENSG00000124574	ABCC10	6	43427365	43427366	-2.15652	0.031	rs9472138	-5.68	0.13636	NA	NA	NA	NA	NA
ENSG00000271032	NA	19	35025334	35025335	2.15706	0.031001	rs10406046	2.65	0.03604	NA	NA	NA	NA	NA
ENSG00000129535	NRL	14	24095129	24095130	2.15643	0.03105	rs12434181	3.28	0.02339	NA	NA	NA	NA	NA
ENSG00000100575	TIMM9	14	58427241	58427242	-2.15635	0.031056	rs10136607	3.05	0.10714	NA	NA	NA	NA	NA
ENSG00000160783	PMF1	1	156212992	156212993	-2.15527	0.0311	rs4641	3.19	0.075472	NA	NA	NA	NA	NA
ENSG00000115325	DOK1	2	74549025	74549026	2.15592	0.0311	rs3796109	2.65	0.03727	NA	NA	NA	NA	NA
ENSG00000179967	NA	4	139115373	139115374	2.15523	0.0311	rs7682122	2.72	0.0199	NA	NA	NA	NA	NA
ENSG00000169919	GUSB	7	65982313	65982314	-2.15528	0.0311	rs6978513	2.58	0.11215	NA	NA	NA	NA	NA
ENSG00000110841	PPFIBP1	12	27523430	27523431	2.15579	0.0311	rs805512	-2.84	0.04938	NA	NA	NA	NA	NA
ENSG00000100418	DESI1	22	41621095	41621096	-2.15556	0.031118	rs10483213	4.2	0.1008	NA	NA	NA	NA	NA
ENSG00000260490	NA	15	42571926	42571927	2.15422	0.0312	rs3115883	-2.37	0.0098	NA	NA	NA	NA	NA
ENSG00000203880	PCMTD2	20	64255694	64255695	-2.15391	0.0312	rs4408777	-4.37	0.22222	NA	NA	NA	NA	NA
ENSG00000147799	ARHGAP39	8	144605815	144605816	-2.15386	0.031251	rs1871538	2.75	0.08333	NA	NA	NA	NA	NA
ENSG00000128595	CALU	7	128739291	128739292	2.15317	0.0313	rs10464703	-3.21	0.07547	NA	NA	NA	NA	NA
ENSG00000134684	YARS1	1	32818152	32818153	-2.152	0.0314	rs35452140	-3.82	0.109091	NA	NA	NA	NA	NA
ENSG00000143622	RIT1	1	155911403	155911404	-2.15147	0.0314	rs4641	3.19	0.111111	NA	NA	NA	NA	NA
ENSG00000178074	C2orf69	2	199911255	199911256	2.15171	0.0314	rs4672552	2.67	0.05286	NA	NA	NA	NA	NA
ENSG00000137460	FHDC1	4	152936351	152936352	2.15152	0.0314	rs6535885	4.33	0.07547	NA	NA	NA	NA	NA
ENSG00000008128	CDK11A	1	1724323	1724324	2.15123	0.0315	rs10907187	-3.78	0.230769	NA	NA	NA	NA	NA
ENSG00000162772	ATF3	1	212565333	212565334	-2.15037	0.0315	rs12038225	3.12	0.111111	NA	NA	NA	NA	NA
ENSG00000236397	NA	2	113601260	113601261	2.15015	0.0315	rs11123169	4.25	0.03352	NA	NA	NA	NA	NA
ENSG00000197043	ANXA6	5	151157881	151157882	2.15116	0.0315	rs1105168	3.299	0.10811	NA	NA	NA	NA	NA
ENSG00000113048	MRPS27	5	72320365	72320366	2.1504	0.0315	rs17590866	3.104	0.190476	NA	NA	NA	NA	NA
ENSG00000107338	SHB	9	38069210	38069211	2.15045	0.0315	rs1998586	3.62	0.022388	NA	NA	NA	NA	NA
ENSG00000177239	MAN1B1	9	137086926	137086927	-2.15013	0.0315	rs821304	3.59	0.063158	NA	NA	NA	NA	NA
ENSG00000148677	ANKRD1	10	90921275	90921276	2.15057	0.03151	rs12774904	2.27	0.00697	NA	NA	NA	NA	NA
ENSG00000279265	NA	7	127350126	127350127	2.15007	0.03155	rs17866036	-2.98	0.06154	NA	NA	NA	NA	NA
ENSG00000249700	SRD5A3-AS1	4	55395841	55395842	2.14895	0.0316	rs4864948	-3.18	0.05085	NA	NA	NA	NA	NA
ENSG00000108468	CBX1	17	48101520	48101521	-2.14924	0.0316	rs2938470	-2.96	0.07792	NA	NA	NA	NA	NA
ENSG00000185453	ZSWIM9	19	48170691	48170692	2.15	0.031617	rs34271003	-3.34	0.09375	NA	NA	NA	NA	NA
ENSG00000106608	URGCP	7	43926410	43926411	2.14801	0.031713	rs2075074	-2.73	0.06218	NA	NA	NA	NA	NA
ENSG00000167700	MFSD3	8	144509073	144509074	-2.14794	0.031718	rs1871538	2.96	0.13953	NA	NA	NA	NA	NA
ENSG00000273599	NA	10	124996063	124996064	-2.14791	0.031721	rs10901809	-3.5	0.14458	NA	NA	NA	NA	NA
ENSG00000106723	SPIN1	9	88388418	88388419	2.14742	0.0318	rs11142061	3.33	0.047809	NA	NA	NA	NA	NA
ENSG00000146674	IGFBP3	7	45921873	45921874	-2.14461	0.03198	rs6959948	2.76	0.06667	NA	NA	NA	NA	NA
ENSG00000172053	QARS1	3	49105134	49105135	-2.14387	0.032	rs9844757	-2.76	0.35294	NA	NA	NA	NA	NA
ENSG00000113441	LNPEP	5	96935809	96935810	-2.14466	0.032	rs3734010	-3.175	0.09231	NA	NA	NA	NA	NA
ENSG00000169228	RAB24	5	177303743	177303744	2.14469	0.032	rs35716097	7.467	0.352941	NA	NA	NA	NA	NA
ENSG00000051108	HERPUD1	16	56932047	56932048	2.14404	0.032	rs150366	-3.04	0.02202	NA	NA	NA	NA	NA
ENSG00000176170	SPHK1	17	76376583	76376584	-2.14501	0.032	rs7211963	-3.08	0.05911	NA	NA	NA	NA	NA
ENSG00000257285	PRMT5-DT	14	22929608	22929609	-2.14432	0.032007	rs3829405	-3.23	0.13793	NA	NA	NA	NA	NA
ENSG00000074696	HACD3	15	65530417	65530418	2.14354	0.0321	rs934542	2.46	0.02139	NA	NA	NA	NA	NA
ENSG00000182310	SPACA6	19	51693495	51693496	-2.14315	0.032101	rs3786627	3.22	0.02927	NA	NA	NA	NA	NA
ENSG00000197555	SIPA1L1	14	71320448	71320449	2.14303	0.032111	rs221903	3.84	0.19355	NA	NA	NA	NA	NA
ENSG00000196843	ARID5A	2	96536748	96536749	2.14204	0.0322	rs2969489	4.59	0.21429	NA	NA	NA	NA	NA
ENSG00000182934	SRPRA	11	126269053	126269054	-2.1413	0.0322	rs12574844	-3	0.02679	NA	NA	NA	NA	NA
ENSG00000259429	UBE2Q2P2	15	82355141	82355142	2.14158	0.0322	rs877888	3.03	0.04054	NA	NA	NA	NA	NA
ENSG00000197563	PIGN	18	62187117	62187118	2.1417	0.0322	rs8091832	3.62	0.04027	NA	NA	NA	NA	NA
ENSG00000157911	PEX10	1	2413796	2413797	-2.14117	0.0323	rs6603813	3.43	0.15	NA	NA	NA	NA	NA
ENSG00000085465	OVGP1	1	111427776	111427777	-2.14124	0.0323	rs11102303	2.8	0.028504	NA	NA	NA	NA	NA
ENSG00000169241	SLC50A1	1	155135343	155135344	-2.1408	0.0323	rs3765087	-4.11	0.315789	NA	NA	NA	NA	NA
ENSG00000137462	TLR2	4	153701499	153701500	2.14105	0.0323	rs1878452	2.75	0.01887	NA	NA	NA	NA	NA
ENSG00000196923	PDLIM7	5	177497600	177497601	-2.14081	0.0323	rs35716097	7.467	0.32432	NA	NA	NA	NA	NA
ENSG00000116251	RPL22	1	6209388	6209389	-2.13977	0.0324	rs17029370	-3.16	0.024	NA	NA	NA	NA	NA
ENSG00000115641	FHL2	2	105438512	105438513	2.13968	0.0324	rs7588033	-3.86	0.06061	NA	NA	NA	NA	NA
ENSG00000171462	DLK2	6	43456631	43456632	2.13895	0.0324	rs9472138	-5.68	0.0795	NA	NA	NA	NA	NA
ENSG00000238795	SCARNA12	12	6967605	6967606	-2.13944	0.0324	rs12426815	3.68	0.184615	NA	NA	NA	NA	NA
ENSG00000108961	RANGRF	17	8289643	8289644	2.13896	0.0324	rs4545881	3.17	0.06897	NA	NA	NA	NA	NA
ENSG00000100336	APOL4	22	36204839	36204840	-2.13876	0.03246	rs132621	3.32	0.08108	NA	NA	NA	NA	NA
ENSG00000126870	DYNC2I1	7	158856577	158856578	-2.1384	0.03248	rs2730249	-2.37	0.02003	NA	NA	NA	NA	NA
ENSG00000129562	DAD1	14	22589268	22589269	-2.13837	0.032487	rs3829405	-3.23	0.05405	NA	NA	NA	NA	NA
ENSG00000100242	SUN2	22	38766332	38766333	2.13759	0.03255	rs2142836	3.61	0.28571	NA	NA	NA	NA	NA
ENSG00000260941	LINC00622	1	119599270	119599271	-2.13648	0.0326	rs9919159	-3.87	0.086957	NA	NA	NA	NA	NA
ENSG00000163714	U2SURP	3	143001559	143001560	-2.13673	0.0326	rs10804682	3.55	0.04688	NA	NA	NA	NA	NA
ENSG00000170571	EMB	5	50443247	50443248	-2.13759	0.0326	rs1328254	-3.476	0.23077	NA	NA	NA	NA	NA
ENSG00000185055	EFCAB10	7	105600874	105600875	2.13722	0.0326	rs176489	3.06	0.11321	NA	NA	NA	NA	NA
ENSG00000103657	HERC1	15	63833941	63833942	-2.1364	0.0326	rs11071741	3.12	0.02759	NA	NA	NA	NA	NA
ENSG00000181894	ZNF329	19	58155109	58155110	-2.13751	0.0326	rs3848524	2.78	0.00654	NA	NA	NA	NA	NA
ENSG00000228502	NA	1	96446929	96446930	2.13585	0.0327	rs11165687	-2.69	0.050847	NA	NA	NA	NA	NA
ENSG00000163655	GMPS	3	155870535	155870536	-2.13565	0.0327	rs6441058	2.63	0.04528	NA	NA	NA	NA	NA
ENSG00000223522	LOC100505716	2	28310458	28310459	2.13176	0.033	rs10199186	3.25	0.03785	NA	NA	NA	NA	NA
ENSG00000146072	TNFRSF21	6	47309904	47309905	-2.1316	0.033	rs6901823	3.83	0.122449	NA	NA	NA	NA	NA
ENSG00000175115	PACS1	11	66070453	66070454	-2.13233	0.033	rs4645927	6.02	0.41379	NA	NA	NA	NA	NA
ENSG00000196890	H2BU1	1	228458106	228458107	-2.13038	0.0331	rs1771459	-3.1	0.097561	NA	NA	NA	NA	NA
[truncated: 11,399 more rows]

## Sheet: Table S2
Table S2: eGFRcrea TWAS Unique Results (TWAS-significant genes shown in bold)
Gene	Gene name	Chromosome	Start position	End position	TWAS Z-score	TWAS P-value	Best GWAS ID	Best GWAS Z-score	Permutation test P-value	COLOC.PP0	COLOC.PP1	COLOC.PP2	COLOC.PP3	COLOC.PP4
ENSG00000104164	BLOC1S6	15	45587122	45587123	23.6956	4e-124	rs1145077	-24.48	0.035398	0	0	0.959	0.038	0.003
ENSG00000171763	SPATA5L1	15	45402330	45402331	-23.6708	7.2e-124	rs1145077	-24.48	0.00054	0	0	0	1	0
ENSG00000171766	GATM	15	45402326	45402327	-23.5558	1.09e-122	rs1145077	-24.48	0.03352	0	0	0	1	0
ENSG00000104154	SLC30A4	15	45522806	45522807	-23.5318	1.93e-122	rs1145077	-24.48	0.078947	0	0	0.029	0.971	0
ENSG00000137857	DUOX1	15	45129938	45129939	22.1468	1.12e-108	rs1145077	-24.48	0.15385	0	0	0.022	0.978	0
ENSG00000138606	SHF	15	45201174	45201175	-18.1784	7.65e-74	rs1145077	-24.48	0.20339	0	0	0	1	0
ENSG00000108298	RPL19	17	39200282	39200283	-15.8186	2.31e-56	rs4794814	14.72	0.000564	0	0	0.104	0.042	0.854
ENSG00000279821	NA	5	177479655	177479656	15.6227	5.1e-55	rs3812036	-16.92	0.030612	0	0	0.009	0.991	0
ENSG00000118804	STBD1	4	76306025	76306026	15.4489	7.68e-54	rs4859682	-21.38	0.01633	0	0	0	1	0
ENSG00000172057	ORMDL3	17	39927600	39927601	14.9959	7.81e-51	rs4794814	14.72	0.000842	0	0	0.004	0.02	0.976
ENSG00000108306	FBXL20	17	39402522	39402523	14.8189	1.11e-49	rs4794814	14.72	0.008523	0	0	0	0.126	0.874
ENSG00000125686	MED1	17	39451285	39451286	14.6213	2.05e-48	rs4794814	14.72	0.007712	0	0	0	0.013	0.986
ENSG00000273576	NA	17	39566914	39566915	14.4503	2.5e-47	rs4794814	14.72	0.04918	0	0	0.315	0.101	0.584
ENSG00000169220	RGS14	5	177357836	177357837	-14.215	7.4e-46	rs3812036	-16.92	0.0186	0	0	0	1	0
ENSG00000161381	PLXDC1	17	39154393	39154394	-12.3421	5.37e-35	rs4794814	14.72	0.11215	0	0	0.463	0.02	0.517
ENSG00000164327	RICTOR	5	39074407	39074408	11.6306	2.88e-31	rs1362800	-15.29	0.02444	0	0	0.104	0.122	0.774
ENSG00000108344	PSMD3	17	39980796	39980797	-11.5914	4.55e-31	rs4794814	14.72	0.057143	0	0	0.039	0.961	0
ENSG00000173991	TCAP	17	39664186	39664187	-11.5641	6.27e-31	rs4794814	14.72	0.255319	0	0	0.992	0.005	0.003
ENSG00000137767	SQOR	15	45631147	45631148	11.4638	2e-30	rs1145077	-24.48	0.21818	0	0	0.004	0.995	0.001
ENSG00000131771	PPP1R1B	17	39626739	39626740	-11.1876	4.69e-29	rs4794814	14.72	0.352941	0	0	0	1	0
ENSG00000116127	ALMS1	2	73385757	73385758	-11.0752	1.66e-28	rs6546835	13.56	0.148148	0	0	0.003	0.936	0.061
ENSG00000121068	TBX2	17	61399895	61399896	11.0081	3.49e-28	rs9905274	-16.11	0.067797	0	0	0	1	0
ENSG00000073614	KDM5A	12	389271	389272	-10.9886	4.33e-28	rs11613331	10.99	0	0	0	0.029	0	0.971
ENSG00000143412	ANXA9	1	150982016	150982017	-10.8932	1.24e-27	rs267738	11.89	0.000397	0	0	0	0.808	0.192
ENSG00000144034	TPRKB	2	73737399	73737400	-10.7971	3.55e-27	rs6546835	13.56	0.115385	0	0	0	1	0
ENSG00000167258	CDK12	17	39461510	39461511	10.6652	1.48e-26	rs4794814	14.72	0.235294	0	0	0.01	0.087	0.903
ENSG00000248996	NA	5	177494994	177494995	10.6316	2.12e-26	rs3812036	-16.92	0.038095	0	0	0.018	0.054	0.928
ENSG00000170836	PPM1D	17	60600182	60600183	10.5621	4.47e-26	rs9303437	10.57	0.024691	0	0	0.286	0.003	0.711
ENSG00000187866	PABIR1	9	68780033	68780034	10.4763	1.11e-25	rs1556751	-12.97	0.013498	0	0	0.005	0.908	0.087
ENSG00000114956	DGUOK	2	73926825	73926826	-10.5	1.36e-25	rs9807961	13.58	0.15385	0	0	0.908	0.089	0.003
ENSG00000169410	PTPN9	15	75579288	75579289	10.4403	1.62e-25	rs10851885	-12.2	0.0219	0	0	0.927	0.051	0.022
ENSG00000114126	TFDP2	3	142149536	142149537	-10.4	2.95e-25	rs1397764	12.12	0.027907	0	0	0.01	0.964	0.025
ENSG00000230002	ALMS1-IT1	2	73456763	73456764	-10.3	8.48e-25	rs6546835	13.56	0.153846	0	0	0.001	0.991	0.008
ENSG00000144048	DUSP11	2	73780156	73780157	-10.2	1.79e-24	rs6546835	13.56	0.324324	0	0	0	1	0
ENSG00000266469	NA	17	39401792	39401793	10.2067	1.85e-24	rs4794814	14.72	0.26087	0	0	0.704	0.294	0.002
ENSG00000131748	STARD3	17	39637064	39637065	-10.2067	1.85e-24	rs4794814	14.72	0.4	0	0	0.023	0.976	0
ENSG00000108342	CSF3	17	40015360	40015361	-10.1582	3.05e-24	rs4794814	14.72	0.071429	0	0	0	0.008	0.992
ENSG00000100359	SGSM3	22	40370590	40370591	9.91565	3.56e-23	rs10483205	9.7	0.000949	0	0	0	0.04	0.96
ENSG00000116138	DNAJC16	1	15526812	15526813	-9.87951	5.11e-23	rs4646093	-9.88	0	0	0	0	0.004	0.996
ENSG00000235084	NA	1	15604596	15604597	-9.87127	5.55e-23	rs4646093	-9.88	0.005527	0	0	0.395	0.003	0.602
ENSG00000163017	ACTG2	2	73892313	73892314	9.85	6.53e-23	rs6546835	13.56	0.139535	0	0	0.502	0.349	0.149
ENSG00000245848	CEBPA	19	33302563	33302564	9.83997	7.57e-23	rs8101881	12.97	0.02934	0	0	0.88	0.117	0.003
ENSG00000196381	ZNF781	19	37678772	37678773	9.83223	8.18e-23	rs8101610	10.66	0.005059	0	0	0	0.008	0.992
ENSG00000181666	ZNF875	19	37312836	37312837	9.74743	1.89e-22	rs8101610	10.68	0.046154	0	0	0	0.961	0.039
ENSG00000198522	GPN1	2	27628246	27628247	-9.7	2.9e-22	rs780094	12.91	0.037037	0	0	0	0.118	0.882
ENSG00000006576	PHTF2	7	77798791	77798792	9.65937	4.49e-22	rs2960455	-10.06	0.025263	0	0	0.018	0.131	0.851
ENSG00000171817	ZNF540	19	37594829	37594830	-9.60818	7.38e-22	rs8101610	10.67	0.00826	0	0	0.226	0.022	0.752
ENSG00000189164	ZNF527	19	37371060	37371061	9.48236	2.49e-21	rs8101610	10.67	0.03909	0	0	0.984	0.013	0.003
ENSG00000101460	MAP1LC3A	20	34546853	34546854	-9.42078	4.48e-21	rs2273684	-9.48	0.01102	0	0	0	0.022	0.978
ENSG00000135632	SMYD5	2	73214221	73214222	-9.40948	4.99e-21	rs6546835	13.56	0.24	0	0	0.968	0.028	0.003
ENSG00000078747	ITCH	20	34363234	34363235	9.37813	6.72e-21	rs6088527	-9.46	0.01313	0	0	0	0.01	0.99
ENSG00000114739	ACVR2B	3	38453850	38453851	9.18238	4.22e-20	rs2051216	8.83	0.000771	0	0	0	0.047	0.953
ENSG00000119760	SUPT7L	2	27663469	27663470	9.11	7.94e-20	rs780094	12.91	0.068182	0	0	0.586	0.333	0.081
ENSG00000161395	PGAP3	17	39696796	39696797	-9.09476	9.48e-20	rs4794814	14.72	0.428571	0	0	0	1	0
ENSG00000176714	CCDC121	2	27628994	27628995	8.92	4.55e-19	rs780094	12.91	0.073171	0	0	0.226	0.119	0.655
ENSG00000158792	SPATA2L	16	89701704	89701705	8.77533	1.7e-18	rs460984	-8.78	0.00069	0	0	0	0.007	0.993
ENSG00000131067	GGT7	20	34872859	34872860	8.771	1.77e-18	rs2273684	-9.48	0.14634	0	0	0	0.206	0.794
ENSG00000173039	RELA	11	65663093	65663094	-8.74565	2.22e-18	rs1074156	-8.8	0.002625	0	0	0.065	0.005	0.93
ENSG00000172977	KAT5	11	65711995	65711996	-8.74293	2.27e-18	rs1074156	-8.8	0.001558	0	0	0.002	0.809	0.189
ENSG00000187446	CHP1	15	41230838	41230839	8.72807	2.59e-18	rs11858678	-8.46	0.00752	0	0	0	0.015	0.985
ENSG00000157036	EXOG	3	38496126	38496127	-8.72	2.69e-18	rs2051216	8.83	0.02312	0	0	0.054	0.038	0.909
ENSG00000135624	CCT7	2	73233419	73233420	8.7	3.41e-18	rs6546835	13.56	0.428571	0	0	0.001	0.595	0.403
ENSG00000135211	TMEM60	7	77798579	77798580	-8.69706	3.41e-18	rs2960455	-10.06	0.085106	0	0	0	0.999	0.001
ENSG00000213965	NUDT19	19	32691960	32691961	-8.67622	4.09e-18	rs8101881	13.03	0.025052	0	0	0	1	0
ENSG00000197136	PCNX3	11	65615772	65615773	-8.58809	8.84e-18	rs1074156	-8.8	0.00607	0	0	0	0.515	0.485
ENSG00000166359	WDR88	19	33132089	33132090	-8.5653	1.08e-17	rs8101881	12.97	0.0154	0	0	0.356	0.252	0.392
ENSG00000213453	NA	2	27393366	27393367	-8.5234	1.55e-17	rs780094	12.91	0.068966	0	0	0.376	0.038	0.586
ENSG00000131196	NFATC1	18	79395855	79395856	8.5086	1.76e-17	rs8091180	9.14	0.000494	0	0	0	0	1
ENSG00000128917	DLL4	15	40929392	40929393	8.4552	2.79e-17	rs11858678	-8.46	0	0	0	0.001	0.006	0.992
ENSG00000137880	GCHFR	15	40764019	40764020	8.4552	2.79e-17	rs11858678	-8.46	0	0	0	0.108	0.006	0.887
ENSG00000051180	RAD51	15	40694795	40694796	8.4552	2.79e-17	rs11858678	-8.46	0	0	0	0.001	0.004	0.996
ENSG00000078804	TP53INP2	20	34704289	34704290	8.455	2.79e-17	rs2273684	-9.48	0.07895	0	0	0.027	0.329	0.644
ENSG00000167523	SPATA33	16	89657845	89657846	8.4432	3.09e-17	rs460984	-8.78	0.00632	0	0	0	0.009	0.991
ENSG00000203804	NA	1	150574549	150574550	-8.37199	5.67e-17	rs267738	11.89	0.010919	0	0	0.033	0.944	0.023
ENSG00000135617	PRADC1	2	73233237	73233238	8.32	8.8e-17	rs6546835	13.56	0.41379	0	0	0	1	0
ENSG00000169223	LMAN2	5	177351851	177351852	8.30514	9.97e-17	rs3812036	-16.92	0.25	0	0	0	1	0
ENSG00000121552	CSTA	3	122325243	122325244	8.26	1.47e-16	rs2700420	-7.59	0.001146	0	0	0.218	0.182	0.6
ENSG00000175573	C11orf68	11	65919116	65919117	8.23391	1.81e-16	rs1074156	-8.8	0.054545	0	0	0.838	0.051	0.11
ENSG00000198055	GRK6	5	177403203	177403204	-8.22456	1.96e-16	rs3812036	-16.92	0.18182	0	0	0.495	0.45	0.055
ENSG00000131069	ACSS2	20	34872145	34872146	-8.22123	2.01e-16	rs2273684	-9.48	0.10526	0	0	0	0.924	0.076
ENSG00000163795	ZNF513	2	27380789	27380790	-8.15	3.59e-16	rs780094	12.91	0.0625	0	0	0.85	0.147	0.003
ENSG00000254470	AP5B1	11	65780801	65780802	8.14875	3.68e-16	rs1074156	-8.8	0.106195	0	0	0	0.5	0.5
ENSG00000141376	BCAS3	17	60677452	60677453	-8.14667	3.74e-16	rs4968531	12.44	0.307692	0	0	0.972	0.025	0.003
ENSG00000134243	SORT1	1	109397950	109397951	8.14239	3.88e-16	rs4970760	-8.06	0.015075	0	0	0	0.109	0.891
ENSG00000115216	NRBP1	2	27427789	27427790	-8.12	4.59e-16	rs780094	12.91	0.06122	0	0	0	1	0
ENSG00000109332	UBE2D3	4	102868895	102868896	8.12109	4.62e-16	rs223339	7.78	0.0102	0	0	0	0.055	0.945
ENSG00000093217	XYLB	3	38346759	38346760	8.10482	5.28e-16	rs2051216	8.83	0.090909	0	0	0	0.043	0.957
ENSG00000160883	HK3	5	176899331	176899332	-8.08159	6.39e-16	rs3812036	-16.92	0.04082	0	0	0.913	0.019	0.068
ENSG00000233597	RPL19P6	3	142044197	142044198	-8.06913	7.08e-16	rs1397764	12.12	0.074074	0	0	0.789	0.01	0.201
ENSG00000125971	DYNLRB1	20	34516408	34516409	8.02371	1.03e-15	rs2273684	-9.48	0.27907	0	0	0.71	0.287	0.003
ENSG00000141741	MIEN1	17	39730786	39730787	-7.99476	1.3e-15	rs4794814	14.72	0.387097	0	0	0.995	0.002	0.003
ENSG00000172922	RNASEH2C	11	65720946	65720947	7.95303	1.82e-15	rs1074156	-8.8	0.087591	0	0	0	0.83	0.17
ENSG00000197863	ZNF790	19	36850786	36850787	-7.94278	1.98e-15	rs12462708	9.75	0.00855	0	0	0.014	0.735	0.251
ENSG00000104140	RHOV	15	40874288	40874289	-7.91991	2.38e-15	rs11858678	-8.46	0.0597	0	0	0.21	0.293	0.497
ENSG00000125966	MMP24	20	35226653	35226654	7.91569	2.46e-15	rs2273684	-9.48	0.04762	0	0	0.799	0.164	0.037
ENSG00000246560	UBE2D3-AS1	4	102828159	102828160	7.8947	2.91e-15	rs223339	7.78	0.01423	0	0	0	0.06	0.94
ENSG00000078814	MYH7B	20	34975402	34975403	7.8352	4.68e-15	rs2273684	-9.48	0.08163	0	0	0	0.751	0.249
ENSG00000214293	APTR	7	77696264	77696265	-7.83456	4.71e-15	rs2960455	-10.06	0.078947	0	0	0	1	0
ENSG00000112715	VEGFA	6	43770212	43770213	-7.80429	5.98e-15	rs6937438	13.47	0.019262	0	0	0.004	0.855	0.14
ENSG00000151240	DIP2C	10	689667	689668	7.77344	7.64e-15	rs1044261	-9.2	0.000487	0	0	0.017	0.013	0.97
ENSG00000170734	POLH	6	43576149	43576150	-7.77229	7.71e-15	rs6937438	13.47	0.011881	0	0	0.229	0.719	0.052
ENSG00000230069	LRRC37A15P	4	102730720	102730721	-7.7629	8.3e-15	rs223339	7.78	0.02985	0	0	0	0.381	0.619
ENSG00000109323	MANBA	4	102760993	102760994	-7.76134	8.4e-15	rs223339	7.78	0.0212	0	0	0	0.061	0.939
ENSG00000165671	NSD1	5	177133078	177133079	7.75846	8.6e-15	rs3812036	-16.92	0.050847	0	0	0.621	0.036	0.343
ENSG00000175592	FOSL1	11	65900572	65900573	7.75	9.02e-15	rs1074156	-8.8	0.02899	0	0	0.174	0.091	0.735
ENSG00000265511	NA	17	17507350	17507351	7.74842	9.3e-15	rs1242484	6.49	0.000752	0	0	0.65	0.018	0.331
ENSG00000085433	WDR47	1	109042112	109042113	-7.72191	1.15e-14	rs4970760	-8.06	0.107143	0	0	0.931	0.011	0.058
ENSG00000267470	ZNF571-AS1	19	37549532	37549533	-7.71764	1.19e-14	rs8101610	10.66	0.04196	0	0	0	1	0
ENSG00000140400	MAN2C1	15	75368153	75368154	7.68962	1.48e-14	rs1394125	-10.86	0.06593	0	0	0	1	0
ENSG00000128604	IRF5	7	128937611	128937612	-7.63912	2.19e-14	rs3807306	7.57	0.00135	0	0	0	0.01	0.99
ENSG00000162650	ATXN7L2	1	109483478	109483479	-7.63656	2.23e-14	rs4970760	-8.06	0.146341	0	0	0	0.247	0.753
ENSG00000117448	AKR1A1	1	45550542	45550543	-7.6285	2.38e-14	rs518216	-7.37	0.013621	0	0	0.041	0.066	0.893
ENSG00000196588	MRTFA	22	40636701	40636702	-7.62303	2.48e-14	rs10483205	9.7	0.065934	0	0	0	0.042	0.958
ENSG00000251247	ZNF345	19	36850360	36850361	7.53129	5.02e-14	rs12462708	9.75	0.05128	0	0	0.374	0.624	0.001
ENSG00000171174	RBKS	2	27891097	27891098	7.53	5.06e-14	rs780094	12.91	0.07018	0	0	0.176	0.011	0.814
ENSG00000156097	GPR61	1	109539871	109539872	-7.48213	7.31e-14	rs4970760	-8.06	0.02746	0	0	0.065	0.036	0.899
ENSG00000108551	RASD1	17	17496394	17496395	-7.45395	9.06e-14	rs1242484	6.49	0.001721	0	0	0.198	0.041	0.761
ENSG00000187257	RSBN1L	7	77696442	77696443	7.41362	1.23e-13	rs2960455	-10.06	0.024948	0	0	0.008	0.951	0.041
ENSG00000169375	SIN3A	15	75455841	75455842	7.3952	1.41e-13	rs4886748	-11.84	0.206897	0	0	0	1	0
ENSG00000145354	CISD2	4	102868977	102868978	-7.39174	1.45e-13	rs223339	7.78	0.11538	0	0	0	0.082	0.918
ENSG00000115234	SNX17	2	27370495	27370496	-7.37	1.68e-13	rs780094	12.91	0.113208	0	0	0	1	0
ENSG00000143126	CELSR2	1	109250018	109250019	-7.36955	1.71e-13	rs4970760	-8.06	0.083333	0	0	0	0.709	0.291
ENSG00000203791	EEF1AKMT2	10	124791869	124791870	-7.36177	1.81e-13	rs11245357	7.26	0.002341	0	0	0	0.007	0.993
ENSG00000115204	MPV17	2	27325679	27325680	-7.35	1.95e-13	rs780094	12.91	0.047244	0	0	0.012	0.973	0.015
ENSG00000173327	MAP3K11	11	65614248	65614249	7.34368	2.08e-13	rs1074156	-8.8	0.108108	0	0	0	0.998	0.002
ENSG00000248971	KRT8P46	4	102730170	102730171	7.32807	2.33e-13	rs223339	7.78	0.13793	0	0	0	0.525	0.475
ENSG00000158019	BABAM2	2	27889940	27889941	-7.32576	2.38e-13	rs780094	12.91	0.074074	0	0	0.737	0.008	0.255
ENSG00000162341	TPCN2	11	69048896	69048897	-7.28459	3.23e-13	rs3018667	-6.44	0.000269	0	0	0	0.014	0.986
ENSG00000141736	ERBB2	17	39688107	39688108	-7.28279	3.27e-13	rs4794814	14.72	0.444444	0	0	0	1	0
ENSG00000204219	TCEA3	1	23424739	23424740	7.25639	3.98e-13	rs680386	7.79	0.029056	0	0	0	0.763	0.237
ENSG00000272148	NA	2	27062906	27062907	-7.24	4.48e-13	rs780094	12.91	0.06061	0	0	0.923	0.073	0.003
ENSG00000131165	CHMP1A	16	89657800	89657801	-7.1911	6.43e-13	rs460984	-8.78	0.00818	0	0	0	0.086	0.914
ENSG00000142676	RPL11	1	23691778	23691779	-7.17697	7.13e-13	rs680386	7.79	0.015464	0	0	0.405	0.022	0.572
ENSG00000132763	MMACHC	1	45500079	45500080	-7.17099	7.45e-13	rs518216	-7.37	0.014907	0	0	0	0.009	0.991
ENSG00000198945	L3MBTL3	6	130013698	130013699	7.16535	7.76e-13	rs7451021	-6.76	7e-05	0	0	0	0.075	0.925
ENSG00000115241	PPM1G	2	27409686	27409687	-7.16	8.12e-13	rs780094	12.91	0.0916	0	0	0	1	0
ENSG00000101000	PROCR	20	35172072	35172073	-7.15849	8.16e-13	rs2273684	-9.48	0.222222	0	0	0	1	0
ENSG00000088298	EDEM2	20	35147363	35147364	7.15849	8.16e-13	rs2273684	-9.48	0.19355	0	0	0	1	0
ENSG00000128274	A4GALT	22	42721297	42721298	-7.14409	9.06e-13	rs738526	8.19	0.00034	0	0	0	0.074	0.926
ENSG00000125945	ZNF436	1	23368385	23368386	-7.12996	1e-12	rs680386	7.79	0.036364	0	0	0	0.264	0.736
ENSG00000138080	EMILIN1	2	27078566	27078567	7.11	1.19e-12	rs780094	12.91	0.07692	0	0	0.982	0.015	0.003
ENSG00000143028	SYPL2	1	109466627	109466628	7.09754	1.27e-12	rs4970760	-8.06	0.01023	0	0	0	0.028	0.972
ENSG00000234072	NA	2	27356492	27356493	-7.07	1.53e-12	rs780094	12.91	0.151899	0	0	0	1	0
ENSG00000171467	ZNF318	6	43369477	43369478	7.06869	1.56e-12	rs9472138	13.5	0.020305	0	0	0	1	0
ENSG00000055955	ITIH4	3	52830738	52830739	-7.06707	1.58e-12	rs2239547	6.98	0.001282	0	0	0	0.011	0.989
ENSG00000096384	HSP90AB1	6	44246165	44246166	7.02513	2.14e-12	rs9472138	13.62	0.01106	0	0	0.552	0.014	0.434
ENSG00000180479	ZNF571	19	37594789	37594790	-7.01691	2.27e-12	rs8101610	10.67	0.125	0	0	0	0.999	0.001
ENSG00000143458	GABPB2	1	151070577	151070578	6.99426	2.67e-12	rs267738	11.89	0.027972	0	0	0	1	0
ENSG00000272573	MUSTN1	3	52835218	52835219	6.98	3.01e-12	rs2239547	6.98	0.013889	0	0	0	0.014	0.986
ENSG00000175467	SART1	11	65961688	65961689	-6.98	3.04e-12	rs1074156	-8.8	0.10345	0	0	0.917	0.025	0.058
ENSG00000230896	NA	1	45697057	45697058	6.96167	3.36e-12	rs518216	-7.37	0.030848	0	0	0.088	0.033	0.879
ENSG00000163406	SLC15A2	3	121894088	121894089	6.96121	3.37e-12	rs2700420	-7.59	0.030227	0	0	0	0.033	0.967
ENSG00000279649	NA	16	68292789	68292790	-6.93445	4.08e-12	rs6499172	-6.68	0.002811	0	0	0.002	0.021	0.977
ENSG00000238018	NA	2	54680044	54680045	6.92	4.46e-12	rs354211	-7.62	0.004303	0	0	0	1	0
ENSG00000103066	PLA2G15	16	68245303	68245304	6.9183	4.57e-12	rs6499172	-6.68	0.00148	0	0	0	0.009	0.991
ENSG00000143387	CTSK	1	150808322	150808323	6.90809	4.91e-12	rs267738	11.89	0.042403	0	0	0.97	0.019	0.011
ENSG00000275342	PRAG1	8	8386497	8386498	6.89355	5.44e-12	rs11784052	7.74	0.042254	0	0	0	0.988	0.012
ENSG00000174151	CYB561D1	1	109494051	109494052	-6.89243	5.48e-12	rs4970760	-8.06	0.050633	0	0	0	0.059	0.941
ENSG00000267309	ZNF566-AS1	19	36489902	36489903	6.87241	6.31e-12	rs510757	7.44	0.002183	0	0	0	0.012	0.988
ENSG00000213533	STIMATE	3	52897595	52897596	6.87	6.33e-12	rs2239547	6.98	0.00986	0	0	0	0.013	0.987
ENSG00000157992	KRTCAP3	2	27442365	27442366	6.86552	6.63e-12	rs780094	12.91	0.155844	0	0	0.083	0.879	0.038
ENSG00000163904	SENP2	3	185582495	185582496	-6.86	7.07e-12	rs6784948	-7.85	0.07018	0	0	0.384	0.545	0.071
ENSG00000197429	IPP	1	45750649	45750650	-6.83123	8.42e-12	rs518216	-7.37	0.074534	0	0	0	0.02	0.98
ENSG00000177548	RABEP2	16	28936510	28936511	6.8278	8.62e-12	rs7188071	6.83	0	0	0	0	0.003	0.997
ENSG00000116044	NFE2L2	2	177265130	177265131	6.81	9.48e-12	rs17647588	7.61	0.00669	0	0	0.005	0.241	0.754
ENSG00000123124	WWP1	8	86342737	86342738	-6.79991	1.05e-11	rs10100235	6.79	0.00921	0	0	0	0.06	0.94
ENSG00000254004	ZNF260	19	36528659	36528660	-6.79862	1.06e-11	rs2562587	7.64	0.049793	0	0	0	0.39	0.61
ENSG00000100387	RBX1	22	40951358	40951359	6.79691	1.07e-11	rs10483205	9.7	0.09677	0	0	0	0.038	0.962
ENSG00000250569	NTAN1P2	8	86483001	86483002	6.78838	1.13e-11	rs10100235	6.79	0.00244	0	0	0.026	0.2	0.774
ENSG00000276071	NA	19	36668101	36668102	-6.76797	1.31e-11	rs1533736	8.2	0.071429	0	0	0.545	0.448	0.007
ENSG00000115306	SPTBN1	2	54456284	54456285	6.75	1.49e-11	rs354211	-7.62	0.00465	0	0	0	0.961	0.039
ENSG00000164403	SHROOM1	5	132830897	132830898	-6.74598	1.52e-11	rs12516416	-6.8	0.005074	0	0	0.013	0.005	0.982
ENSG00000134222	PSRC1	1	109283185	109283186	6.72527	1.75e-11	rs4970760	-8.06	0.133333	0	0	0	0.769	0.231
ENSG00000232112	TMA7	3	48443847	48443848	6.71	1.91e-11	rs6776700	6.72	0.002902	0	0	0	0.012	0.988
ENSG00000249087	ZNF436-AS1	1	23368996	23368997	6.67794	2.42e-11	rs680386	7.79	0.041667	0	0	0	0.363	0.637
ENSG00000120647	CCDC77	12	389454	389455	-6.66496	2.65e-11	rs11613331	10.99	0.099174	0	0	0	1	0
ENSG00000135631	RAB11FIP5	2	73156720	73156721	-6.66	2.77e-11	rs6546835	13.56	0.35294	0	0	0.84	0.139	0.022
ENSG00000103064	SLC7A6	16	68264515	68264516	-6.6549	2.83e-11	rs6499172	-6.68	0.00354	0	0	0	0.181	0.819
ENSG00000128298	BAIAP2L2	22	38110669	38110670	6.65477	2.84e-11	rs5756968	6.68	0.000505	0	0	0	0.01	0.99
ENSG00000185022	MAFF	22	38201881	38201882	6.62566	3.46e-11	rs5756968	6.68	0.013333	0	0	0	0.006	0.994
ENSG00000261799	NA	12	277122	277123	6.62413	3.49e-11	rs11613331	10.99	0.22222	0	0	0	1	0
ENSG00000164050	PLXNB1	3	48430050	48430051	-6.59898	4.14e-11	rs6776700	6.72	0.053333	0	0	0	0.025	0.975
ENSG00000278535	DHRS11	17	36591797	36591798	-6.58055	4.69e-11	rs2291285	6.72	0.028777	0	0	0	0.013	0.987
ENSG00000273611	ZNHIT3	17	36486628	36486629	-6.58055	4.69e-11	rs2291285	6.72	0.023483	0	0	0	0.014	0.986
ENSG00000121989	ACVR2A	2	147844516	147844517	6.57	4.96e-11	rs2890915	-6.64	0.011289	0	0	0	0.015	0.985
ENSG00000125977	EIF2S2	20	34112331	34112332	6.55219	5.67e-11	rs6088527	-9.46	0.1	0	0	0.608	0.035	0.357
ENSG00000116771	AGMAT	1	15585109	15585110	6.54423	5.98e-11	rs4646093	-9.88	0.016064	0	0	0	0.976	0.024
ENSG00000153044	CENPH	5	69189547	69189548	-6.54136	6.1e-11	rs13177007	9.5	0.060606	0	0	0.953	0.039	0.008
ENSG00000184110	EIF3C	16	28688557	28688558	-6.5388	6.2e-11	rs7188071	6.83	0.00653	0	0	0	0.044	0.956
ENSG00000124574	ABCC10	6	43427365	43427366	6.53779	6.24e-11	rs6937438	13.47	0.038339	0	0	0.072	0.927	0
ENSG00000178952	TUFM	16	28846407	28846408	-6.53437	6.39e-11	rs7188071	6.83	0.0249	0	0	0	0.025	0.975
ENSG00000176953	NFATC2IP	16	28950806	28950807	-6.5298	6.59e-11	rs7188071	6.83	0.00729	0	0	0	0.055	0.945
ENSG00000213689	TREX1	3	48465810	48465811	6.52	6.86e-11	rs6776700	6.72	0.020101	0	0	0	0.022	0.978
ENSG00000244380	NA	3	48446655	48446656	-6.51591	7.23e-11	rs6776700	6.72	0.061856	0	0	0.106	0.039	0.855
ENSG00000168488	ATXN2L	16	28824137	28824138	6.51214	7.41e-11	rs7188071	6.83	0.0515	0	0	0.297	0.027	0.676
ENSG00000186088	GSAP	7	77416399	77416400	-6.51192	7.42e-11	rs2960455	-10.06	0.136364	0	0	0.005	0.204	0.791
ENSG00000130592	LSP1	11	1852969	1852970	6.51	7.46e-11	rs2239681	6.51	0	0	0	0	0.001	0.999
ENSG00000115947	ORC4	2	148020762	148020763	6.5	7.95e-11	rs2890915	-6.64	0.011696	0	0	0	0.024	0.976
ENSG00000261326	NA	1	23286751	23286752	6.4888	8.65e-11	rs680386	7.79	0.041667	0	0	0.924	0.071	0.006
ENSG00000178188	SH2B1	16	28846599	28846600	6.4672	9.99e-11	rs7188071	6.83	0.0241	0	0	0	0.038	0.962
ENSG00000243147	MRPL33	2	27771716	27771717	6.46	1.02e-10	rs780094	12.91	0.21053	0	0	0.951	0.046	0.003
ENSG00000213658	LAT	16	28984825	28984826	6.45771	1.06e-10	rs7188071	6.83	0.02532	0	0	0.004	0.04	0.956
ENSG00000047056	WDR37	10	1049537	1049538	6.43341	1.25e-10	rs1044261	-9.2	0.0076	0	0	0.079	0.478	0.443
ENSG00000138613	APH1B	15	63276017	63276018	6.4276	1.3e-10	rs3784671	7.11	0.001475	0	0	0	0.001	0.999
ENSG00000253958	CLDN23	8	8701937	8701938	6.41751	1.39e-10	rs11784052	7.74	0.040678	0	0	0	0.998	0.002
ENSG00000165861	ZFYVE1	14	73027211	73027212	6.41389	1.42e-10	rs2110552	-5.18	0.000426	0	0.053	0	0.078	0.869
ENSG00000136631	VPS45	1	150067292	150067293	-6.41148	1.44e-10	rs509345	-7.09	0.166667	0	0	0.001	0.452	0.546
ENSG00000167528	ZNF641	12	48351413	48351414	6.40573	1.5e-10	rs2732439	6.55	0.000302	0	0	0	0.001	0.999
ENSG00000170946	DNAJC24	11	31369839	31369840	-6.40452	1.51e-10	rs273601	-8.69	0.137931	0	0	0	0.999	0.001
ENSG00000100354	TNRC6B	22	40044816	40044817	-6.40225	1.53e-10	rs10483205	9.7	0.13953	0	0	0.985	0.012	0.003
ENSG00000188277	C15orf62	15	40770289	40770290	-6.39478	1.61e-10	rs11858678	-8.46	0.21818	0	0	0.054	0.115	0.831
ENSG00000213963	LOC100130691	2	177348474	177348475	6.38989	1.66e-10	rs17647588	7.61	0.004365	0	0	0	0	1
ENSG00000228265	NA	20	33994356	33994357	-6.3863	1.7e-10	rs6087579	-8.73	0.11538	0	0	0.097	0.029	0.875
ENSG00000198301	SDAD1	4	75990961	75990962	-6.37561	1.82e-10	rs4859682	-21.38	0.25	0	0	0.837	0.068	0.095
ENSG00000143368	SF3B4	1	149928343	149928344	6.37035	1.89e-10	rs509345	-7.09	0.082759	0	0	0.823	0.039	0.138
ENSG00000173295	FAM86B3P	8	8228594	8228595	-6.36711	1.93e-10	rs777707	7.34	0.031662	0	0	0	0.86	0.14
ENSG00000132780	NASP	1	45583845	45583846	6.36522	1.95e-10	rs518216	-7.37	0.099174	0	0	0.031	0.838	0.13
ENSG00000132906	CASP9	1	15526533	15526534	6.36119	2e-10	rs4646093	-9.88	0.026608	0	0	0	1	0
ENSG00000164051	CCDC51	3	48440350	48440351	-6.36119	2e-10	rs6776700	6.72	0.026432	0	0	0	0.026	0.974
ENSG00000273486	NA	3	136839020	136839021	-6.36	2.05e-10	rs9837158	5.94	0.00571	0	0	0.002	0.136	0.862
ENSG00000165915	SLC39A13	11	47407131	47407132	6.36	2.06e-10	rs10838702	-6.54	0.02609	0	0	0	0.01	0.99
ENSG00000178096	BOLA1	1	149887916	149887917	6.35399	2.1e-10	rs509345	-7.09	0.085714	0	0	0.98	0.004	0.016
ENSG00000172936	MYD88	3	38138477	38138478	-6.35287	2.11e-10	rs2051216	8.83	0.042857	0	0	0.171	0.053	0.775
ENSG00000176623	RMDN1	8	86514356	86514357	-6.3506	2.14e-10	rs10100235	6.79	0.017595	0	0	0	0.715	0.285
ENSG00000164054	SHISA5	3	48504825	48504826	6.34268	2.26e-10	rs6776700	6.72	0.166667	0	0	0	0.123	0.877
ENSG00000263624	NA	17	17169108	17169109	6.32501	2.53e-10	rs1242484	6.49	0.008445	0	0	0.001	0.717	0.282
ENSG00000198156	NPIPB6	16	28363507	28363508	-6.3115	2.76e-10	rs7187776	6.76	0.03015	0	0	0	0.034	0.966
ENSG00000163131	CTSS	1	150765956	150765957	6.30567	2.87e-10	rs267738	11.89	0.086957	0	0	0	1	0
ENSG00000271754	NA	6	43519704	43519705	-6.29698	3.04e-10	rs6937438	13.47	0.07643	0	0	0.688	0.048	0.264
ENSG00000221883	NA	3	48919384	48919385	-6.29	3.15e-10	rs6776700	6.72	0.043796	0	0	0	0.016	0.984
ENSG00000197208	SLC22A4	5	132294442	132294443	-6.27593	3.48e-10	rs274567	5.85	0.01942	0	0	0	0.067	0.933
ENSG00000140398	NEIL1	15	75347161	75347162	6.26999	3.61e-10	rs4886699	-7.85	0.13043	0	0	0	0.021	0.979
ENSG00000054282	SDCCAG8	1	243256033	243256034	6.2624	3.79e-10	rs953492	-7.15	0.003457	0	0	0	0.968	0.032
ENSG00000251417	NA	16	28802742	28802743	6.2611	3.82e-10	rs7188071	6.83	0.04545	0	0	0	0.069	0.931
ENSG00000272834	NA	22	40415002	40415003	-6.25882	3.88e-10	rs10483205	9.7	0.285714	0	0	0.774	0.223	0.003
ENSG00000169641	LUZP1	1	23177807	23177808	6.23951	4.39e-10	rs680386	7.79	0.018547	0	0	0	1	0
ENSG00000255197	NA	11	47409189	47409190	-6.23726	4.45e-10	rs10838702	-6.54	0.025424	0	0	0	0.023	0.977
ENSG00000272181	NA	3	64019507	64019508	-6.23349	4.56e-10	rs3774715	-6.34	0.003433	0	0	0	0.094	0.906
ENSG00000266472	MRPS21	1	150293719	150293720	-6.23295	4.58e-10	rs2055975	10.13	0.053571	0	0	0	1	0
ENSG00000163093	BBS5	2	169479177	169479178	-6.23	4.63e-10	rs2302694	-7.54	0.00711	0	0	0.346	0.119	0.535
ENSG00000117362	APH1A	1	150269579	150269580	-6.23038	4.65e-10	rs2055975	10.13	0.218182	0	0	0.872	0.125	0.003
ENSG00000205089	CCNI2	5	132747444	132747445	6.22933	4.68e-10	rs12516416	-6.8	0.02372	0	0	0.469	0.445	0.086
ENSG00000188603	CLN3	16	28495097	28495098	6.2269	4.76e-10	rs7188071	6.83	0.01498	0	0	0	0.439	0.561
ENSG00000175376	EIF1AD	11	66002077	66002078	-6.21891	5.01e-10	rs1074156	-8.8	0.085106	0	0	0	1	0
ENSG00000117450	PRDX1	1	45523046	45523047	-6.20349	5.52e-10	rs518216	-7.37	0.173913	0	0	0	0.74	0.26
ENSG00000154330	PGM5	9	68339262	68339263	-6.19485	5.83e-10	rs1556751	-12.97	0.146341	0	0	0.95	0.04	0.011
ENSG00000118292	C1orf54	1	150268566	150268567	-6.1843	6.24e-10	rs2055975	10.13	0.097561	0	0	0.976	0.021	0.003
ENSG00000130598	TNNI2	11	1838988	1838989	-6.17816	6.49e-10	rs2239681	6.51	0.000701	0	0	0.721	0.117	0.161
ENSG00000274756	RPS2P50	17	36575324	36575325	6.17722	6.52e-10	rs2291285	6.72	0.001864	0	0	0.002	0.013	0.985
ENSG00000263276	NA	16	68224712	68224713	-6.1657	7.02e-10	rs6499172	-6.68	0.01462	0	0	0.026	0.068	0.905
ENSG00000188227	ZNF793	19	37507046	37507047	6.15751	7.39e-10	rs8101610	10.67	0.33333	0	0	0	1	0
ENSG00000147324	MFHAS1	8	8893644	8893645	-6.15208	7.65e-10	rs11784052	7.74	0.045455	0	0	0	0.048	0.952
ENSG00000242445	RPL7AP11	3	121494109	121494110	6.13955	8.28e-10	rs2700420	-7.59	0.137931	0	0	0.862	0.134	0.003
ENSG00000143106	PSMA5	1	109426426	109426427	-6.13236	8.66e-10	rs4970760	-8.06	0.162162	0	0	0.015	0.157	0.828
ENSG00000162267	ITIH3	3	52794767	52794768	-6.12	9.24e-10	rs2239547	6.98	0.06186	0	0	0.879	0.05	0.072
ENSG00000278311	GGNBP2	17	36544887	36544888	-6.11507	9.65e-10	rs2291285	6.72	0.003359	0	0	0	0.08	0.92
ENSG00000163935	SFMBT1	3	53046067	53046068	6.11	9.66e-10	rs2239547	6.98	0.072289	0	0	0	0.426	0.574
ENSG00000205609	EIF3CL	16	28403878	28403879	-6.1149	9.66e-10	rs6565259	6.77	0.0404	0	0	0.001	0.067	0.932
ENSG00000197165	SULT1A2	16	28597108	28597109	-6.1137	9.74e-10	rs7188071	6.83	0.15584	0	0	0	0.27	0.73
ENSG00000103061	SLC7A6OS	16	68310944	68310945	6.1013	1.05e-09	rs6499172	-6.68	0.04255	0	0	0.001	0.144	0.855
ENSG00000123268	ATF1	12	50763709	50763710	-6.08902	1.14e-09	rs11169567	-6.26	0.000868	0	0	0	0.01	0.99
ENSG00000176046	NUPR1	16	28539173	28539174	6.07077	1.27e-09	rs7188071	6.83	0.1165	0	0	0	0.323	0.677
ENSG00000103642	LACTB	15	63121799	63121800	6.06802	1.29e-09	rs3784671	7.11	0.01261	0	0	0	0.544	0.456
ENSG00000197622	CDC42SE1	1	151070324	151070325	6.0668	1.3e-09	rs267738	11.89	0.024048	0	0	0.492	0.165	0.343
ENSG00000204406	MBD5	2	148021010	148021011	-6.06	1.32e-09	rs2890915	-6.64	0.016925	0	0	0.001	0.039	0.96
ENSG00000114316	USP4	3	49340711	49340712	6.06	1.38e-09	rs4625	6.24	0.004068	0	0	0.001	0.011	0.988
ENSG00000196296	ATP2A1	16	28878404	28878405	-6.0493	1.46e-09	rs7188071	6.83	0.29268	0	0	0	0.357	0.643
ENSG00000126602	TRAP1	16	3717596	3717597	6.04834	1.46e-09	rs2072379	5.81	0.0001	0	0	0	0	1
ENSG00000230359	TPI1P2	7	129055222	129055223	-6.04158	1.53e-09	rs3807306	7.57	0.04096	0	0	0	0.957	0.043
ENSG00000230071	RPL4P6	22	40588002	40588003	-6.03506	1.59e-09	rs10483205	9.7	0.352941	0	0	0.921	0.076	0.003
ENSG00000143382	ADAMTSL4	1	150549368	150549369	-6.02874	1.65e-09	rs267738	11.89	0.151899	0	0	0	1	0
ENSG00000183091	NEB	2	151734486	151734487	-6.03	1.69e-09	rs10432479	-5.87	0.009717	0	0	0	0.007	0.993
ENSG00000163635	ATXN7	3	63864556	63864557	-6.01	1.85e-09	rs3774715	-6.34	0.00874	0	0	0.002	0.045	0.954
ENSG00000112561	TFEB	6	41736258	41736259	5.99989	1.97e-09	rs13202921	6.64	0.000747	0	0	0	0.427	0.573
ENSG00000100991	TRPC4AP	20	35092870	35092871	6.0006	1.97e-09	rs2273684	-9.48	0.3	0	0	0	0.651	0.349
ENSG00000137207	YIPF3	6	43516989	43516990	-5.99392	2.05e-09	rs6937438	13.47	0.0625	0	0	0.923	0.074	0.004
ENSG00000233006	MIR3936HG	5	132369647	132369648	5.97046	2.37e-09	rs274567	5.85	0.04528	0	0	0	0.055	0.944
ENSG00000225439	BOLA3-DT	2	74148008	74148009	5.97	2.38e-09	rs6759452	12.83	0.11538	0	0	0.017	0.982	0
ENSG00000254231	WWP1-AS1	8	86343313	86343314	-5.96422	2.46e-09	rs10100235	6.79	0.030534	0	0	0.003	0.523	0.473
ENSG00000275441	NA	16	28554139	28554140	-5.9591	2.54e-09	rs7188071	6.83	0.27273	0	0	0.004	0.029	0.968
ENSG00000159592	GPBP1L1	1	45687145	45687146	5.94765	2.72e-09	rs518216	-7.37	0.08	0	0	0.835	0.059	0.106
ENSG00000260367	NA	16	28978823	28978824	-5.9474	2.72e-09	rs7188071	6.83	0.14815	0	0	0.003	0.167	0.83
ENSG00000197157	SND1	7	127652179	127652180	-5.94471	2.77e-09	rs325442	5.93	0.009317	0	0	0	0.071	0.929
ENSG00000164061	BSN	3	49554488	49554489	5.94	2.79e-09	rs4625	6.24	0.05581	0	0	0.031	0.022	0.947
ENSG00000114923	SLC4A3	2	219627326	219627327	5.94	2.86e-09	rs1050816	7.96	0.042857	0	0	0.574	0.424	0.002
ENSG00000184678	H2BC21	1	149886651	149886652	5.92937	3.04e-09	rs509345	-7.09	0.285714	0	0	0.959	0.029	0.012
ENSG00000234329	RPL7AP16	1	45651825	45651826	-5.92369	3.15e-09	rs518216	-7.37	0.184615	0	0	0	0.977	0.023
ENSG00000260274	NA	15	75368198	75368199	-5.91936	3.23e-09	rs1394125	-10.86	0.12245	0	0	0	1	0
ENSG00000185324	CDK10	16	89680736	89680737	5.91623	3.29e-09	rs460984	-8.78	0.060302	0	0	0	1	0
ENSG00000171703	TCEA2	20	64049835	64049836	-5.9166	3.29e-09	rs2261092	-6.05	0.01714	0	0	0	0.008	0.992
ENSG00000105185	PDCD5	19	32581067	32581068	-5.89566	3.73e-09	rs8101881	13.05	0.11111	0	0	0	1	0
ENSG00000278259	MYO19	17	36543434	36543435	5.88165	4.06e-09	rs2291285	6.72	0.00247	0	0	0	0.718	0.282
ENSG00000176095	IP6K1	3	49786541	49786542	-5.88	4.07e-09	rs4625	6.24	0.0202	0.001	0	0.654	0.057	0.289
ENSG00000101464	PIGU	20	34677084	34677085	-5.8703	4.35e-09	rs2273684	-9.48	0.3871	0	0	0.95	0.047	0.003
ENSG00000131435	PDLIM4	5	132257670	132257671	5.86857	4.4e-09	rs274567	5.85	0.04918	0	0	0	0.035	0.965
ENSG00000171914	TLN2	15	62390525	62390526	-5.8625	4.56e-09	rs956006	5.2	0	0	0.002	0	0.001	0.998
ENSG00000184730	APOBR	16	28495575	28495576	5.8611	4.6e-09	rs7188071	6.83	0.1	0	0	0	0.438	0.562
ENSG00000171368	TPPP	5	693394	693395	-5.85644	4.73e-09	rs17563161	-5.65	0.000239	0.06	0.02	0.621	0.212	0.087
ENSG00000164405	UQCRQ	5	132866579	132866580	-5.84552	5.05e-09	rs12516416	-6.8	0.024	0	0	0.993	0.003	0.004
ENSG00000035115	SH3YL1	2	266397	266398	5.84406	5.09e-09	rs3791221	-5.93	0.00059	0	0	0	0.008	0.992
ENSG00000137804	NUSAP1	15	41332693	41332694	-5.84371	5.1e-09	rs11858678	-8.46	0.09375	0	0	0	1	0
ENSG00000259479	SORD2P	15	44881604	44881605	5.83681	5.32e-09	rs1049518	-24.46	0.34286	0	0	0	1	0
ENSG00000023902	PLEKHO1	1	150149182	150149183	-5.8363	5.34e-09	rs2055975	10.13	0.139535	0	0	0	1	0
ENSG00000166747	AP1G1	16	71809200	71809201	5.829	5.58e-09	rs4788809	-5.96	0.00652	0	0	0	0.017	0.983
ENSG00000160867	FGFR4	5	177086885	177086886	-5.82717	5.64e-09	rs3812036	-16.92	0.14634	0	0	0	1	0
ENSG00000137942	FNBP1L	1	93448130	93448131	-5.8258	5.68e-09	rs3950119	5.97	0.0058	0	0	0	0.003	0.997
ENSG00000133030	MPRIP	17	17042544	17042545	5.82112	5.85e-09	rs1242484	6.49	0.00297	0	0	0	0.019	0.981
ENSG00000181754	AMIGO1	1	109509737	109509738	5.81865	5.93e-09	rs4970760	-8.06	0.039088	0	0	0	1	0
ENSG00000277161	PIGW	17	36537093	36537094	5.81548	6.05e-09	rs2291285	6.72	0.006726	0	0	0	0.688	0.312
ENSG00000172939	OXSR1	3	38165088	38165089	5.82	6.06e-09	rs2051216	8.83	0.193548	0	0	0.785	0.022	0.193
ENSG00000197050	ZNF420	19	37007856	37007857	-5.80979	6.25e-09	rs256744	10.03	0.131868	0	0	0.316	0.683	0.001
ENSG00000171700	RGS19	20	64079987	64079988	5.8057	6.41e-09	rs2261092	-6.05	0.00839	0	0	0	0.009	0.991
ENSG00000164258	NDUFS4	5	53560632	53560633	5.80214	6.55e-09	rs1664781	-7.94	0.02878	0	0	0	1	0
ENSG00000168056	LTBP3	11	65558929	65558930	-5.80031	6.62e-09	rs1074156	-8.8	0.071429	0	0	0	1	0
ENSG00000251161	NA	15	40906810	40906811	-5.7959	6.8e-09	rs11858678	-8.46	0.097561	0	0	0.026	0.555	0.419
ENSG00000197808	ZNF461	19	36666852	36666853	-5.79532	6.82e-09	rs1533736	8.2	0.29268	0	0	0.48	0.518	0.002
ENSG00000188283	ZNF383	19	37218153	37218154	-5.76432	8.2e-09	rs8101610	10.66	0.28571	0	0	0.852	0.14	0.008
ENSG00000088280	ASAP3	1	23484567	23484568	-5.74056	9.44e-09	rs680386	7.79	0.363636	0	0	0	0.991	0.008
ENSG00000183763	TRAIP	3	49856573	49856574	-5.73	9.77e-09	rs4625	6.24	0.024691	0	0	0.414	0.021	0.565
ENSG00000141503	MINK1	17	4833387	4833388	-5.72269	1.05e-08	rs10445262	5.31	6e-05	0.001	0.395	0.001	0.48	0.123
ENSG00000267254	ZNF790-AS1	19	36797517	36797518	5.71482	1.1e-08	rs320881	9.46	0.11215	0	0	0.772	0.219	0.008
ENSG00000204052	LRRC73	6	43510685	43510686	5.71016	1.13e-08	rs6937438	13.47	0.047059	0	0	0.833	0.164	0.003
ENSG00000156587	UBE2L6	11	57568283	57568284	-5.7	1.22e-08	rs665058	5.64	0.00133	0.007	0.001	0.387	0.059	0.546
ENSG00000186603	HPDL	1	45326904	45326905	-5.68617	1.3e-08	rs518216	-7.37	0.153846	0	0	0.033	0.797	0.17
ENSG00000204152	TIMM23B	10	49942032	49942033	-5.68555	1.3e-08	rs1258204	-5.52	0.0042	0	0	0	0.009	0.991
ENSG00000160124	MIX23	3	122383230	122383231	5.68	1.31e-08	rs2700420	-7.59	0.063492	0	0	0.024	0.84	0.136
ENSG00000125347	IRF1	5	132490797	132490798	5.68212	1.33e-08	rs12516416	-6.8	0.042553	0	0	0.001	0.941	0.058
ENSG00000174306	ZHX3	20	41317671	41317672	5.66964	1.43e-08	rs6029632	5.67	0	0	0	0	0.003	0.997
ENSG00000196502	SULT1A1	16	28623624	28623625	5.6561	1.55e-08	rs7188071	6.83	0.08571	0	0	0	0.505	0.495
ENSG00000248161	NA	4	102450009	102450010	5.65394	1.57e-08	rs223339	7.78	0.1791	0	0	0.358	0.021	0.621
ENSG00000096746	HNRNPH3	10	68331173	68331174	5.64752	1.63e-08	rs10997975	7.56	0.084507	0	0	0.903	0.039	0.058
ENSG00000243335	KCTD7	7	66628766	66628767	-5.64661	1.64e-08	rs4433015	5.97	0.017518	0	0	0	0.016	0.983
ENSG00000104626	ERI1	8	9002146	9002147	5.64168	1.68e-08	rs11784052	7.74	0.131868	0	0	0	1	0
ENSG00000226824	NA	7	66654537	66654538	-5.64133	1.69e-08	rs4433015	5.97	0.02226	0	0	0	0.031	0.969
ENSG00000159596	TMEM69	1	45687213	45687214	5.63864	1.71e-08	rs518216	-7.37	0.272727	0	0	0.098	0.164	0.738
ENSG00000163938	GNL3	3	52681155	52681156	-5.62	1.89e-08	rs2239547	6.98	0.12766	0	0	0	0.988	0.012
ENSG00000173281	PPP1R3B	8	9151573	9151574	-5.62119	1.9e-08	rs11784052	7.74	0.081633	0	0	0.002	0.459	0.54
ENSG00000164037	SLC9B1	4	103019738	103019739	-5.62032	1.91e-08	rs223339	7.78	0.33333	0	0	0.994	0.002	0.003
ENSG00000278948	NA	22	37944246	37944247	5.61348	1.98e-08	rs5756968	6.68	0.03315	0	0	0.937	0.046	0.017
ENSG00000171462	DLK2	6	43456631	43456632	-5.60874	2.04e-08	rs6937438	13.47	0.09524	0	0	0.526	0.472	0.002
ENSG00000037637	FBXO42	1	16352453	16352454	-5.60443	2.09e-08	rs17369676	-6.24	0.031414	0	0	0	0.868	0.132
ENSG00000279253	NA	20	35264186	35264187	5.601	2.13e-08	rs2273684	-9.48	0.3	0	0	0	0.999	0.001
ENSG00000143434	SEMA6C	1	151146663	151146664	5.59746	2.18e-08	rs267738	11.89	0.042553	0	0	0	1	0
ENSG00000278864	NA	17	17181503	17181504	5.59364	2.22e-08	rs1242484	6.49	0.040134	0	0	0.003	0.047	0.95
ENSG00000101444	AHCY	20	34311801	34311802	5.57857	2.42e-08	rs6088527	-9.46	0.30769	0	0	0.942	0.055	0.003
ENSG00000221817	PPP3CB-AS1	10	73495524	73495525	-5.57832	2.43e-08	rs11000773	-4.95	0.071856	0.237	0.005	0.692	0.014	0.052
ENSG00000182379	NXPH4	12	57216794	57216795	5.57835	2.43e-08	rs540730	7.64	0.010345	0	0	0.045	0.024	0.931
ENSG00000169692	AGPAT2	9	136687422	136687423	-5.5746	2.48e-08	rs10122824	-6.31	0.002183	0.002	0	0.954	0.039	0.005
ENSG00000164062	APEH	3	49674001	49674002	-5.57	2.49e-08	rs4625	6.24	0.04054	0	0	0	0.047	0.953
ENSG00000260853	NA	16	28957836	28957837	-5.5616	2.67e-08	rs7188071	6.83	0.10619	0	0	0.003	0.31	0.687
ENSG00000184076	UQCR10	22	29767368	29767369	-5.56033	2.69e-08	rs2074204	-6.35	0.012658	0	0	0	0.196	0.803
ENSG00000108176	DNAJC12	10	67838165	67838166	-5.557	2.74e-08	rs10997975	7.56	0.031579	0	0	0.005	0.006	0.988
ENSG00000257017	HP	16	72054591	72054592	-5.55251	2.82e-08	rs4788809	-5.96	0.098361	0.003	0	0.968	0.003	0.026
ENSG00000245680	ZNF585B	19	37217924	37217925	-5.54923	2.87e-08	rs8101610	10.66	0.36364	0	0	0	1	0
ENSG00000155367	PPM1J	1	112715476	112715477	-5.54021	3.02e-08	rs12144044	-7.2	0.005408	0	0	0	0.308	0.692
ENSG00000214655	ZSWIM8	10	73785581	73785582	-5.53912	3.04e-08	rs11000773	-4.95	0.047431	0.003	0.039	0.008	0.108	0.843
ENSG00000237037	NDUFA6-DT	22	42090955	42090956	5.53115	3.18e-08	rs4453786	-4.99	0.00638	0	0.077	0	0.084	0.839
ENSG00000166503	HDGFL3	15	83208017	83208018	5.52248	3.34e-08	rs17507300	-5.32	0.00262	0	0.006	0	0.013	0.982
ENSG00000115211	EIF2B4	2	27370485	27370486	-5.51	3.6e-08	rs780094	12.91	0.196721	0	0	0.993	0.004	0.003
ENSG00000163930	BAP1	3	52410349	52410350	5.50628	3.67e-08	rs2239547	6.98	0.045802	0	0	0.036	0.819	0.145
ENSG00000145088	EAF2	3	121835182	121835183	5.50296	3.73e-08	rs2700420	-7.59	0.086331	0	0	0	1	0
ENSG00000244005	NFS1	20	35699270	35699271	5.5028	3.74e-08	rs6088765	-7.93	0.030691	0	0	0.973	0.024	0.003
ENSG00000224424	PRKAR2A-AS1	3	48847846	48847847	-5.49	3.99e-08	rs6776700	6.72	0.109091	0	0	0.017	0.041	0.942
ENSG00000158092	NCK1	3	136862207	136862208	5.49	4.08e-08	rs9880211	5.93	0.075472	0.001	0	0.315	0.082	0.602
ENSG00000163794	UCN	2	27308444	27308445	-5.48	4.22e-08	rs780094	12.91	0.4	0	0	0.032	0.968	0
ENSG00000183323	CCDC125	5	69332808	69332809	-5.47733	4.32e-08	rs11951039	6.29	0.06742	0	0.001	0	0.417	0.582
ENSG00000163939	PBRM1	3	52685916	52685917	-5.47622	4.35e-08	rs2239547	6.98	0.087591	0	0	0	0.968	0.032
ENSG00000166128	RAB8B	15	63189468	63189469	5.4712	4.47e-08	rs3784671	7.11	0.019704	0	0	0	0.847	0.153
ENSG00000223522	LOC100505716	2	28310458	28310459	-5.47	4.49e-08	rs2305929	6.56	0.01049	0	0	0	0.42	0.58
ENSG00000080345	RIF1	2	151409882	151409883	5.47	4.57e-08	rs10432479	-5.87	0.00738	0	0.001	0	0.088	0.911
ENSG00000162928	PEX13	2	61017224	61017225	5.46658	4.59e-08	rs2166720	-5.47	0.005822	0.008	0	0.13	0.004	0.857
ENSG00000019995	ZRANB1	10	124942122	124942123	5.46635	4.59e-08	rs11245357	7.26	0.04839	0	0	0.058	0.046	0.895
ENSG00000261373	VPS9D1-AS1	16	89711855	89711856	-5.46388	4.66e-08	rs460984	-8.78	0.070588	0	0	0	1	0
ENSG00000074582	BCS1L	2	218658897	218658898	-5.45629	4.86e-08	rs4674322	5.48	0.014458	0.02	0.005	0.189	0.049	0.737
ENSG00000104267	CA2	8	85463851	85463852	5.45518	4.89e-08	rs4566	-5.73	0.109091	0	0	0	0.011	0.988
ENSG00000100003	SEC14L2	22	30396856	30396857	-5.45392	4.93e-08	rs2074204	-6.35	0.03093	0.002	0	0.953	0.009	0.037
ENSG00000261118	NA	16	89504459	89504460	-5.45107	5.01e-08	rs460984	-8.78	0.04959	0	0	0.034	0.042	0.925
ENSG00000169682	SPNS1	16	28975088	28975089	-5.4493	5.06e-08	rs7188071	6.83	0.15584	0	0	0	0.942	0.058
ENSG00000173442	EHBP1L1	11	65576037	65576038	-5.44	5.47e-08	rs1074156	-8.8	0.16667	0	0	0.55	0.438	0.011
ENSG00000186017	ZNF566	19	36489647	36489648	5.43209	5.57e-08	rs510757	7.44	0.046693	0	0	0	0.887	0.113
ENSG00000025434	NR1H3	11	47248299	47248300	-5.43046	5.62e-08	rs10838702	-6.54	0.099174	0	0	0.001	0.999	0
ENSG00000125944	HNRNPR	1	23344335	23344336	-5.42894	5.67e-08	rs680386	7.79	0.193548	0	0	0.739	0.061	0.2
ENSG00000140455	USP3	15	63504510	63504511	5.4273	5.72e-08	rs3784671	7.11	0.008386	0	0	0.022	0.017	0.961
ENSG00000163634	THOC7	3	63863902	63863903	-5.42	5.98e-08	rs3774715	-6.34	0.067039	0	0	0	0.421	0.579
ENSG00000245261	NA	6	43223859	43223860	-5.41517	6.12e-08	rs17209400	-7.07	0.03846	0	0	0.547	0.023	0.43
ENSG00000138172	CALHM2	10	103452401	103452402	5.4119	6.24e-08	rs11191686	5.5	0.00998	0	0	0	0.006	0.993
ENSG00000180667	YOD1	1	207052979	207052980	-5.41006	6.3e-08	rs1565	5.38	0.000699	0	0.001	0	0.004	0.994
ENSG00000173230	GOLGB1	3	121749766	121749767	-5.40867	6.35e-08	rs2700420	-7.59	0.113208	0	0	0	0.998	0.002
ENSG00000166793	YPEL4	11	57649943	57649944	5.39912	6.7e-08	rs665058	5.64	0.020906	0	0.001	0	0.029	0.971
ENSG00000269899	NA	8	11846390	11846391	-5.39785	6.74e-08	rs12541800	6.12	0.012422	0	0.001	0.006	0.208	0.785
ENSG00000100325	ASCC2	22	29838303	29838304	5.3936	6.91e-08	rs2074204	-6.35	0.0553	0	0	0	0.242	0.758
ENSG00000234936	NA	2	43229572	43229573	5.39	7.05e-08	rs12614953	6.7	0.070588	0	0	0	0.897	0.103
ENSG00000204160	ZDHHC18	1	26826709	26826710	-5.38452	7.26e-08	rs12747620	5.52	0.051282	0	0.001	0	0.019	0.981
ENSG00000213593	TMX2	11	57712599	57712600	5.38098	7.41e-08	rs665058	5.64	0.030612	0	0.001	0.024	0.031	0.944
ENSG00000072682	P4HA2	5	132295314	132295315	5.37553	7.64e-08	rs274567	5.85	0.22222	0	0.001	0	0.303	0.696
ENSG00000163156	SCNM1	1	151166021	151166022	-5.3746	7.68e-08	rs267738	11.89	0.065574	0	0	0.872	0.082	0.046
ENSG00000189136	UBE2Q2P1	15	84570794	84570795	-5.37318	7.74e-08	rs12595786	-5.19	0.00439	0	0.011	0	0.054	0.935
ENSG00000189423	NA	17	20415546	20415547	-5.36522	8.08e-08	rs7218708	-4.63	0.002004	0	0.103	0	0.051	0.846
ENSG00000109184	DCUN1D4	4	51842999	51843000	5.35482	8.56e-08	rs4379113	-5.43	0.00511	0	0.001	0	0.03	0.969
ENSG00000102554	KLF5	13	73054975	73054976	-5.3504	8.78e-08	rs1028883	5.09	0.000922	0	0.01	0	0.01	0.98
ENSG00000175550	DRAP1	11	65919256	65919257	-5.3438	9.1e-08	rs1074156	-8.8	0.096774	0	0	0.93	0.054	0.016
ENSG00000273841	TAF9	5	69369641	69369642	5.34177	9.2e-08	rs11951039	6.29	0.048193	0	0.001	0	0.439	0.56
ENSG00000214595	EML6	2	54723664	54723665	-5.34	9.49e-08	rs354211	-7.62	0.04082	0	0	0	1	0
ENSG00000196967	ZNF585A	19	37172740	37172741	-5.32879	9.89e-08	rs35153242	10.6	0.315789	0	0	0	1	0
ENSG00000134057	CCNB1	5	69167009	69167010	-5.32546	1.01e-07	rs13177007	9.5	0.075	0	0	0.778	0.22	0.003
ENSG00000188997	KCTD21	11	78188810	78188811	5.32	1.02e-07	rs7113042	5.86	0.02844	0	0	0.008	0.054	0.937
ENSG00000153827	TRIP12	2	229923238	229923239	5.32028	1.04e-07	rs7592697	5.53	0.000752	0	0.004	0.003	0.051	0.942
ENSG00000099995	SF3A1	22	30353071	30353072	-5.31699	1.06e-07	rs2074204	-6.35	0.0603	0.002	0	0.981	0.005	0.012
ENSG00000166507	NDST2	10	73811797	73811798	5.31485	1.07e-07	rs11000773	-4.95	0.057143	0	0.024	0	0.064	0.912
ENSG00000128591	FLNC	7	128830376	128830377	-5.30524	1.13e-07	rs3807306	7.57	0.026087	0	0	0.93	0.049	0.021
ENSG00000271843	NA	3	64008691	64008692	5.30172	1.15e-07	rs3774715	-6.34	0.015727	0	0	0	0.052	0.948
ENSG00000175003	SLC22A1	6	160121788	160121789	-5.2986	1.17e-07	rs3127575	-15.77	0.235294	0	0	0	1	0
ENSG00000170759	KIF5B	10	32056430	32056431	-5.29365	1.2e-07	rs11594506	-5.29	0	0	0.001	0	0.001	0.998
ENSG00000260063	LOC101928728	1	26694130	26694131	5.29213	1.21e-07	rs12747620	5.52	0.035191	0	0.001	0	0.029	0.97
ENSG00000060642	PIGV	1	26787471	26787472	5.29213	1.21e-07	rs12747620	5.52	0.026667	0	0.001	0	0.029	0.97
ENSG00000064726	BTBD1	15	83067333	83067334	-5.2917	1.21e-07	rs17507300	-5.32	0.005	0	0.039	0	0.093	0.868
ENSG00000130703	OSBPL2	20	62231921	62231922	-5.28957	1.23e-07	rs944895	5.99	0.004684	0	0.005	0	0.487	0.508
ENSG00000243410	NA	3	64015884	64015885	5.28389	1.26e-07	rs3774715	-6.34	0.012048	0	0	0	0.146	0.854
ENSG00000119599	DCAF4	14	72926331	72926332	5.28371	1.27e-07	rs2110552	-5.18	0.005	0	0.082	0	0.117	0.8
ENSG00000134058	CDK7	5	69234794	69234795	5.28008	1.29e-07	rs13177007	9.5	0.218182	0	0	0	1	0
ENSG00000132773	TOE1	1	45339669	45339670	5.27743	1.31e-07	rs518216	-7.37	0.428571	0	0	0.252	0.046	0.702
ENSG00000275807	NA	16	28823968	28823969	5.2776	1.31e-07	rs7188071	6.83	0.41379	0	0	0.254	0.728	0.017
ENSG00000177200	CHD9	16	53055032	53055033	-5.27683	1.31e-07	rs7203398	-6.98	0.0192	0	0	0.103	0.046	0.851
ENSG00000008226	DLEC1	3	38039204	38039205	-5.28	1.32e-07	rs2051216	8.83	0.162162	0	0	0.031	0.032	0.937
ENSG00000226318	RPS3AP38	10	67961463	67961464	-5.27592	1.32e-07	rs7916821	7.57	0.16901	0	0	0.848	0.147	0.006
ENSG00000075539	FRYL	4	48780321	48780322	5.27453	1.33e-07	rs1051447	-5.57	0.07643	0.02	0	0.92	0.003	0.057
ENSG00000050405	LIMA1	12	50283545	50283546	-5.27425	1.33e-07	rs4307773	-5.89	0.049383	0	0.001	0.001	0.057	0.941
ENSG00000148660	CAMK2G	10	73874590	73874591	-5.27285	1.34e-07	rs11000773	-4.95	0.107143	0	0.027	0	0.071	0.902
ENSG00000109911	ELP4	11	31509699	31509700	5.27	1.38e-07	rs6484504	-8.29	0.11881	0	0	0	1	0
ENSG00000129038	LOXL1	15	73925988	73925989	5.2659	1.4e-07	rs4886425	-5.87	0.00789	0.028	0.001	0.824	0.043	0.103
ENSG00000055070	SZRD1	1	16352574	16352575	5.26264	1.42e-07	rs17369676	-6.24	0.086331	0	0	0	0.731	0.268
ENSG00000085978	ATG16L1	2	233210050	233210051	-5.25139	1.51e-07	rs838708	4.57	0.001019	0.093	0.705	0.018	0.134	0.051
ENSG00000128594	LRRC4	7	128032106	128032107	5.25092	1.51e-07	rs325442	5.93	0.02353	0	0	0.017	0.072	0.91
ENSG00000072736	NFATC3	16	68084750	68084751	-5.2494	1.53e-07	rs6499172	-6.68	0.04301	0	0	0	0.975	0.025
ENSG00000159588	CCDC17	1	45624056	45624057	-5.24427	1.57e-07	rs518216	-7.37	0.27907	0	0	0	0.999	0.001
ENSG00000265451	NA	2	121530421	121530422	5.24307	1.58e-07	rs11677172	8.17	0.0067	0	0	0.462	0.016	0.522
ENSG00000122378	PRXL2A	10	80407828	80407829	-5.2428	1.58e-07	rs10887903	-5.51	0.000838	0	0.001	0	0.007	0.992
ENSG00000008838	MED24	17	40061214	40061215	-5.24272	1.58e-07	rs1619021	14.41	0.26087	0	0	0	1	0
ENSG00000115604	IL18R1	2	102355928	102355929	-5.24	1.64e-07	rs11886793	-5.1	0.00343	0	0.236	0	0.618	0.146
ENSG00000117713	ARID1A	1	26696031	26696032	5.23342	1.66e-07	rs12747620	5.52	0.062827	0	0.001	0.012	0.038	0.948
ENSG00000198746	GPATCH3	1	26900465	26900466	5.23342	1.66e-07	rs12747620	5.52	0.056075	0.02	0	0.654	0.013	0.312
ENSG00000205531	NAP1L4	11	2992376	2992377	5.23039	1.69e-07	rs163160	-9.61	0.027211	0	0	0	1	0
ENSG00000084693	AGBL5	2	27042363	27042364	5.23	1.72e-07	rs780094	12.91	0.1875	0	0	0.961	0.019	0.02
ENSG00000213347	MXD3	5	177312756	177312757	5.22605	1.73e-07	rs3812036	-16.92	0.141176	0	0	0	1	0
ENSG00000123836	PFKFB2	1	207034365	207034366	-5.22326	1.76e-07	rs1565	5.38	0.003906	0	0.001	0	0.005	0.994
ENSG00000127948	POR	7	75899199	75899200	-5.21492	1.84e-07	rs3815455	5.18	0.001862	0	0.052	0	0.061	0.888
ENSG00000168273	SMIM4	3	52534012	52534013	-5.21172	1.87e-07	rs2239547	6.98	0.230769	0	0	0	0.992	0.008
ENSG00000164087	POC1A	3	52154689	52154690	-5.21	1.87e-07	rs3852066	5.64	0.10526	0.008	0	0.883	0.015	0.094
ENSG00000143384	MCL1	1	150579737	150579738	5.20096	1.98e-07	rs267738	11.89	0.235294	0	0	0.97	0.027	0.003
ENSG00000125691	RPL23	17	38853842	38853843	5.19739	2.02e-07	rs602688	14.36	0.266667	0	0	0.946	0.015	0.04
ENSG00000215006	NA	5	69333928	69333929	5.19648	2.03e-07	rs11951039	6.29	0.084507	0.002	0	0.992	0.001	0.004
ENSG00000143727	ACP1	2	264392	264393	-5.2	2.04e-07	rs3791221	-5.93	0.000718	0	0	0	0.013	0.987
ENSG00000131477	RAMP2	17	42761257	42761258	-5.19609	2.04e-07	rs3785898	-5.19	0.333333	0.261	0.025	0.337	0.032	0.346
ENSG00000281538	NA	22	42138105	42138106	-5.1957	2.04e-07	rs4453786	-4.99	0.01472	0	0.384	0	0.424	0.192
ENSG00000188486	H2AX	11	119095466	119095467	5.19434	2.05e-07	rs641382	-5.99	0.064865	0	0	0	0.023	0.977
ENSG00000108387	SEPTIN4	17	58540817	58540818	-5.18999	2.1e-07	rs2013182	-5.46	0.020134	0.008	0.001	0.146	0.023	0.821
ENSG00000114904	NEK4	3	52770948	52770949	5.19	2.13e-07	rs2239547	6.98	0.333333	0	0	0	0.993	0.007
ENSG00000131467	PSME3	17	42824384	42824385	5.1851	2.16e-07	rs3785898	-5.19	0	0.192	0.001	0.243	0.001	0.563
ENSG00000159377	PSMB4	1	151399533	151399534	-5.1805	2.21e-07	rs267738	11.89	0.051064	0	0	0.81	0.034	0.156
ENSG00000173456	RNF26	11	119334526	119334527	-5.1767	2.26e-07	rs641382	-5.99	0.033426	0.001	0.001	0.388	0.317	0.293
ENSG00000244405	ETV5	3	186110317	186110318	5.17	2.3e-07	rs4234589	-8.21	0.11215	0	0	0.013	0.271	0.716
ENSG00000186020	ZNF529	19	36589700	36589701	5.17059	2.33e-07	rs7257135	8.17	0.12766	0	0	0	1	0
ENSG00000254093	PINX1	8	10839875	10839876	5.17023	2.34e-07	rs10096421	5.66	0.012698	0	0.002	0	0.047	0.951
ENSG00000136383	ALPK3	15	84816679	84816680	-5.1608	2.46e-07	rs12595786	-5.19	0.00789	0	0.005	0	0.023	0.972
ENSG00000185499	MUC1	1	155192915	155192916	-5.16015	2.47e-07	rs3765087	4.9	0.001003	0	0.009	0	0.002	0.989
ENSG00000108528	SLC25A11	17	4940006	4940007	5.15422	2.55e-07	rs10445262	5.31	0.000593	0	0.003	0	0.002	0.995
ENSG00000173915	ATP5MK	10	103396465	103396466	-5.14833	2.63e-07	rs11191686	5.5	0.010821	0	0.027	0	0.397	0.577
ENSG00000104903	LYL1	19	13103160	13103161	5.14473	2.68e-07	rs741702	5.23	0.00937	0.023	0.002	0.062	0.004	0.909
ENSG00000179218	CALR	19	12938606	12938607	-5.14473	2.68e-07	rs741702	5.23	0.00805	0	0.002	0	0.004	0.994
ENSG00000204147	ASAH2B	10	50739317	50739318	-5.1383	2.77e-07	rs10994860	8.72	0.01635	0	0	0	1	0
ENSG00000255310	NA	8	11109725	11109726	5.13238	2.86e-07	rs12541800	6.12	0.01407	0	0.004	0	0.845	0.15
ENSG00000127947	PTPN12	7	77537274	77537275	-5.13139	2.88e-07	rs2960455	-10.06	0.27907	0	0	0	0.994	0.006
ENSG00000142751	GPN2	1	26890296	26890297	5.123	3.01e-07	rs12747620	5.52	0.08	0.015	0	0.501	0.012	0.472
ENSG00000108557	RAI1	17	17681472	17681473	5.12023	3.05e-07	rs1242484	6.49	0.176471	0	0	0	0.874	0.126
ENSG00000144445	KANSL1L	2	210171382	210171383	-5.11732	3.1e-07	rs10932342	5.83	0.046332	0.007	0	0.979	0.003	0.01
ENSG00000175315	CST6	11	66011840	66011841	-5.12	3.1e-07	rs1074156	-8.8	0.24	0	0	0	1	0
ENSG00000156232	WHAMM	15	82809627	82809628	5.1039	3.33e-07	rs17507300	-5.32	0.005447	0	0.002	0	0.005	0.993
ENSG00000114854	TNNC1	3	52454069	52454070	5.10282	3.35e-07	rs2239547	6.98	0.053812	0	0	0.049	0.63	0.321
ENSG00000161180	CCDC116	22	21632715	21632716	-5.10212	3.36e-07	rs4821124	5	0.00616	0	0.01	0	0.024	0.966
ENSG00000279265	NA	7	127350126	127350127	-5.10109	3.38e-07	rs325442	5.93	0.071429	0.001	0.001	0.457	0.301	0.24
ENSG00000148950	IMMP1L	11	31509644	31509645	-5.1	3.41e-07	rs6484504	-8.29	0.20339	0	0	0.113	0.872	0.014
ENSG00000226450	CYP2D8P	22	42155000	42155001	5.0984	3.43e-07	rs4453786	-4.99	0.02109	0	0.027	0	0.029	0.944
ENSG00000269918	NA	8	11106703	11106704	5.09107	3.56e-07	rs12541800	6.12	0.023529	0	0.004	0	0.847	0.149
ENSG00000163053	SLC16A14	2	230068998	230068999	5.09	3.57e-07	rs7592697	5.53	0.00295	0.023	0.005	0.276	0.06	0.636
ENSG00000068489	PRR11	17	59155498	59155499	-5.0903	3.58e-07	rs11079356	-5.35	0.053812	0	0.003	0	0.032	0.966
ENSG00000227345	PARG	10	49941997	49941998	-5.08535	3.67e-07	rs1258204	-5.52	0.029412	0	0.001	0.001	0.022	0.976
ENSG00000269514	NA	12	48198386	48198387	-5.08491	3.68e-07	rs2732439	6.55	0.056604	0	0	0	0.9	0.1
ENSG00000178904	DPY19L3	19	32405560	32405561	-5.08433	3.69e-07	rs8101881	12.98	0.24	0	0	0	1	0
ENSG00000090520	DNAJB11	3	186567402	186567403	5.08339	3.71e-07	rs4234589	-8.21	0.007958	0	0	0.083	0.077	0.84
ENSG00000005075	POLR2J	7	102478906	102478907	-5.07846	3.81e-07	rs6465866	5.08	0	0	0.003	0	0.003	0.994
ENSG00000242372	EIF6	20	35284984	35284985	5.07606	3.85e-07	rs2273684	-9.48	0.26087	0	0	0	1	0
ENSG00000073605	GSDMB	17	39918649	39918650	-5.07502	3.87e-07	rs4794814	14.72	0.545455	0	0	0	1	0
ENSG00000169925	BRD3	9	134068534	134068535	-5.0732	3.91e-07	rs2078778	-5.26	0.000301	0	0.066	0	0.114	0.819
ENSG00000204149	AGAP6	10	49982189	49982190	5.06871	4.01e-07	rs1258204	-5.52	0.021583	0	0.002	0	0.051	0.947
ENSG00000203814	H2BC18	1	149812372	149812373	5.06031	4.19e-07	rs509345	-7.09	0.333333	0	0	0.325	0.27	0.405
ENSG00000204130	RUFY2	10	68407293	68407294	5.05213	4.37e-07	rs10997975	7.56	0.053333	0	0	0	1	0
ENSG00000169567	HINT1	5	131171734	131171735	-5.05038	4.41e-07	rs6595989	4.87	0.0625	0	0.279	0	0.366	0.356
ENSG00000138434	ITPRID2	2	181891887	181891888	5.05	4.49e-07	rs6433958	-5.33	0.006346	0.064	0.061	0.221	0.21	0.444
ENSG00000100600	LGMN	14	92748701	92748702	-5.04348	4.57e-07	rs10498635	-6.09	0.00319	0.003	0	0.917	0.033	0.046
ENSG00000138085	ATRAID	2	27212286	27212287	5.03	4.82e-07	rs780094	12.91	0.30769	0	0	0	1	0
ENSG00000182810	DDX28	16	68022954	68022955	-5.03169	4.86e-07	rs6499172	-6.68	0.12903	0	0	0.848	0.026	0.127
ENSG00000117676	RPS6KA1	1	26529760	26529761	-5.03085	4.88e-07	rs12747620	5.52	0.155844	0.029	0	0.948	0.003	0.02
ENSG00000163636	PSMD6	3	64024009	64024010	-5.02927	4.92e-07	rs3774715	-6.34	0.02027	0	0	0	0.158	0.842
ENSG00000115556	PLCD4	2	218607764	218607765	5.02	5.27e-07	rs4674322	5.48	0.001392	0	0.009	0	0.083	0.908
ENSG00000134056	MRPS36	5	69217759	69217760	5.00052	5.72e-07	rs13177007	9.5	0.110092	0	0	0.905	0.092	0.004
ENSG00000131437	KIF3A	5	132737637	132737638	4.99589	5.86e-07	rs12516416	-6.8	0.136364	0	0	0.186	0.724	0.09
ENSG00000169919	GUSB	7	65982313	65982314	4.99414	5.91e-07	rs4433015	5.97	0.054054	0	0.003	0	0.261	0.735
ENSG00000138346	DNA2	10	68472120	68472121	4.99401	5.91e-07	rs10997975	7.56	0.118812	0	0	0	1	0
ENSG00000116786	PLEKHM2	1	15684331	15684332	4.98987	6.04e-07	rs4646093	-9.88	0.102564	0	0	0	1	0
ENSG00000079263	SP140	2	230203623	230203624	4.98783	6.11e-07	rs7592697	5.53	0.00424	0.045	0.013	0.535	0.151	0.256
ENSG00000075399	VPS9D1	16	89720983	89720984	-4.9747	6.54e-07	rs460984	-8.78	0.13483	0	0	0	1	0
ENSG00000162298	SYVN1	11	65134532	65134533	4.973	6.59e-07	rs7130955	-8.36	0.012725	0	0	0.547	0.126	0.326
ENSG00000177082	WDR73	15	84654342	84654343	4.9722	6.62e-07	rs12595786	-5.19	0.011132	0	0.051	0	0.252	0.697
ENSG00000033327	GAB2	11	78418347	78418348	4.97	6.72e-07	rs7113042	5.86	0.09091	0	0.001	0.001	0.107	0.89
ENSG00000157110	RBPMS	8	30384478	30384479	4.96835	6.75e-07	rs11783338	-4.28	0.000625	0.002	0.205	0	0.013	0.78
ENSG00000185189	NRBP2	8	143840973	143840974	4.9629	6.95e-07	rs11786896	-5.26	0.005381	0	0.005	0	0.01	0.985
ENSG00000184988	TMEM106A	17	43211834	43211835	-4.95379	7.28e-07	rs4793248	4.66	0.038217	0	0.528	0	0.057	0.415
ENSG00000227370	NA	22	42132602	42132603	4.95372	7.28e-07	rs4453786	-4.99	0.02934	0	0.011	0	0.011	0.978
ENSG00000176909	MAMSTR	19	48719720	48719721	-4.94876	7.47e-07	rs281380	6.01	0.005808	0	0	0	0.019	0.981
ENSG00000089234	BRAP	12	111685985	111685986	-4.94466	7.63e-07	rs17696736	-5.74	0.09231	0	0.021	0.008	0.705	0.267
ENSG00000104142	VPS18	15	40894429	40894430	-4.94419	7.65e-07	rs11858678	-8.46	0.17143	0	0	0.528	0.47	0.002
ENSG00000079335	CDC14A	1	100351733	100351734	-4.94335	7.68e-07	rs11166440	-5.71	0.009992	0	0.005	0	0.062	0.933
ENSG00000260400	NA	10	68698499	68698500	-4.94323	7.68e-07	rs7079974	7.51	0.051282	0	0	0.009	0.991	0
ENSG00000213923	CSNK1E	22	38318083	38318084	-4.94126	7.76e-07	rs5756968	6.68	0.098361	0	0	0.96	0.036	0.004
ENSG00000118369	USP35	11	78188822	78188823	-4.93986	7.82e-07	rs7113042	5.86	0.179104	0	0.003	0	0.406	0.59
ENSG00000186907	RTN4RL2	11	57460548	57460549	4.93988	7.82e-07	rs665058	5.64	0.007308	0	0	0.022	0.027	0.951
ENSG00000128487	SPECC1	17	20009343	20009344	-4.93937	7.84e-07	rs894680	-11.25	0.077419	0	0	0.059	0.94	0
ENSG00000108599	AKAP10	17	19978342	19978343	-4.93681	7.94e-07	rs2453580	-11.24	0.117647	0	0	0	1	0
ENSG00000109667	SLC2A9	4	10054935	10054936	-4.93498	8.02e-07	rs6833292	5.72	0.01091	0	0.026	0	0.573	0.4
ENSG00000181873	IBA57	1	228165814	228165815	4.92842	8.29e-07	rs417237	-5.71	0.029777	0	0.008	0	0.101	0.891
ENSG00000111275	ALDH2	12	111766886	111766887	4.92628	8.38e-07	rs17696736	-5.74	0.16438	0	0.009	0	0.318	0.673
ENSG00000226332	NA	20	62306324	62306325	-4.92452	8.46e-07	rs944895	6.05	0.010453	0	0.002	0	0.265	0.733
ENSG00000122203	KIAA1191	5	176361967	176361968	-4.9217	8.58e-07	rs729423	-3.42	1e-05	0.911	0.08	0.003	0	0.006
ENSG00000204842	ATXN2	12	111599675	111599676	4.91946	8.68e-07	rs17696736	-5.74	0.085106	0.008	0.008	0.267	0.259	0.458
ENSG00000126107	HECTD3	1	45011328	45011329	-4.91446	8.9e-07	rs4660863	-7.13	0.067039	0	0	0.174	0.043	0.784
ENSG00000198646	NCOA6	20	34825648	34825649	-4.9132	8.96e-07	rs2273684	-9.48	0.57143	0	0	0	1	0
ENSG00000119938	PPP1R3C	10	91633053	91633054	4.90426	9.38e-07	rs10881996	-5.02	0.00854	0	0.08	0	0.067	0.852
ENSG00000139624	CERS5	12	50167532	50167533	-4.90166	9.5e-07	rs12422417	-5.42	0.03015	0	0.02	0	0.537	0.443
ENSG00000268584	NA	10	73625995	73625996	4.90067	9.55e-07	rs11000773	-4.95	0.02985	0.147	0.003	0.425	0.008	0.416
ENSG00000176986	SEC24C	10	73744383	73744384	4.90067	9.55e-07	rs11000773	-4.95	0.032	0.039	0.006	0.112	0.015	0.828
ENSG00000031698	SARS1	1	109213917	109213918	4.90048	9.56e-07	rs4970760	-8.06	0.244898	0	0	0.358	0.035	0.607
ENSG00000149657	LSM14B	20	62122460	62122461	-4.8992	9.62e-07	rs944895	5.83	0.02899	0.011	0.001	0.658	0.075	0.255
ENSG00000148842	CNNM2	10	102918292	102918293	-4.89812	9.68e-07	rs284859	6.05	0.00986	0.002	0.009	0.125	0.693	0.171
ENSG00000145740	SLC30A5	5	69093645	69093646	-4.89572	9.79e-07	rs13177007	9.5	0.184615	0	0	0.909	0.088	0.003
ENSG00000259248	USP3-AS1	15	63601294	63601295	4.89575	9.79e-07	rs3784671	7.11	0.01583	0	0	0.013	0.037	0.95
ENSG00000154370	TRIM11	1	228406839	228406840	-4.89269	9.95e-07	rs417237	-5.71	0.008982	0	0.039	0	0.502	0.459
ENSG00000138100	TRIM54	2	27282391	27282392	4.89	1.03e-06	rs780094	12.91	0.5	0	0	0.259	0.74	0.001
ENSG00000243943	ZNF512	2	27582968	27582969	4.88505	1.03e-06	rs780094	12.91	0.461538	0	0	0.968	0.029	0.003
ENSG00000143702	CEP170	1	243255347	243255348	4.88242	1.05e-06	rs953492	-7.15	0.101695	0	0	0	0.991	0.009
ENSG00000130706	ADRM1	20	62302092	62302093	4.87968	1.06e-06	rs944895	6.07	0.02649	0.001	0.001	0.158	0.071	0.769
ENSG00000140416	TPM1	15	63042631	63042632	4.8767	1.08e-06	rs3784671	7.11	0.076923	0	0	0	0.999	0.001
ENSG00000016864	GLT8D1	3	52705634	52705635	-4.87195	1.11e-06	rs2239547	6.98	0.244898	0	0	0.056	0.942	0.002
ENSG00000105516	DBP	19	48637437	48637438	-4.87124	1.11e-06	rs281380	6.01	0.00984	0.014	0	0.951	0.012	0.023
ENSG00000135835	KIAA1614	1	180913153	180913154	4.86968	1.12e-06	rs3795503	5.66	0.002197	0	0	0	0	1
ENSG00000109929	SC5D	11	121292452	121292453	4.86	1.15e-06	rs1944678	-5.45	0.00392	0.001	0.01	0.007	0.103	0.88
ENSG00000185651	UBE2L3	22	21567546	21567547	-4.86349	1.15e-06	rs4821124	5	0.003034	0	0.01	0	0.025	0.965
ENSG00000144810	COL8A1	3	99638474	99638475	4.86265	1.16e-06	rs704570	5.2	0.00163	0	0.032	0	0.038	0.93
ENSG00000275437	NA	20	62405934	62405935	4.86162	1.16e-06	rs944895	5.96	0.01942	0	0.012	0	0.979	0.009
ENSG00000156170	NDUFAF6	8	94895766	94895767	4.86103	1.17e-06	rs4735334	5.24	0.00854	0	0.008	0	0.04	0.953
ENSG00000280198	NA	17	18026770	18026771	4.85593	1.2e-06	rs1869771	-5.45	0.049793	0.005	0.007	0.095	0.114	0.779
ENSG00000167264	DUS2	16	67987760	67987761	-4.84985	1.24e-06	rs6499172	-6.68	0.22642	0	0	0	0.171	0.829
ENSG00000141759	TXNL4A	18	80033948	80033949	4.8496	1.24e-06	rs1816311	-5.07	0.04301	0	0.009	0	0.023	0.969
ENSG00000186166	CENATAC	11	118998141	118998142	-4.84617	1.26e-06	rs641382	-5.99	0.096774	0	0	0.05	0.032	0.919
ENSG00000167815	PRDX2	19	12801858	12801859	4.84578	1.26e-06	rs741702	5.23	0.001904	0	0.263	0	0.684	0.053
ENSG00000163069	SGCB	4	52038481	52038482	4.84271	1.28e-06	rs4379113	-5.43	0.02649	0	0.002	0	0.049	0.949
ENSG00000197375	SLC22A5	5	132369751	132369752	-4.83492	1.33e-06	rs274567	5.85	0.33333	NA	NA	NA	NA	NA
ENSG00000112759	SLC29A1	6	44219504	44219505	-4.83347	1.34e-06	rs9472138	13.63	0.03987	NA	NA	NA	NA	NA
ENSG00000060971	ACAA1	3	38137241	38137242	4.82886	1.37e-06	rs2051216	8.83	0.162162	NA	NA	NA	NA	NA
ENSG00000164976	MYORG	9	34376852	34376853	-4.8294	1.37e-06	rs544169	-6.11	0.01005	NA	NA	NA	NA	NA
ENSG00000173372	C1QA	1	22636505	22636506	4.82813	1.38e-06	rs2294518	-5.44	0.013809	NA	NA	NA	NA	NA
ENSG00000117461	PIK3R3	1	46133035	46133036	4.82511	1.4e-06	rs6658700	-6.03	0.134831	NA	NA	NA	NA	NA
ENSG00000163481	RNF25	2	218672410	218672411	4.82	1.41e-06	rs4674322	5.48	0.10909	NA	NA	NA	NA	NA
ENSG00000116406	EDEM3	1	184754912	184754913	-4.82182	1.42e-06	rs234680	-5.38	0.042403	NA	NA	NA	NA	NA
ENSG00000138279	ANXA7	10	73414075	73414076	-4.82247	1.42e-06	rs11000773	-4.95	0.07895	NA	NA	NA	NA	NA
ENSG00000154096	THY1	11	119424984	119424985	4.82085	1.43e-06	rs641382	-5.99	0.060606	NA	NA	NA	NA	NA
ENSG00000263235	NA	16	3651315	3651316	-4.81923	1.44e-06	rs2072379	5.81	0.002118	NA	NA	NA	NA	NA
ENSG00000115970	THADA	2	43596045	43596046	-4.82	1.46e-06	rs12614953	6.7	0.072289	NA	NA	NA	NA	NA
ENSG00000176101	SSNA1	9	137188646	137188647	4.81663	1.46e-06	rs3087779	-4.82	0	NA	NA	NA	NA	NA
ENSG00000107341	UBE2R2	9	33817566	33817567	-4.81626	1.46e-06	rs544169	-6.11	0.03871	NA	NA	NA	NA	NA
ENSG00000118363	SPCS2	11	74949246	74949247	-4.81311	1.49e-06	rs7104802	4.47	0.003398	NA	NA	NA	NA	NA
ENSG00000178896	EXOSC4	8	144079422	144079423	-4.81088	1.5e-06	rs11786896	-5.26	0.0082	NA	NA	NA	NA	NA
ENSG00000161036	LRWD1	7	102464928	102464929	-4.81031	1.51e-06	rs6465866	5.08	0.027842	NA	NA	NA	NA	NA
ENSG00000170860	LSM3	3	14178357	14178358	4.80833	1.52e-06	rs6768050	5.12	0.01	NA	NA	NA	NA	NA
ENSG00000042317	SPATA7	14	88384923	88384924	4.80643	1.54e-06	rs3179969	5.3	0.017167	NA	NA	NA	NA	NA
ENSG00000135913	USP37	2	218568360	218568361	-4.8	1.56e-06	rs4674322	5.48	0.023211	NA	NA	NA	NA	NA
ENSG00000117308	GALE	1	23800803	23800804	4.79947	1.59e-06	rs680386	7.79	0.062827	NA	NA	NA	NA	NA
ENSG00000110619	CARS1	11	3057612	3057613	-4.79604	1.62e-06	rs163160	-9.61	0.040134	NA	NA	NA	NA	NA
ENSG00000104907	TRMT1	19	13117566	13117567	-4.79082	1.66e-06	rs741702	5.23	0.027211	NA	NA	NA	NA	NA
ENSG00000163513	TGFBR2	3	30606501	30606502	-4.78	1.72e-06	rs6804368	5.45	0.0049	NA	NA	NA	NA	NA
ENSG00000280157	NA	1	228121522	228121523	4.78105	1.74e-06	rs417237	-5.71	0.02765	NA	NA	NA	NA	NA
ENSG00000270091	NA	17	19897286	19897287	4.7749	1.8e-06	rs894680	-11.33	0.162162	NA	NA	NA	NA	NA
ENSG00000239213	NA	3	136862053	136862054	4.77	1.83e-06	rs9880211	5.93	0.11881	NA	NA	NA	NA	NA
ENSG00000138002	IFT172	2	27489788	27489789	-4.77	1.84e-06	rs780094	12.91	0.6	NA	NA	NA	NA	NA
ENSG00000066084	DIP2B	12	50505106	50505107	-4.76947	1.85e-06	rs11169567	-6.26	0.057143	NA	NA	NA	NA	NA
ENSG00000114270	COL7A1	3	48595266	48595267	-4.77	1.88e-06	rs6776700	6.72	0.2	NA	NA	NA	NA	NA
ENSG00000128284	APOL3	22	36166176	36166177	-4.76538	1.88e-06	rs80584	-5.69	0.01757	NA	NA	NA	NA	NA
ENSG00000228242	NA	3	14144636	14144637	-4.76	1.9e-06	rs6768050	5.12	0.0044	NA	NA	NA	NA	NA
ENSG00000277147	LINC00869	1	149606333	149606334	-4.7624	1.91e-06	rs11585955	6.25	0.15	NA	NA	NA	NA	NA
ENSG00000127418	FGFRL1	4	1009935	1009936	4.7611	1.93e-06	rs6832148	-4.63	0.00847	NA	NA	NA	NA	NA
ENSG00000249709	ZNF564	19	12551541	12551542	4.75677	1.97e-06	rs741702	5.23	0.021818	NA	NA	NA	NA	NA
ENSG00000025293	PHF20	20	35771973	35771974	4.75617	1.97e-06	rs2425052	-7.36	0.07229	NA	NA	NA	NA	NA
ENSG00000234608	MAPKAPK5-AS1	12	111842901	111842902	4.75256	2.01e-06	rs17696736	-5.74	0.333333	NA	NA	NA	NA	NA
ENSG00000267152	NA	19	37730642	37730643	-4.75053	2.03e-06	rs8101610	10.66	0.27907	NA	NA	NA	NA	NA
ENSG00000126698	DNAJC8	1	28233024	28233025	-4.74797	2.05e-06	rs476843	-4.66	0.002129	NA	NA	NA	NA	NA
ENSG00000277283	NA	12	120117502	120117503	4.73764	2.16e-06	rs11065014	3.42	0.000154	NA	NA	NA	NA	NA
ENSG00000146701	MDH2	7	76048050	76048051	-4.734	2.2e-06	rs3815455	5.18	0.01143	NA	NA	NA	NA	NA
ENSG00000224195	NA	10	73814505	73814506	-4.73326	2.21e-06	rs11000773	-4.95	0.071856	NA	NA	NA	NA	NA
ENSG00000014257	ACP3	3	132317366	132317367	4.73	2.22e-06	rs899432	4.88	0.000618	NA	NA	NA	NA	NA
ENSG00000203760	CENPW	6	126340173	126340174	4.73047	2.24e-06	rs10447437	5.45	0.0281	NA	NA	NA	NA	NA
ENSG00000163157	TMOD4	1	151176283	151176284	-4.7295	2.25e-06	rs267738	11.89	0.081081	NA	NA	NA	NA	NA
ENSG00000021826	CPS1	2	210477681	210477682	4.73	2.25e-06	rs715	-16.36	0.27907	NA	NA	NA	NA	NA
ENSG00000140497	SCAMP2	15	74873364	74873365	-4.72644	2.28e-06	rs2472297	9.11	0.02824	NA	NA	NA	NA	NA
ENSG00000126005	MMP24OS	20	35278130	35278131	-4.72444	2.31e-06	rs2273684	-9.48	0.461538	NA	NA	NA	NA	NA
ENSG00000177710	SLC35G5	8	11330887	11330888	-4.72126	2.34e-06	rs12541800	6.12	0.12632	NA	NA	NA	NA	NA
ENSG00000105982	RNF32	7	156640673	156640674	-4.71476	2.42e-06	rs11766070	8.19	0.03659	NA	NA	NA	NA	NA
ENSG00000143418	CERS2	1	150975003	150975004	4.7136	2.43e-06	rs267738	11.89	0.193548	NA	NA	NA	NA	NA
ENSG00000205683	DPF3	14	72894115	72894116	4.71012	2.48e-06	rs2110552	-5.18	0.01685	NA	NA	NA	NA	NA
ENSG00000079785	DDX1	2	15591177	15591178	-4.7	2.57e-06	rs807624	9.32	0.06667	NA	NA	NA	NA	NA
ENSG00000121101	TEX14	17	58692054	58692055	4.7022	2.57e-06	rs2013182	-5.46	0.063158	NA	NA	NA	NA	NA
ENSG00000108602	ALDH3A1	17	19748942	19748943	-4.69932	2.61e-06	rs894680	-11.34	0.155844	NA	NA	NA	NA	NA
ENSG00000129244	ATP1B2	17	7646626	7646627	-4.69084	2.72e-06	rs9912001	-5.06	0.002352	NA	NA	NA	NA	NA
ENSG00000176476	SGF29	16	28581054	28581055	-4.68803	2.76e-06	rs7188071	6.83	0.218182	NA	NA	NA	NA	NA
ENSG00000124783	SSR1	6	7347445	7347446	4.686	2.79e-06	rs9405331	7.57	0.07792	NA	NA	NA	NA	NA
ENSG00000167522	ANKRD11	16	89490560	89490561	4.68486	2.8e-06	rs460984	-8.78	0.05941	NA	NA	NA	NA	NA
ENSG00000109846	CRYAB	11	111923721	111923722	-4.68	2.88e-06	rs10502152	4.55	0.00305	NA	NA	NA	NA	NA
ENSG00000154767	XPC	3	14173061	14173062	4.67	2.96e-06	rs6768050	5.12	0.00907	NA	NA	NA	NA	NA
ENSG00000178934	LGALS7	19	38789210	38789211	4.66918	3.02e-06	rs749701	-4.61	0.00393	NA	NA	NA	NA	NA
ENSG00000280202	NA	12	3612002	3612003	-4.66362	3.11e-06	rs632887	-9.33	0.046512	NA	NA	NA	NA	NA
ENSG00000100167	SEPTIN3	22	41976271	41976272	-4.66263	3.12e-06	rs4453786	-4.99	0.0292	NA	NA	NA	NA	NA
ENSG00000125510	OPRL1	20	64080172	64080173	-4.66225	3.13e-06	rs2261092	-6.05	0.05286	NA	NA	NA	NA	NA
ENSG00000089248	ERP29	12	112013315	112013316	4.66161	3.14e-06	rs17696736	-5.74	0.21818	NA	NA	NA	NA	NA
ENSG00000132781	MUTYH	1	45338655	45338656	-4.6601	3.16e-06	rs518216	-7.37	0.375	NA	NA	NA	NA	NA
ENSG00000114902	SPCS1	3	52704954	52704955	-4.65994	3.16e-06	rs2239547	6.98	0.352941	NA	NA	NA	NA	NA
ENSG00000261716	H2BC20P	1	149849023	149849024	4.65468	3.24e-06	rs509345	-7.09	0.244898	NA	NA	NA	NA	NA
ENSG00000186591	UBE2H	7	129952948	129952949	4.65146	3.3e-06	rs3817530	5.8	0.009245	NA	NA	NA	NA	NA
ENSG00000164879	CA3	8	85373435	85373436	4.65086	3.31e-06	rs4566	-5.73	0.272727	NA	NA	NA	NA	NA
ENSG00000161813	LARP4	12	50392382	50392383	-4.64616	3.38e-06	rs11169567	-6.26	0.070175	NA	NA	NA	NA	NA
ENSG00000004487	KDM1A	1	23019447	23019448	-4.64194	3.45e-06	rs680386	7.79	0.164384	NA	NA	NA	NA	NA
ENSG00000185033	SEMA4B	15	90160603	90160604	4.64105	3.47e-06	rs1543115	-4.52	0.00124	NA	NA	NA	NA	NA
ENSG00000270605	NA	1	28241452	28241453	-4.64007	3.48e-06	rs476843	-4.66	0.002729	NA	NA	NA	NA	NA
ENSG00000149187	CELF1	11	47565334	47565335	-4.63	3.59e-06	rs10838702	-6.54	0.05063	NA	NA	NA	NA	NA
ENSG00000100138	SNU13	22	41690503	41690504	4.62993	3.66e-06	rs4453786	-4.99	0.025751	NA	NA	NA	NA	NA
ENSG00000248712	CCDC153	11	119196768	119196769	-4.62832	3.69e-06	rs641382	-5.99	0.078431	NA	NA	NA	NA	NA
ENSG00000108946	PRKAR1A	17	68511779	68511780	-4.62802	3.69e-06	rs6501468	5.68	0.019802	NA	NA	NA	NA	NA
ENSG00000171962	DRC3	17	17972812	17972813	-4.62676	3.71e-06	rs7220132	5.54	0.141176	NA	NA	NA	NA	NA
ENSG00000157911	PEX10	1	2413796	2413797	4.62643	3.72e-06	rs2376802	-4.87	0.039344	NA	NA	NA	NA	NA
ENSG00000263050	NA	17	2044967	2044968	-4.62452	3.75e-06	rs6503222	6.02	0.013986	NA	NA	NA	NA	NA
ENSG00000108424	KPNB1	17	47649475	47649476	-4.61537	3.92e-06	rs7211859	-5.23	0.008962	NA	NA	NA	NA	NA
ENSG00000178222	RNF212	4	1113561	1113562	4.6135	3.96e-06	rs6832148	-4.63	0.01818	NA	NA	NA	NA	NA
ENSG00000203485	INF2	14	104689605	104689606	4.61199	3.99e-06	rs1130214	-4.19	0.00056	NA	NA	NA	NA	NA
ENSG00000130770	ATP5IF1	1	28236108	28236109	-4.61063	4.01e-06	rs476843	-4.66	0.007884	NA	NA	NA	NA	NA
ENSG00000197265	GTF2E2	8	30658250	30658251	4.611	4.01e-06	rs11783338	-4.28	0.001501	NA	NA	NA	NA	NA
ENSG00000227540	DNAJC9-AS1	10	73252790	73252791	4.60671	4.09e-06	rs2306325	-4.91	0.070175	NA	NA	NA	NA	NA
ENSG00000171227	TMEM37	2	119429900	119429901	-4.61	4.11e-06	rs6750751	4.9	0.00424	NA	NA	NA	NA	NA
ENSG00000173064	HECTD4	12	112382438	112382439	4.60292	4.17e-06	rs17696736	-5.74	0.08955	NA	NA	NA	NA	NA
ENSG00000129009	ISLR	15	74173670	74173671	-4.5995	4.24e-06	rs35107470	6.07	0.04444	NA	NA	NA	NA	NA
ENSG00000197312	DDI2	1	15617499	15617500	4.5986	4.25e-06	rs4646093	-9.88	0.12766	NA	NA	NA	NA	NA
ENSG00000168297	PXK	3	58332879	58332880	4.5963	4.3e-06	rs9862378	-4.76	0.0033	NA	NA	NA	NA	NA
ENSG00000109458	GAB1	4	143336761	143336762	-4.59498	4.33e-06	rs4690768	-4.67	0.01204	NA	NA	NA	NA	NA
ENSG00000234335	RPS4XP11	10	32103292	32103293	4.59128	4.41e-06	rs11594506	-5.29	0.015666	NA	NA	NA	NA	NA
ENSG00000153071	DAB2	5	39462299	39462300	-4.58922	4.45e-06	rs1362800	-15.29	0.181818	NA	NA	NA	NA	NA
ENSG00000171827	ZNF570	19	37467584	37467585	-4.58901	4.45e-06	rs8101610	10.67	0.46154	NA	NA	NA	NA	NA
ENSG00000111911	HINT3	6	125956780	125956781	-4.58531	4.53e-06	rs10447437	5.45	0.037267	NA	NA	NA	NA	NA
ENSG00000154710	RABGEF1	7	66682163	66682164	-4.58021	4.65e-06	rs3764903	5.77	0.21053	NA	NA	NA	NA	NA
ENSG00000158023	CFAP251	12	121918297	121918298	-4.57954	4.66e-06	rs1169093	5.05	0.014184	NA	NA	NA	NA	NA
ENSG00000133027	PEMT	17	17591707	17591708	-4.57256	4.82e-06	rs1242484	6.49	0.176471	NA	NA	NA	NA	NA
ENSG00000272693	LOC441242	7	65770809	65770810	-4.56975	4.88e-06	rs4433015	5.97	0.082192	NA	NA	NA	NA	NA
ENSG00000177352	CCDC71	3	49166320	49166321	-4.56	5.08e-06	rs4625	6.24	0.12245	NA	NA	NA	NA	NA
ENSG00000239900	ADSL	22	40346499	40346500	-4.56124	5.09e-06	rs10483205	9.7	0.571429	NA	NA	NA	NA	NA
ENSG00000198182	ZNF607	19	37719789	37719790	4.55908	5.14e-06	rs8101610	10.67	0.6	NA	NA	NA	NA	NA
ENSG00000125520	SLC2A4RG	20	63739860	63739861	4.55534	5.23e-06	rs2261092	-6.05	0.058252	NA	NA	NA	NA	NA
ENSG00000149196	HIKESHI	11	86302210	86302211	-4.5544	5.25e-06	rs1874694	-4.25	0.002712	NA	NA	NA	NA	NA
ENSG00000106617	PRKAG2	7	151877040	151877041	-4.55328	5.28e-06	rs10224002	-17.2	0.085714	NA	NA	NA	NA	NA
ENSG00000238164	NA	1	2557030	2557031	-4.55101	5.34e-06	rs2376802	-4.87	0.052174	NA	NA	NA	NA	NA
ENSG00000186575	NF2	22	29603555	29603556	4.55013	5.36e-06	rs2074204	-6.35	0.02637	NA	NA	NA	NA	NA
ENSG00000036549	ZZZ3	1	77683418	77683419	4.54879	5.4e-06	rs540742	4.72	0.006424	NA	NA	NA	NA	NA
ENSG00000164404	GDF9	5	132866558	132866559	-4.54625	5.46e-06	rs12516416	-6.8	0.087591	NA	NA	NA	NA	NA
ENSG00000072134	EPN2	17	19215614	19215615	-4.54633	5.46e-06	rs894680	-11.24	0.324324	NA	NA	NA	NA	NA
ENSG00000154217	PITPNC1	17	67377280	67377281	4.54598	5.47e-06	rs12450700	4.85	0.004172	NA	NA	NA	NA	NA
ENSG00000173338	KCNK7	11	65595995	65595996	4.54567	5.48e-06	rs1074156	-8.8	0.226415	NA	NA	NA	NA	NA
ENSG00000281912	LINC01144	1	45303909	45303910	-4.54286	5.55e-06	rs518216	-7.37	0.375	NA	NA	NA	NA	NA
ENSG00000073711	PPP2R3A	3	135965672	135965673	-4.54082	5.6e-06	rs35320690	6.63	0.110092	NA	NA	NA	NA	NA
ENSG00000175727	MLXIP	12	122078721	122078722	4.54004	5.62e-06	rs1169093	5.05	0.017366	NA	NA	NA	NA	NA
ENSG00000136628	EPRS1	1	220046657	220046658	4.53789	5.68e-06	rs1768673	-4.93	0.019769	NA	NA	NA	NA	NA
ENSG00000126522	ASL	7	66075797	66075798	4.53692	5.71e-06	rs4433015	5.97	0.27907	NA	NA	NA	NA	NA
ENSG00000132510	KDM6B	17	7839903	7839904	4.53483	5.76e-06	rs9912001	-5.14	0.003516	NA	NA	NA	NA	NA
ENSG00000105607	GCDH	19	12891025	12891026	-4.53241	5.83e-06	rs741702	5.23	0.064516	NA	NA	NA	NA	NA
ENSG00000240616	RPS6P25	19	12894132	12894133	-4.53241	5.83e-06	rs741702	5.23	0.06486	NA	NA	NA	NA	NA
ENSG00000156381	ANKRD9	14	102509798	102509799	-4.53174	5.85e-06	rs2273905	-4.53	0	NA	NA	NA	NA	NA
ENSG00000235316	NA	10	73731823	73731824	-4.53081	5.88e-06	rs11000773	-4.95	0.181818	NA	NA	NA	NA	NA
ENSG00000141034	GID4	17	18039291	18039292	-4.53023	5.89e-06	rs1869771	-5.45	0.092308	NA	NA	NA	NA	NA
ENSG00000179295	PTPN11	12	112418350	112418351	4.5286	5.94e-06	rs17696736	-5.74	0.057692	NA	NA	NA	NA	NA
ENSG00000172137	CALB2	16	71358712	71358713	-4.52479	6.05e-06	rs4788809	-5.96	0.190476	NA	NA	NA	NA	NA
ENSG00000138246	DNAJC13	3	132417525	132417526	4.52	6.17e-06	rs899432	4.49	0.005355	NA	NA	NA	NA	NA
ENSG00000220848	NA	6	149594083	149594084	4.52027	6.18e-06	rs7752089	4.14	0.010753	NA	NA	NA	NA	NA
ENSG00000065243	PKN2	1	88684221	88684222	-4.51926	6.21e-06	rs10922478	-5.27	0.013921	NA	NA	NA	NA	NA
ENSG00000279689	NA	10	73772289	73772290	4.51782	6.25e-06	rs11000773	-4.95	0.09917	NA	NA	NA	NA	NA
ENSG00000115607	IL18RAP	2	102418688	102418689	4.52	6.31e-06	rs11886793	-5.1	0.0181	NA	NA	NA	NA	NA
ENSG00000244510	NA	7	66490107	66490108	4.51546	6.32e-06	rs4433015	5.97	0.10714	NA	NA	NA	NA	NA
ENSG00000183092	BEGAIN	14	100587412	100587413	-4.51524	6.32e-06	rs11850952	4.94	0.02055	NA	NA	NA	NA	NA
ENSG00000258057	BCDIN3D-AS1	12	49828934	49828935	4.51432	6.35e-06	rs11169348	-5.29	0.089552	NA	NA	NA	NA	NA
ENSG00000272902	TBC1D8-AS1	2	101151659	101151660	-4.51309	6.39e-06	rs13414756	-4.58	0.000523	NA	NA	NA	NA	NA
ENSG00000143774	GUK1	1	228139961	228139962	-4.51253	6.41e-06	rs417237	-5.71	0.028708	NA	NA	NA	NA	NA
ENSG00000158985	CDC42SE2	5	131245492	131245493	4.51183	6.43e-06	rs6595989	4.87	0.081633	NA	NA	NA	NA	NA
ENSG00000200534	SNORA33	6	132817218	132817219	-4.51098	6.45e-06	rs6902225	-4.78	0.012384	NA	NA	NA	NA	NA
ENSG00000197815	NA	17	17858226	17858227	4.51113	6.45e-06	rs1242484	6.49	0.25	NA	NA	NA	NA	NA
ENSG00000161860	SYCE2	19	12919275	12919276	4.5023	6.72e-06	rs741702	5.23	0.032698	NA	NA	NA	NA	NA
ENSG00000175662	TOM1L2	17	17972421	17972422	-4.50181	6.74e-06	rs7220132	5.54	0.266667	NA	NA	NA	NA	NA
ENSG00000143401	ANP32E	1	150236155	150236156	-4.49921	6.82e-06	rs2055975	10.13	0.292683	NA	NA	NA	NA	NA
ENSG00000174197	MGA	15	41621223	41621224	-4.49839	6.85e-06	rs11858678	-8.46	0.06283	NA	NA	NA	NA	NA
ENSG00000178035	IMPDH2	3	49029314	49029315	4.49765	6.87e-06	rs7622302	6.05	0.184615	NA	NA	NA	NA	NA
ENSG00000181218	H2AW	1	228457872	228457873	-4.49649	6.91e-06	rs417237	-5.71	0.073171	NA	NA	NA	NA	NA
ENSG00000262484	CCER2	19	38912157	38912158	-4.49551	6.94e-06	rs749701	-4.61	0.00676	NA	NA	NA	NA	NA
ENSG00000105438	KDELR1	19	48391552	48391553	-4.49396	6.99e-06	rs281380	6.01	0.02537	NA	NA	NA	NA	NA
ENSG00000105538	RASIP1	19	48740720	48740721	-4.49112	7.08e-06	rs281380	6.01	0.02721	NA	NA	NA	NA	NA
ENSG00000163975	MELTF	3	197029815	197029816	4.49	7.1e-06	rs3796263	-5.25	0.017831	NA	NA	NA	NA	NA
ENSG00000115365	LANCL1	2	210477651	210477652	4.49	7.25e-06	rs715	-16.36	0.266667	NA	NA	NA	NA	NA
ENSG00000281183	NPTN-IT1	15	73569293	73569294	-4.48405	7.32e-06	rs4886425	-5.87	0.0241	NA	NA	NA	NA	NA
ENSG00000177469	CAVIN1	17	42423516	42423517	4.4828	7.37e-06	rs3785898	-5.19	0.015831	NA	NA	NA	NA	NA
ENSG00000247556	OIP5-AS1	15	41283989	41283990	-4.4808	7.44e-06	rs11858678	-8.46	0.6	NA	NA	NA	NA	NA
ENSG00000230189	NA	7	66453633	66453634	4.47921	7.49e-06	rs4433015	5.97	0.25	NA	NA	NA	NA	NA
ENSG00000123374	CDK2	12	55966768	55966769	4.47567	7.62e-06	rs12810816	4.87	0.02759	NA	NA	NA	NA	NA
ENSG00000267632	NA	17	42509783	42509784	-4.47493	7.64e-06	rs3785898	-5.19	0.045283	NA	NA	NA	NA	NA
ENSG00000278000	NA	18	80161751	80161752	4.4748	7.65e-06	rs1816311	-5.07	0.033241	NA	NA	NA	NA	NA
ENSG00000226742	HSBP1L1	18	79964560	79964561	4.4741	7.67e-06	rs1816311	-5.07	0.036474	NA	NA	NA	NA	NA
ENSG00000153982	GDPD1	17	59220466	59220467	-4.47187	7.75e-06	rs11079356	-5.35	0.218182	NA	NA	NA	NA	NA
ENSG00000068745	IP6K2	3	48740352	48740353	-4.47	7.83e-06	rs6776700	6.72	0.342857	NA	NA	NA	NA	NA
ENSG00000126458	RRAS	19	49640200	49640201	-4.46589	7.97e-06	rs12104272	4.1	0.001135	NA	NA	NA	NA	NA
ENSG00000104129	DNAJC17	15	40780566	40780567	4.46214	8.11e-06	rs11858678	-8.46	0.17143	NA	NA	NA	NA	NA
ENSG00000146731	CCT6A	7	56051629	56051630	4.46189	8.12e-06	rs2135116	4.51	0.01131	NA	NA	NA	NA	NA
ENSG00000114023	FAM162A	3	122384175	122384176	-4.46	8.21e-06	rs2700420	-7.59	0.133333	NA	NA	NA	NA	NA
ENSG00000119707	RBM25	14	73058784	73058785	-4.45947	8.22e-06	rs2110552	-5.18	0.03125	NA	NA	NA	NA	NA
ENSG00000148498	PARD3	10	34815324	34815325	-4.45795	8.27e-06	rs17495768	-5.25	0.03438	NA	NA	NA	NA	NA
ENSG00000164938	TP53INP1	8	94949410	94949411	-4.4557	8.36e-06	rs4735334	5.24	0.013953	NA	NA	NA	NA	NA
ENSG00000166783	MARF1	16	15643165	15643166	-4.4548	8.4e-06	rs875740	4.62	0.01208	NA	NA	NA	NA	NA
ENSG00000226469	ADAM1B	12	111927017	111927018	-4.45396	8.43e-06	rs17696736	-5.74	0.4	NA	NA	NA	NA	NA
ENSG00000272140	NA	10	73713580	73713581	-4.45305	8.47e-06	rs11000773	-4.95	0.134831	NA	NA	NA	NA	NA
ENSG00000179115	FARSA	19	12934036	12934037	-4.44948	8.61e-06	rs741702	5.23	0.02649	NA	NA	NA	NA	NA
ENSG00000275371	NA	16	30110894	30110895	-4.44699	8.71e-06	rs11861842	-3.7	0.002312	NA	NA	NA	NA	NA
ENSG00000159692	CTBP1	4	1249136	1249137	-4.4452	8.78e-06	rs6832148	-4.63	0.0303	NA	NA	NA	NA	NA
ENSG00000228701	TNKS2-DT	10	91798290	91798291	4.44482	8.8e-06	rs10881996	-5.02	0.038217	NA	NA	NA	NA	NA
ENSG00000198835	GJC2	1	228149851	228149852	-4.44313	8.87e-06	rs417237	-5.71	0.035714	NA	NA	NA	NA	NA
ENSG00000091732	ZC3HC1	7	130051450	130051451	4.44223	8.9e-06	rs3817530	5.8	0.030075	NA	NA	NA	NA	NA
ENSG00000177946	CENPBD1P	16	89971784	89971785	-4.43839	9.06e-06	rs460984	-8.78	0.1791	NA	NA	NA	NA	NA
ENSG00000134574	DDB2	11	47214464	47214465	4.43275	9.3e-06	rs10838702	-6.54	0.164384	NA	NA	NA	NA	NA
ENSG00000121289	CEP89	19	32971990	32971991	-4.43266	9.31e-06	rs8101881	12.94	0.26087	NA	NA	NA	NA	NA
ENSG00000241258	CRCP	7	66114603	66114604	-4.43155	9.36e-06	rs4433015	5.97	0.571429	NA	NA	NA	NA	NA
ENSG00000198356	GET3	19	12737138	12737139	4.42879	9.48e-06	rs741702	5.23	0.025641	NA	NA	NA	NA	NA
ENSG00000177688	SUMO4	6	149400226	149400227	-4.42582	9.61e-06	rs7752089	4.14	0.007251	NA	NA	NA	NA	NA
ENSG00000174807	CD248	11	66317043	66317044	4.41621	1e-05	rs747526	-5.37	0.029703	NA	NA	NA	NA	NA
ENSG00000185955	C7orf61	7	100464270	100464271	-4.41419	1.01e-05	rs909152	-3.48	0.001966	NA	NA	NA	NA	NA
ENSG00000111300	NAA25	12	112109021	112109022	-4.41415	1.01e-05	rs17696736	-5.74	0.75	NA	NA	NA	NA	NA
ENSG00000106780	MEGF9	9	120714469	120714470	-4.4118	1.02e-05	rs10818470	-4.33	0.001354	NA	NA	NA	NA	NA
ENSG00000167447	SMG8	17	59209399	59209400	-4.41386	1.02e-05	rs11079356	-5.35	0.285714	NA	NA	NA	NA	NA
ENSG00000266967	AARSD1	17	42964497	42964498	4.41156	1.03e-05	rs4793248	4.66	0.375	NA	NA	NA	NA	NA
ENSG00000101019	UQCC1	20	35412140	35412141	-4.41051	1.03e-05	rs2273684	-9.48	0.461538	NA	NA	NA	NA	NA
ENSG00000114125	RNF7	3	141738203	141738204	-4.41	1.04e-05	rs1397764	12.12	0.27273	NA	NA	NA	NA	NA
ENSG00000272335	NA	5	44826075	44826076	-4.40879	1.04e-05	rs11746506	5.08	0.16	NA	NA	NA	NA	NA
ENSG00000116852	KIF21B	1	201023699	201023700	4.40661	1.05e-05	rs3850625	8.69	0.005364	NA	NA	NA	NA	NA
ENSG00000172375	C2CD2L	11	119102371	119102372	-4.40374	1.06e-05	rs641382	-5.99	0.105263	NA	NA	NA	NA	NA
ENSG00000172273	HINFP	11	119121586	119121587	4.4	1.06e-05	rs641382	-5.99	0.07143	NA	NA	NA	NA	NA
ENSG00000170606	HSPA4	5	133051961	133051962	4.39727	1.1e-05	rs12516416	-6.8	0.02222	NA	NA	NA	NA	NA
ENSG00000182628	SKA2	17	59155268	59155269	4.39323	1.12e-05	rs11079356	-5.35	0.292683	NA	NA	NA	NA	NA
ENSG00000182446	NPLOC4	17	81637145	81637146	-4.3918	1.12e-05	rs9913546	4.18	0.006619	NA	NA	NA	NA	NA
ENSG00000196923	PDLIM7	5	177497600	177497601	4.38944	1.14e-05	rs3812036	-16.92	0.25	NA	NA	NA	NA	NA
ENSG00000047849	MAP4	3	48089271	48089272	-4.39	1.15e-05	rs6776700	6.72	0.26087	NA	NA	NA	NA	NA
ENSG00000169228	RAB24	5	177303743	177303744	-4.38603	1.15e-05	rs3812036	-16.92	0.307692	NA	NA	NA	NA	NA
ENSG00000108384	RAD51C	17	58692572	58692573	-4.3822	1.17e-05	rs2013182	-5.46	0.157895	NA	NA	NA	NA	NA
ENSG00000095951	HIVEP1	6	12008856	12008857	-4.37746	1.2e-05	rs210917	3.82	0.00174	NA	NA	NA	NA	NA
ENSG00000162813	BPNT1	1	220090461	220090462	4.37506	1.21e-05	rs1768673	-4.93	0.139535	NA	NA	NA	NA	NA
ENSG00000235138	LOC100130548	9	134054289	134054290	-4.37173	1.23e-05	rs2078778	-5.26	0.001517	NA	NA	NA	NA	NA
ENSG00000167173	C15orf39	15	75195642	75195643	4.36966	1.24e-05	rs2472297	9.11	0.36364	NA	NA	NA	NA	NA
ENSG00000107758	PPP3CB	10	73496023	73496024	4.36264	1.29e-05	rs11000773	-4.95	0.13953	NA	NA	NA	NA	NA
ENSG00000103056	SMPD3	16	68448687	68448688	-4.3577	1.31e-05	rs6499172	-6.68	0.11009	NA	NA	NA	NA	NA
ENSG00000112996	MRPS30	5	44808924	44808925	-4.35313	1.34e-05	rs11746506	5.08	0.14118	NA	NA	NA	NA	NA
ENSG00000124356	STAMBP	2	73828915	73828916	4.35	1.37e-05	rs6546835	13.56	0.387097	NA	NA	NA	NA	NA
ENSG00000168610	STAT3	17	42388567	42388568	-4.3475	1.38e-05	rs3785898	-5.19	0.0217	NA	NA	NA	NA	NA
ENSG00000168268	NT5DC2	3	52535053	52535054	-4.34	1.4e-05	rs2239547	6.98	0.18182	NA	NA	NA	NA	NA
ENSG00000083520	DIS3	13	72782057	72782058	4.34332	1.4e-05	rs9530145	-4.56	0.00342	NA	NA	NA	NA	NA
ENSG00000196700	ZNF512B	20	63969864	63969865	4.34366	1.4e-05	rs2261092	-6.05	0.043011	NA	NA	NA	NA	NA
ENSG00000126461	SCAF1	19	49642124	49642125	-4.34228	1.41e-05	rs12104272	4.1	0.001098	NA	NA	NA	NA	NA
ENSG00000129048	ACKR4	3	132597236	132597237	4.33905	1.43e-05	rs899432	4.48	0.013408	NA	NA	NA	NA	NA
ENSG00000276814	NA	12	48040760	48040761	4.33818	1.44e-05	rs2732439	6.55	0.023576	NA	NA	NA	NA	NA
ENSG00000104643	MTMR9	8	11285068	11285069	4.33632	1.45e-05	rs12541800	6.12	0.094488	NA	NA	NA	NA	NA
ENSG00000115461	IGFBP5	2	216695524	216695525	-4.33467	1.46e-05	rs2541385	9.88	0.0625	NA	NA	NA	NA	NA
ENSG00000043143	JADE2	5	134524311	134524312	-4.33479	1.46e-05	rs6877546	-4.33	0	NA	NA	NA	NA	NA
ENSG00000212864	RNF208	9	137221580	137221581	4.33295	1.47e-05	rs3087779	-4.82	0.005545	NA	NA	NA	NA	NA
ENSG00000178449	COX14	12	50111978	50111979	4.33254	1.47e-05	rs12422417	-5.42	0.12371	NA	NA	NA	NA	NA
ENSG00000176720	BOK	2	241558720	241558721	-4.33	1.48e-05	rs7572476	4.58	0.008535	NA	NA	NA	NA	NA
ENSG00000168374	ARF4	3	57598219	57598220	4.32709	1.51e-05	rs6445917	4.3	0.005842	NA	NA	NA	NA	NA
ENSG00000157870	PRXL2B	1	2586490	2586491	4.32525	1.52e-05	rs2376802	-4.87	0.019078	NA	NA	NA	NA	NA
ENSG00000217094	NA	10	32188816	32188817	-4.32189	1.55e-05	rs11594506	-5.29	0.037037	NA	NA	NA	NA	NA
ENSG00000030066	NUP160	11	47848554	47848555	-4.31842	1.57e-05	rs10838702	-6.54	0.352941	NA	NA	NA	NA	NA
ENSG00000228305	NA	2	63622830	63622831	-4.32	1.59e-05	rs11674020	4.32	0	NA	NA	NA	NA	NA
ENSG00000022976	ZNF839	14	102317376	102317377	-4.31645	1.59e-05	rs2273905	-4.53	0.00284	NA	NA	NA	NA	NA
ENSG00000068001	HYAL2	3	50322905	50322906	4.31	1.6e-05	rs41499647	-5.07	0.055556	NA	NA	NA	NA	NA
ENSG00000176920	FUT2	19	48695970	48695971	-4.3115	1.62e-05	rs281380	6.01	0.01552	NA	NA	NA	NA	NA
ENSG00000175216	CKAP5	11	46846307	46846308	4.30871	1.64e-05	rs11039149	-4.79	0.0553	NA	NA	NA	NA	NA
ENSG00000148344	PTGES	9	129753046	129753047	-4.30498	1.67e-05	rs10118377	4.3	0	NA	NA	NA	NA	NA
ENSG00000198561	CTNND1	11	57753242	57753243	-4.3053	1.67e-05	rs665058	5.64	0.03681	NA	NA	NA	NA	NA
ENSG00000188825	LINC00910	17	43389198	43389199	-4.30452	1.67e-05	rs4793248	4.66	0.090226	NA	NA	NA	NA	NA
ENSG00000273599	NA	10	124996063	124996064	4.30272	1.69e-05	rs11245357	7.26	0.07362	NA	NA	NA	NA	NA
ENSG00000108468	CBX1	17	48101520	48101521	4.30011	1.71e-05	rs7211859	-5.23	0.010563	NA	NA	NA	NA	NA
ENSG00000110092	CCND1	11	69641086	69641087	4.29668	1.73e-05	rs3018667	-6.44	0.09375	NA	NA	NA	NA	NA
ENSG00000185482	STAC3	12	57251192	57251193	4.29639	1.74e-05	rs540730	7.64	0.02993	NA	NA	NA	NA	NA
ENSG00000166689	PLEKHA7	11	17014442	17014443	-4.29297	1.76e-05	rs10734250	4.73	0.021352	NA	NA	NA	NA	NA
ENSG00000166133	RPUSD2	15	40569299	40569300	-4.29244	1.77e-05	rs12101934	-8.23	0.09449	NA	NA	NA	NA	NA
ENSG00000085231	AK6	5	69355952	69355953	-4.29021	1.79e-05	rs11951039	6.29	0.116505	NA	NA	NA	NA	NA
ENSG00000137825	ITPKA	15	41493392	41493393	4.288	1.8e-05	rs11858678	-8.46	0.104348	NA	NA	NA	NA	NA
ENSG00000278918	NA	17	40350538	40350539	4.28745	1.81e-05	rs17608925	-7.18	0.077419	NA	NA	NA	NA	NA
ENSG00000251451	GTF2IP9	7	66409238	66409239	4.2842	1.83e-05	rs4433015	5.97	0.1875	NA	NA	NA	NA	NA
ENSG00000153879	CEBPG	19	33373329	33373330	4.28491	1.83e-05	rs8101881	12.86	0.07692	NA	NA	NA	NA	NA
ENSG00000182149	IST1	16	71885232	71885233	4.28299	1.84e-05	rs4788809	-5.96	0.17647	NA	NA	NA	NA	NA
ENSG00000272182	NA	3	58428254	58428255	4.28	1.85e-05	rs9862378	-4.77	0.011483	NA	NA	NA	NA	NA
ENSG00000258359	NA	12	111670361	111670362	4.28095	1.86e-05	rs17696736	-5.74	0.24	NA	NA	NA	NA	NA
ENSG00000066027	PPP2R5A	1	212285536	212285537	4.28027	1.87e-05	rs7527863	4.59	0.002897	NA	NA	NA	NA	NA
ENSG00000132356	PRKAA1	5	40798373	40798374	4.27739	1.89e-05	rs6893430	-4.36	0.0068	NA	NA	NA	NA	NA
ENSG00000149679	CABLES2	20	62407284	62407285	-4.27763	1.89e-05	rs944895	5.94	0.02697	NA	NA	NA	NA	NA
ENSG00000116096	SPR	2	72887359	72887360	-4.27594	1.9e-05	rs6748040	10.6	0.1875	NA	NA	NA	NA	NA
ENSG00000090006	LTBP4	19	40592882	40592883	-4.27671	1.9e-05	rs10418932	-4.85	0.01423	NA	NA	NA	NA	NA
ENSG00000135148	TRAFD1	12	112125500	112125501	4.27284	1.93e-05	rs17696736	-5.74	0.35294	NA	NA	NA	NA	NA
ENSG00000164039	BDH2	4	103099882	103099883	4.2719	1.94e-05	rs223339	7.78	0.5	NA	NA	NA	NA	NA
ENSG00000165219	GAPVD1	9	125261793	125261794	4.2695	1.96e-05	rs5015933	4.27	0	NA	NA	NA	NA	NA
ENSG00000266677	NA	17	18178364	18178365	4.26516	2e-05	rs7208561	-5.36	0.106195	NA	NA	NA	NA	NA
ENSG00000148843	PDCD11	10	103396647	103396648	4.26201	2.03e-05	rs11191686	5.5	0.044776	NA	NA	NA	NA	NA
ENSG00000166860	ZBTB39	12	57006445	57006446	-4.26102	2.03e-05	rs540730	7.64	0.01796	NA	NA	NA	NA	NA
ENSG00000215158	NA	5	34244795	34244796	-4.26088	2.04e-05	rs6897430	-6.61	0.035928	NA	NA	NA	NA	NA
ENSG00000279159	NA	22	30025628	30025629	4.26031	2.04e-05	rs2074204	-6.35	0.093023	NA	NA	NA	NA	NA
ENSG00000143994	ABHD1	2	27123788	27123789	-4.26	2.05e-05	rs780094	12.91	0.27907	NA	NA	NA	NA	NA
ENSG00000272368	NA	12	50123363	50123364	-4.25712	2.07e-05	rs12422417	-5.42	0.05286	NA	NA	NA	NA	NA
ENSG00000174516	PELI3	11	66466744	66466745	-4.25578	2.08e-05	rs747526	-5.37	0.03352	NA	NA	NA	NA	NA
ENSG00000259536	NA	15	40488040	40488041	-4.25559	2.09e-05	rs11855248	-7.91	0.08	NA	NA	NA	NA	NA
ENSG00000130590	SAMD10	20	63980007	63980008	4.25508	2.09e-05	rs2261092	-6.05	0.07407	NA	NA	NA	NA	NA
ENSG00000013275	PSMC4	19	39971004	39971005	-4.25338	2.11e-05	rs10418932	-4.85	0.01146	NA	NA	NA	NA	NA
ENSG00000217128	FNIP1	5	131797062	131797063	4.25197	2.12e-05	rs7727544	-5.71	0.342857	NA	NA	NA	NA	NA
ENSG00000137947	GTF2B	1	88891943	88891944	4.25128	2.13e-05	rs10922478	-5.27	0.02439	NA	NA	NA	NA	NA
ENSG00000071539	TRIP13	5	892824	892825	4.25053	2.13e-05	rs17563161	-5.65	0.01676	NA	NA	NA	NA	NA
ENSG00000150787	PTS	11	112226364	112226365	4.25	2.13e-05	rs10502152	4.55	0.02526	NA	NA	NA	NA	NA
ENSG00000188038	NRN1L	16	67884804	67884805	4.24612	2.17e-05	rs6499172	-6.68	0.25532	NA	NA	NA	NA	NA
ENSG00000108443	RPS6KB1	17	59893045	59893046	-4.24163	2.22e-05	rs1292043	4.42	0.008571	NA	NA	NA	NA	NA
ENSG00000203880	PCMTD2	20	64255694	64255695	4.24187	2.22e-05	rs4408777	5.83	0.064865	NA	NA	NA	NA	NA
ENSG00000100207	TCF20	22	42343615	42343616	4.24183	2.22e-05	rs738526	8.19	0.07792	NA	NA	NA	NA	NA
ENSG00000084774	CAD	2	27217389	27217390	-4.24	2.26e-05	rs780094	12.91	0.4	NA	NA	NA	NA	NA
ENSG00000198911	SREBF2	22	41866830	41866831	-4.22319	2.41e-05	rs4453786	-4.99	0.109091	NA	NA	NA	NA	NA
ENSG00000113231	PDE8B	5	77210448	77210449	-4.22238	2.42e-05	rs832785	4.19	0.003721	NA	NA	NA	NA	NA
ENSG00000132481	TRIM47	17	75876370	75876371	4.22112	2.43e-05	rs9902371	4.12	0.001559	NA	NA	NA	NA	NA
ENSG00000254986	DPP3	11	66480012	66480013	-4.21844	2.46e-05	rs747526	-5.37	0.009623	NA	NA	NA	NA	NA
ENSG00000123989	CHPF	2	219543661	219543662	4.22	2.48e-05	rs1050816	7.96	0.094488	NA	NA	NA	NA	NA
ENSG00000258947	TUBB3	16	89921391	89921392	4.21577	2.49e-05	rs460984	-8.78	0.307692	NA	NA	NA	NA	NA
ENSG00000257509	NA	12	55762627	55762628	4.21516	2.5e-05	rs12810816	4.87	0.04898	NA	NA	NA	NA	NA
ENSG00000170473	PYM1	12	55932559	55932560	4.21516	2.5e-05	rs12810816	4.87	0.06186	NA	NA	NA	NA	NA
ENSG00000100883	SRP54	14	34981956	34981957	4.21116	2.54e-05	rs1741177	4.35	0.01025	NA	NA	NA	NA	NA
ENSG00000177542	SLC25A22	11	796366	796367	-4.21	2.55e-05	rs6421967	-4.33	0.01006	NA	NA	NA	NA	NA
ENSG00000143514	TP53BP2	1	223845971	223845972	4.2075	2.58e-05	rs1222145	-4.25	0.006036	NA	NA	NA	NA	NA
ENSG00000004059	ARF5	7	127588344	127588345	4.20627	2.6e-05	rs325442	5.93	0.060606	NA	NA	NA	NA	NA
ENSG00000168301	KCTD6	3	58492113	58492114	4.21	2.61e-05	rs9862378	-4.88	0.019512	NA	NA	NA	NA	NA
ENSG00000117472	TSPAN1	1	46175072	46175073	4.20231	2.64e-05	rs6658700	-6.03	0.307692	NA	NA	NA	NA	NA
ENSG00000141013	GAS8	16	90019628	90019629	-4.20197	2.65e-05	rs460984	-8.78	0.19355	NA	NA	NA	NA	NA
ENSG00000278619	MRM1	17	36601571	36601572	4.20035	2.67e-05	rs2291285	6.72	0.210526	NA	NA	NA	NA	NA
ENSG00000272720	NA	22	38090126	38090127	-4.19729	2.7e-05	rs5756968	6.68	0.11881	NA	NA	NA	NA	NA
ENSG00000140263	SORD	15	45023103	45023104	-4.19605	2.72e-05	rs1145077	-24.48	0.34286	NA	NA	NA	NA	NA
ENSG00000138286	FAM149B1	10	73168165	73168166	-4.19397	2.74e-05	rs6480692	-4.38	0.00422	NA	NA	NA	NA	NA
ENSG00000101246	ARFRP1	20	63708024	63708025	4.1918	2.77e-05	rs2261092	-6.05	0.09091	NA	NA	NA	NA	NA
ENSG00000178821	TMEM52	1	1919272	1919273	4.18718	2.82e-05	rs2376802	-4.87	0.086331	NA	NA	NA	NA	NA
ENSG00000068079	IFI35	17	43006724	43006725	-4.1873	2.82e-05	rs4793248	4.66	0.923077	NA	NA	NA	NA	NA
ENSG00000172432	GTPBP2	6	43629161	43629162	-4.18653	2.83e-05	rs6937438	13.47	0.10811	NA	NA	NA	NA	NA
ENSG00000258839	MC1R	16	89913627	89913628	4.1864	2.83e-05	rs460984	-8.78	0.24	NA	NA	NA	NA	NA
ENSG00000185122	HSF1	8	144291590	144291591	4.18585	2.84e-05	rs11786896	-5.26	0.08219	NA	NA	NA	NA	NA
ENSG00000239557	PPP2R5CP	3	52373651	52373652	-4.18473	2.86e-05	rs2239547	6.98	0.413793	NA	NA	NA	NA	NA
ENSG00000186638	KIF24	9	34311370	34311371	4.18339	2.87e-05	rs544169	-6.11	0.038217	NA	NA	NA	NA	NA
ENSG00000170485	NPAS2	2	100820151	100820152	-4.18283	2.88e-05	rs13414756	-4.58	0.004662	NA	NA	NA	NA	NA
ENSG00000144580	CNOT9	2	218568579	218568580	-4.18	2.89e-05	rs4674322	5.48	0.051724	NA	NA	NA	NA	NA
ENSG00000197696	NMB	15	84658562	84658563	4.1798	2.92e-05	rs12595786	-5.19	0.134831	NA	NA	NA	NA	NA
ENSG00000205702	NA	22	42144576	42144577	-4.17743	2.95e-05	rs4453786	-4.99	0.07792	NA	NA	NA	NA	NA
ENSG00000255561	FDXACB1	11	111880774	111880775	4.17106	3.03e-05	rs10502152	4.55	0.063492	NA	NA	NA	NA	NA
ENSG00000164253	WDR41	5	77620610	77620611	4.17057	3.04e-05	rs832785	4.14	0.01167	NA	NA	NA	NA	NA
ENSG00000149923	PPP4C	16	30075977	30075978	-4.1708	3.04e-05	rs11861842	-3.7	0.010042	NA	NA	NA	NA	NA
ENSG00000141030	COPS3	17	17281292	17281293	-4.17065	3.04e-05	rs1242484	6.49	0.153846	NA	NA	NA	NA	NA
ENSG00000109971	HSPA8	11	123063229	123063230	-4.17	3.09e-05	rs4935804	-4.33	0.00613	NA	NA	NA	NA	NA
ENSG00000074266	EED	11	86244543	86244544	4.16462	3.12e-05	rs1874694	-4.25	0.008664	NA	NA	NA	NA	NA
ENSG00000176371	ZSCAN2	15	84600985	84600986	-4.1626	3.15e-05	rs12595786	-5.19	0.055814	NA	NA	NA	NA	NA
ENSG00000176248	ANAPC2	9	137188536	137188537	4.16196	3.16e-05	rs3087779	-4.82	0.02765	NA	NA	NA	NA	NA
ENSG00000167705	RILP	17	1650076	1650077	4.161	3.17e-05	rs6503222	6.02	0.013857	NA	NA	NA	NA	NA
ENSG00000253878	NA	8	94950036	94950037	4.15867	3.2e-05	rs4735334	5.24	0.085106	NA	NA	NA	NA	NA
ENSG00000240230	COX19	7	975598	975599	4.15518	3.25e-05	rs4724799	11.26	0.068966	NA	NA	NA	NA	NA
ENSG00000197837	H4-16	12	14771130	14771131	4.15464	3.26e-05	rs7956773	7.87	0.071006	NA	NA	NA	NA	NA
ENSG00000120253	NUP43	6	149749441	149749442	-4.14407	3.41e-05	rs7752089	4.14	0	NA	NA	NA	NA	NA
ENSG00000145029	NICN1	3	49429325	49429326	-4.14	3.42e-05	rs4625	6.24	0.25	NA	NA	NA	NA	NA
ENSG00000141552	ANAPC11	17	81890820	81890821	-4.14279	3.43e-05	rs9913546	4.15	0.003204	NA	NA	NA	NA	NA
ENSG00000139436	GIT2	12	109996388	109996389	4.14206	3.44e-05	rs11068696	4.15	0.002487	NA	NA	NA	NA	NA
ENSG00000141627	DYM	18	49461346	49461347	4.1399	3.47e-05	rs6507881	-4.92	0.1	NA	NA	NA	NA	NA
ENSG00000162909	CAPN2	1	223701592	223701593	-4.13791	3.5e-05	rs1222145	-4.25	0.007879	NA	NA	NA	NA	NA
ENSG00000135392	DNAJC14	12	55829606	55829607	4.13679	3.52e-05	rs12810816	4.87	0.116505	NA	NA	NA	NA	NA
ENSG00000161179	YDJC	22	21630063	21630064	-4.13533	3.54e-05	rs4821124	5	0.037855	NA	NA	NA	NA	NA
ENSG00000100605	ITPK1	14	93116319	93116320	-4.13465	3.56e-05	rs10498635	-6.09	0.051282	NA	NA	NA	NA	NA
ENSG00000001617	SEMA3F	3	50155044	50155045	-4.13	3.57e-05	rs9882740	5.2	0.03235	NA	NA	NA	NA	NA
ENSG00000176731	RBIS	8	85220420	85220421	-4.13233	3.59e-05	rs4566	-5.73	0.24	NA	NA	NA	NA	NA
ENSG00000137513	NARS2	11	78574873	78574874	-4.13	3.6e-05	rs7113042	5.86	0.13043	NA	NA	NA	NA	NA
ENSG00000138032	PPM1B	2	44168876	44168877	4.13	3.62e-05	rs6544746	-4.53	0.02135	NA	NA	NA	NA	NA
ENSG00000089022	MAPKAPK5	12	111843102	111843103	4.13028	3.62e-05	rs17696736	-5.74	0.923077	NA	NA	NA	NA	NA
ENSG00000141699	RETREG3	17	42609674	42609675	-4.12921	3.64e-05	rs3785898	-5.19	0.857143	NA	NA	NA	NA	NA
ENSG00000164080	RAD54L2	3	51541579	51541580	4.12	3.72e-05	rs11929028	-5.16	0.00719	NA	NA	NA	NA	NA
ENSG00000169403	PTAFR	1	28193935	28193936	4.11908	3.8e-05	rs9508	-4.66	0.025532	NA	NA	NA	NA	NA
ENSG00000175334	BANF1	11	66002176	66002177	-4.11844	3.81e-05	rs1074156	-8.8	0.226415	NA	NA	NA	NA	NA
ENSG00000172269	DPAGT1	11	119108330	119108331	4.11792	3.82e-05	rs641382	-5.99	0.179104	NA	NA	NA	NA	NA
ENSG00000272186	NA	11	119067690	119067691	4.11798	3.82e-05	rs641382	-5.99	0.084507	NA	NA	NA	NA	NA
ENSG00000162402	USP24	1	55215112	55215113	-4.11727	3.83e-05	rs2802865	5.5	0.011396	NA	NA	NA	NA	NA
ENSG00000111252	SH2B3	12	111405947	111405948	4.11702	3.84e-05	rs10774625	-5.63	0.15584	NA	NA	NA	NA	NA
ENSG00000138078	PREPL	2	44361861	44361862	-4.12	3.87e-05	rs6544746	-4.53	0.016598	NA	NA	NA	NA	NA
ENSG00000150768	DLAT	11	112024813	112024814	4.11499	3.87e-05	rs10502152	4.55	0.022514	NA	NA	NA	NA	NA
ENSG00000177311	ZBTB38	3	141324212	141324213	-4.11	3.92e-05	rs1533499	4.39	0.006452	NA	NA	NA	NA	NA
ENSG00000255517	DPP3-DT	11	66478095	66478096	-4.10984	3.96e-05	rs747526	-5.37	0.026726	NA	NA	NA	NA	NA
ENSG00000205041	NA	19	40275478	40275479	4.10951	3.97e-05	rs10418932	-4.85	0.02679	NA	NA	NA	NA	NA
ENSG00000115657	ABCB6	2	219213239	219213240	4.11	4e-05	rs1050816	7.96	0.13636	NA	NA	NA	NA	NA
ENSG00000226167	AP4B1-AS1	1	113856634	113856635	-4.1048	4.05e-05	rs6669008	3.35	0.00047	NA	NA	NA	NA	NA
ENSG00000164406	LEAP2	5	132872321	132872322	4.10427	4.06e-05	rs12516416	-6.8	0.14118	NA	NA	NA	NA	NA
ENSG00000279759	NA	19	40355841	40355842	-4.10219	4.09e-05	rs10418932	-4.85	0.03261	NA	NA	NA	NA	NA
ENSG00000260097	SPDYE6	7	102356443	102356444	-4.10201	4.1e-05	rs6465866	5.08	0.085714	NA	NA	NA	NA	NA
ENSG00000132330	SCLY	2	238060888	238060889	-4.1	4.17e-05	rs869434	-4.39	0.00796	NA	NA	NA	NA	NA
ENSG00000114302	PRKAR2A	3	48847570	48847571	4.09	4.24e-05	rs6776700	6.72	0.196721	NA	NA	NA	NA	NA
ENSG00000196705	ZNF431	19	21142023	21142024	4.09199	4.28e-05	rs2292986	4.08	0.00492	NA	NA	NA	NA	NA
ENSG00000108395	TRIM37	17	59106596	59106597	-4.08567	4.39e-05	rs302863	-5.45	0.324324	NA	NA	NA	NA	NA
ENSG00000070759	TESK2	1	45491165	45491166	-4.08498	4.41e-05	rs518216	-7.37	0.266667	NA	NA	NA	NA	NA
ENSG00000159674	SPON2	4	1208961	1208962	-4.08459	4.42e-05	rs6832148	-4.63	0.02464	NA	NA	NA	NA	NA
ENSG00000205090	TMEM240	1	1540452	1540453	-4.08388	4.43e-05	rs752965	4.25	0.014634	NA	NA	NA	NA	NA
ENSG00000130584	ZBTB46	20	63831243	63831244	4.08372	4.43e-05	rs2261092	-6.05	0.082759	NA	NA	NA	NA	NA
ENSG00000155980	KIF5A	12	57549997	57549998	4.08231	4.46e-05	rs540730	7.64	0.096	NA	NA	NA	NA	NA
ENSG00000197713	RPE	2	210002564	210002565	-4.08105	4.48e-05	rs17822981	5.41	0.061856	NA	NA	NA	NA	NA
ENSG00000146054	TRIM7	5	181205292	181205293	4.08088	4.49e-05	rs406447	4.93	0.002222	NA	NA	NA	NA	NA
ENSG00000115112	TFCP2L1	2	121285206	121285207	4.07865	4.53e-05	rs11677172	8.17	0.037383	NA	NA	NA	NA	NA
ENSG00000133392	MYH11	16	15857032	15857033	4.07863	4.53e-05	rs875740	4.61	0.017442	NA	NA	NA	NA	NA
ENSG00000171056	SOX7	8	10730511	10730512	4.0762	4.58e-05	rs10096421	5.66	0.19672	NA	NA	NA	NA	NA
ENSG00000162616	DNAJB4	1	77979174	77979175	-4.07573	4.59e-05	rs540742	4.72	0.144578	NA	NA	NA	NA	NA
ENSG00000130600	H19	11	2001469	2001470	4.07126	4.68e-05	rs2239681	6.51	0.041667	NA	NA	NA	NA	NA
ENSG00000137198	GMPR	6	16238579	16238580	-4.06299	4.84e-05	rs6933491	-4.08	0.001056	NA	NA	NA	NA	NA
ENSG00000149182	ARFGAP2	11	47177124	47177125	-4.06231	4.86e-05	rs10838702	-6.54	0.097561	NA	NA	NA	NA	NA
ENSG00000145592	RPL37	5	40835334	40835335	-4.06078	4.89e-05	rs6893430	-4.36	0.01341	NA	NA	NA	NA	NA
ENSG00000204120	GIGYF2	2	232697298	232697299	-4.06	4.92e-05	rs991873	4.06	0.002265	NA	NA	NA	NA	NA
ENSG00000197119	SLC25A29	14	100306546	100306547	4.05921	4.92e-05	rs11850952	4.94	0.06667	NA	NA	NA	NA	NA
ENSG00000215251	FASTKD5	20	3149259	3149260	-4.0594	4.92e-05	rs6107192	3.84	0.0091	NA	NA	NA	NA	NA
ENSG00000174744	BRMS1	11	66345124	66345125	-4.06	4.98e-05	rs747526	-5.37	0.06704	NA	NA	NA	NA	NA
ENSG00000138760	SCARB2	4	76234535	76234536	4.0554	5e-05	rs4859682	-21.38	0.41379	NA	NA	NA	NA	NA
ENSG00000271270	TMCC1-DT	3	129893870	129893871	-4.06	5.01e-05	rs2255703	-3.79	0.01923	NA	NA	NA	NA	NA
ENSG00000110395	CBL	11	119206275	119206276	-4.05	5.07e-05	rs641382	-5.99	0.14634	NA	NA	NA	NA	NA
ENSG00000231991	NA	9	33624273	33624274	-4.05164	5.09e-05	rs544169	-6.11	0.155844	NA	NA	NA	NA	NA
ENSG00000072310	SREBF1	17	17837001	17837002	-4.04944	5.13e-05	rs1242484	6.49	0.3	NA	NA	NA	NA	NA
ENSG00000233297	NA	7	102690468	102690469	4.04933	5.14e-05	rs6465866	5.08	0.043321	NA	NA	NA	NA	NA
ENSG00000149115	TNKS1BP1	11	57324951	57324952	4.04775	5.17e-05	rs665058	5.64	0.057416	NA	NA	NA	NA	NA
ENSG00000025770	NCAPH2	22	50508215	50508216	-4.03866	5.38e-05	rs1076780	-3.73	0.0015	NA	NA	NA	NA	NA
ENSG00000072210	ALDH3A2	17	19648135	19648136	-4.0366	5.42e-05	rs894680	-11.31	0.285714	NA	NA	NA	NA	NA
ENSG00000237276	NA	1	16228026	16228027	4.03151	5.54e-05	rs17369676	-6.24	0.272727	NA	NA	NA	NA	NA
ENSG00000109920	FNBP4	11	47767442	47767443	-4.03125	5.55e-05	rs10838702	-6.54	0.26087	NA	NA	NA	NA	NA
ENSG00000122912	SLC25A16	10	68527473	68527474	4.0291	5.6e-05	rs10997975	7.56	0.2	NA	NA	NA	NA	NA
ENSG00000076706	MCAM	11	119321520	119321521	-4.03	5.6e-05	rs641382	-5.99	0.14286	NA	NA	NA	NA	NA
ENSG00000107954	NEURL1	10	103493978	103493979	-4.02706	5.65e-05	rs11191686	5.5	0.04918	NA	NA	NA	NA	NA
ENSG00000184524	CEND1	11	790122	790123	4.03	5.65e-05	rs6421967	-4.33	0.00543	NA	NA	NA	NA	NA
ENSG00000213326	RPS7P11	17	46722166	46722167	-4.02693	5.65e-05	rs1838105	-4.44	0.048	NA	NA	NA	NA	NA
ENSG00000139428	MMAB	12	109573873	109573874	-4.02519	5.69e-05	rs11068696	4.15	0.012793	NA	NA	NA	NA	NA
ENSG00000122882	ECD	10	73169054	73169055	-4.0201	5.82e-05	rs6480692	-4.38	0.002088	NA	NA	NA	NA	NA
ENSG00000177030	DEAF1	11	706593	706594	-4.01983	5.82e-05	rs6421967	-4.33	0.005338	NA	NA	NA	NA	NA
ENSG00000230295	NA	7	66880707	66880708	4.01913	5.84e-05	rs3764903	5.77	0.11538	NA	NA	NA	NA	NA
ENSG00000117724	CENPF	1	214603194	214603195	4.01731	5.89e-05	rs7535253	5.46	0.011811	NA	NA	NA	NA	NA
ENSG00000162415	ZSWIM5	1	45306208	45306209	4.01692	5.9e-05	rs518216	-7.37	0.27907	NA	NA	NA	NA	NA
ENSG00000215021	PHB2	12	6970824	6970825	-4.01281	6e-05	rs9478	-4.18	0.006417	NA	NA	NA	NA	NA
ENSG00000036257	CUL3	2	224585396	224585397	-4.01	6.05e-05	rs10498163	-3.89	0.00085	NA	NA	NA	NA	NA
ENSG00000205309	NT5M	17	17303334	17303335	-4.01076	6.05e-05	rs1242484	6.49	0.230769	NA	NA	NA	NA	NA
ENSG00000107745	MICU1	10	72626190	72626191	-4.01046	6.06e-05	rs12573512	-4.07	0.01283	NA	NA	NA	NA	NA
ENSG00000164902	PHAX	5	126600267	126600268	-4.00887	6.1e-05	rs11749282	4.33	0.003504	NA	NA	NA	NA	NA
ENSG00000114030	KPNA1	3	122514944	122514945	-4.00813	6.12e-05	rs6783368	-5.5	0.046332	NA	NA	NA	NA	NA
ENSG00000081307	UBA5	3	132654445	132654446	4.00679	6.15e-05	rs4854645	-4.48	0.024194	NA	NA	NA	NA	NA
ENSG00000152518	ZFP36L2	2	43226608	43226609	-4.01	6.16e-05	rs12614953	6.7	0.071856	NA	NA	NA	NA	NA
ENSG00000164053	ATRIP	3	48446709	48446710	-4.01	6.18e-05	rs6776700	6.72	0.30769	NA	NA	NA	NA	NA
ENSG00000124253	PCK1	20	57561079	57561080	3.99691	6.42e-05	rs6099671	6.38	0.045455	NA	NA	NA	NA	NA
ENSG00000175029	CTBP2	10	125161169	125161170	-3.99583	6.45e-05	rs11245357	7.26	0.10256	NA	NA	NA	NA	NA
ENSG00000146477	SLC22A3	6	160348267	160348268	3.99547	6.46e-05	rs3127575	-15.77	0.352941	NA	NA	NA	NA	NA
ENSG00000092929	UNC13D	17	75844716	75844717	3.9954	6.46e-05	rs9902371	4.13	0.006386	NA	NA	NA	NA	NA
ENSG00000198743	SLC5A3	21	34094862	34094863	3.99302	6.52e-05	rs2834317	-6.31	0.01796	NA	NA	NA	NA	NA
ENSG00000166348	USP54	10	73625952	73625953	-3.99293	6.53e-05	rs11000773	-4.95	0.272727	NA	NA	NA	NA	NA
ENSG00000107816	LZTS2	10	100996617	100996618	3.99268	6.53e-05	rs807018	3.98	0.00162	NA	NA	NA	NA	NA
ENSG00000259956	RBM15B	3	51391267	51391268	3.99062	6.59e-05	rs11929028	-5.16	0.010949	NA	NA	NA	NA	NA
ENSG00000143761	ARF1	1	228082659	228082660	-3.98908	6.63e-05	rs417237	-5.71	0.060606	NA	NA	NA	NA	NA
ENSG00000162910	MRPL55	1	228109311	228109312	3.9887	6.64e-05	rs417237	-5.71	0.123711	NA	NA	NA	NA	NA
ENSG00000280187	NA	5	69189451	69189452	-3.98822	6.66e-05	rs13177007	9.5	0.333333	NA	NA	NA	NA	NA
ENSG00000114796	KLHL24	3	183635567	183635568	-3.99	6.68e-05	rs2313450	3.92	0.01207	NA	NA	NA	NA	NA
ENSG00000136159	NUDT15	13	48037566	48037567	3.98386	6.78e-05	rs7324484	-4.75	0.011719	NA	NA	NA	NA	NA
ENSG00000071626	DAZAP1	19	1407568	1407569	-3.9813	6.85e-05	rs2074897	-4.44	0.01232	NA	NA	NA	NA	NA
ENSG00000143228	NUF2	1	163266575	163266576	3.97605	7.01e-05	rs3904945	-5.27	0.038462	NA	NA	NA	NA	NA
ENSG00000174953	DHX36	3	154324496	154324497	-3.97	7.06e-05	rs1657621	5.03	0.12	NA	NA	NA	NA	NA
ENSG00000163931	TKT	3	53256030	53256031	-3.97	7.16e-05	rs2239547	6.98	0.092308	NA	NA	NA	NA	NA
ENSG00000167515	TRAPPC2L	16	88857085	88857086	3.97028	7.18e-05	rs579740	-5.22	0.01053	NA	NA	NA	NA	NA
ENSG00000277007	NA	1	219270773	219270774	3.96829	7.24e-05	rs1538748	3.97	0	NA	NA	NA	NA	NA
ENSG00000176994	SMCR8	17	18315309	18315310	-3.96655	7.29e-05	rs11657423	4.54	0.176471	NA	NA	NA	NA	NA
ENSG00000085719	CPNE3	8	86514426	86514427	3.96114	7.46e-05	rs10100235	6.79	0.19355	NA	NA	NA	NA	NA
ENSG00000177380	PPFIA3	19	49119388	49119389	3.95909	7.52e-05	rs281380	6.01	0.0438	NA	NA	NA	NA	NA
ENSG00000149596	JPH2	20	44187577	44187578	3.95415	7.68e-05	rs8114057	-5.18	0.035503	NA	NA	NA	NA	NA
ENSG00000166321	NUDT13	10	73110374	73110375	-3.9537	7.7e-05	rs6480692	-4.38	0.12121	NA	NA	NA	NA	NA
ENSG00000260279	LOC105371414	16	89297507	89297508	-3.9512	7.78e-05	rs460984	-8.78	0.15385	NA	NA	NA	NA	NA
ENSG00000267041	ZNF850	19	36772824	36772825	3.94985	7.82e-05	rs320881	9.46	0.27907	NA	NA	NA	NA	NA
ENSG00000166974	MAPRE2	18	34976927	34976928	3.948	7.88e-05	rs595086	3.95	0	NA	NA	NA	NA	NA
ENSG00000127837	AAMP	2	218270256	218270257	-3.95	7.89e-05	rs4674322	5.48	0.08889	NA	NA	NA	NA	NA
ENSG00000255513	NA	16	1964094	1964095	3.94681	7.92e-05	rs28396225	-4.21	0.00428	NA	NA	NA	NA	NA
ENSG00000121481	RNF2	1	185045363	185045364	-3.9449	7.98e-05	rs234680	-5.38	0.043956	NA	NA	NA	NA	NA
ENSG00000126524	SBDS	7	66995600	66995601	-3.94329	8.04e-05	rs3764903	5.77	0.151899	NA	NA	NA	NA	NA
ENSG00000137161	CNPY3	6	42929191	42929192	-3.94199	8.08e-05	rs17209400	-7.07	0.1165	NA	NA	NA	NA	NA
ENSG00000275857	NA	16	29804574	29804575	-3.94195	8.08e-05	rs11861842	-3.7	0.02214	NA	NA	NA	NA	NA
ENSG00000267801	NA	17	75876492	75876493	-3.94157	8.1e-05	rs9902371	4.12	0.005305	NA	NA	NA	NA	NA
ENSG00000108518	PFN1	17	4949060	4949061	3.94137	8.1e-05	rs10445262	5.31	0.021127	NA	NA	NA	NA	NA
ENSG00000145743	FBXL17	5	108382097	108382098	3.94075	8.12e-05	rs11242655	4.57	0.008439	NA	NA	NA	NA	NA
ENSG00000107864	CPEB3	10	92291086	92291087	-3.93816	8.21e-05	rs10881996	-5.02	0.144578	NA	NA	NA	NA	NA
ENSG00000198270	TMEM116	12	112013184	112013185	-3.93759	8.23e-05	rs17696736	-5.74	0.70588	NA	NA	NA	NA	NA
ENSG00000160392	C19orf47	19	40348454	40348455	-3.93754	8.23e-05	rs10418932	-4.85	0.02864	NA	NA	NA	NA	NA
ENSG00000130699	TAF4	20	62065809	62065810	3.93658	8.26e-05	rs944895	5.76	0.05687	NA	NA	NA	NA	NA
ENSG00000182022	CHST15	10	124093606	124093607	3.93655	8.27e-05	rs11248259	3.95	0.003733	NA	NA	NA	NA	NA
ENSG00000168917	SLC35G2	3	136818646	136818647	-3.94	8.31e-05	rs9837158	5.95	0.17647	NA	NA	NA	NA	NA
ENSG00000136156	ITM2B	13	48233157	48233158	3.93313	8.38e-05	rs7324484	-4.75	0.01228	NA	NA	NA	NA	NA
ENSG00000171858	RPS21	20	62387115	62387116	3.93257	8.4e-05	rs944895	6	0.060914	NA	NA	NA	NA	NA
ENSG00000275549	STPG3-AS1	9	137253496	137253497	3.9321	8.42e-05	rs3087779	-4.82	0.053097	NA	NA	NA	NA	NA
ENSG00000260233	NA	11	65570422	65570423	-3.93	8.5e-05	rs1074156	-8.8	0.33333	NA	NA	NA	NA	NA
ENSG00000177791	MYOZ1	10	73641756	73641757	-3.92696	8.6e-05	rs11000773	-4.95	0.17647	NA	NA	NA	NA	NA
ENSG00000174939	ASPHD1	16	29900374	29900375	3.92604	8.64e-05	rs11861842	-3.7	0.01727	NA	NA	NA	NA	NA
ENSG00000172586	CHCHD1	10	73782046	73782047	3.92458	8.69e-05	rs11000773	-4.95	0.285714	NA	NA	NA	NA	NA
ENSG00000140830	TXNL4B	16	72094395	72094396	3.92034	8.84e-05	rs4788547	-5.82	0.142857	NA	NA	NA	NA	NA
ENSG00000102531	FNDC3A	13	48975980	48975981	3.91994	8.86e-05	rs17477129	-4.04	0.01062	NA	NA	NA	NA	NA
ENSG00000132600	PRMT7	16	68310973	68310974	3.9198	8.86e-05	rs6499172	-6.68	0.16438	NA	NA	NA	NA	NA
ENSG00000048649	RSF1	11	77821016	77821017	-3.91915	8.89e-05	rs4492844	5.61	0.226415	NA	NA	NA	NA	NA
ENSG00000143369	ECM1	1	150508061	150508062	-3.915	9.04e-05	rs267738	11.89	0.461538	NA	NA	NA	NA	NA
ENSG00000225808	NA	2	177229505	177229506	-3.91398	9.08e-05	rs17647588	7.61	0.146341	NA	NA	NA	NA	NA
ENSG00000272599	NA	10	73125531	73125532	-3.91403	9.08e-05	rs6480692	-4.38	0.26087	NA	NA	NA	NA	NA
ENSG00000138107	ACTR1A	10	102502710	102502711	-3.91277	9.12e-05	rs284859	6.05	0.02484	NA	NA	NA	NA	NA
ENSG00000100084	HIRA	22	19431732	19431733	-3.91124	9.18e-05	rs17811029	3.56	0.00188	NA	NA	NA	NA	NA
ENSG00000116489	CAPZA1	1	112619796	112619797	3.91026	9.22e-05	rs12144044	-7.2	0.061856	NA	NA	NA	NA	NA
ENSG00000196247	ZNF107	7	64666082	64666083	-3.90954	9.25e-05	rs2862797	3.8	0.000586	NA	NA	NA	NA	NA
ENSG00000125534	PPDPF	20	63520723	63520724	-3.9096	9.25e-05	rs2261092	-6.05	0.035191	NA	NA	NA	NA	NA
ENSG00000186625	KATNA1	6	149648971	149648972	3.90889	9.27e-05	rs7752089	4.14	0.008559	NA	NA	NA	NA	NA
ENSG00000196743	GM2A	5	151212149	151212150	3.90807	9.3e-05	rs401275	-4.32	0.01	NA	NA	NA	NA	NA
ENSG00000130702	LAMA5	20	62367311	62367312	3.90685	9.35e-05	rs944895	6.08	0.121212	NA	NA	NA	NA	NA
ENSG00000113638	TTC33	5	40755974	40755975	-3.90636	9.37e-05	rs6893430	-4.36	0.03217	NA	NA	NA	NA	NA
ENSG00000113580	NR3C1	5	143435511	143435512	3.90426	9.45e-05	rs33383	-4.27	0.01368	NA	NA	NA	NA	NA
ENSG00000150779	TIMM8B	11	112086771	112086772	3.9	9.49e-05	rs10502152	4.55	0.06897	NA	NA	NA	NA	NA
ENSG00000186628	FSD2	15	82806069	82806070	3.90179	9.55e-05	rs17507300	-5.32	0.1	NA	NA	NA	NA	NA
ENSG00000124831	LRRFIP1	2	237627575	237627576	-3.9	9.59e-05	rs869434	-4.23	0.012712	NA	NA	NA	NA	NA
ENSG00000272449	NA	1	2546464	2546465	3.90043	9.6e-05	rs2376802	-4.87	0.044944	NA	NA	NA	NA	NA
ENSG00000198113	TOR4A	9	137277748	137277749	-3.89875	9.67e-05	rs3087779	-4.82	0.053571	NA	NA	NA	NA	NA
ENSG00000100767	PAPLN	14	73237496	73237497	-3.89805	9.7e-05	rs2110552	-5.18	0.15	NA	NA	NA	NA	NA
ENSG00000268938	NA	19	18531612	18531613	-3.89756	9.72e-05	rs1075403	4.92	0.02691	NA	NA	NA	NA	NA
ENSG00000011114	BTBD7	14	93333091	93333092	-3.89665	9.75e-05	rs1043542	5.93	0.041379	NA	NA	NA	NA	NA
ENSG00000112282	MED23	6	131628228	131628229	-3.89487	9.83e-05	rs2608912	-6.19	0.036036	NA	NA	NA	NA	NA
ENSG00000182676	PPP1R27	17	81835049	81835050	3.89427	9.85e-05	rs9913546	4.16	0.026906	NA	NA	NA	NA	NA
ENSG00000177374	HIC1	17	2054153	2054154	3.89379	9.87e-05	rs6503222	6.02	0.024242	NA	NA	NA	NA	NA
ENSG00000120265	PCMT1	6	149749665	149749666	3.89125	9.97e-05	rs7752089	4.14	0.02516	NA	NA	NA	NA	NA
ENSG00000154358	OBSCN	1	228208129	228208130	3.88902	0.000101	rs417237	-5.71	0.024145	NA	NA	NA	NA	NA
ENSG00000254783	LOC100289518	11	86283926	86283927	3.8889	0.000101	rs9971532	-4.25	0.017045	NA	NA	NA	NA	NA
ENSG00000166262	FAM227B	15	49620930	49620931	-3.88895	0.000101	rs1904316	-4.36	0.00614	NA	NA	NA	NA	NA
ENSG00000175220	ARHGAP1	11	46700598	46700599	-3.89	0.000102	rs6485690	4.6	0.18182	NA	NA	NA	NA	NA
ENSG00000129250	KIF1C	17	4997947	4997948	-3.88483	0.000102	rs10445262	5.31	0.028986	NA	NA	NA	NA	NA
ENSG00000116752	BCAS2	1	114581638	114581639	-3.88382	0.000103	rs6537841	4.01	0.013761	NA	NA	NA	NA	NA
ENSG00000176973	FAM89B	11	65572348	65572349	-3.88435	0.000103	rs1074156	-8.8	0.184615	NA	NA	NA	NA	NA
ENSG00000269892	NA	12	6742984	6742985	-3.88356	0.000103	rs9478	-4.13	0.0049	NA	NA	NA	NA	NA
ENSG00000078237	TIGAR	12	4307762	4307763	-3.88384	0.000103	rs2907499	-5.37	0.037267	NA	NA	NA	NA	NA
ENSG00000115568	ZNF142	2	218659654	218659655	-3.88	0.000104	rs4674322	5.48	0.10909	NA	NA	NA	NA	NA
ENSG00000251442	NA	4	78645902	78645903	-3.88013	0.000104	rs6533821	3.97	0.01866	NA	NA	NA	NA	NA
ENSG00000235027	NA	11	1760347	1760348	-3.88	0.000104	rs2239681	6.51	0.02178	NA	NA	NA	NA	NA
ENSG00000245849	RAD51-AS1	15	40695097	40695098	3.88075	0.000104	rs11858678	-8.46	0.27907	NA	NA	NA	NA	NA
ENSG00000103769	RAB11A	15	65726053	65726054	-3.8809	0.000104	rs2572208	4.01	0.01878	NA	NA	NA	NA	NA
ENSG00000131023	LATS1	6	149716424	149716425	-3.87897	0.000105	rs7752089	4.14	0.015666	NA	NA	NA	NA	NA
ENSG00000178425	NT5DC1	6	116100848	116100849	3.87784	0.000105	rs3822856	-3.92	0.003449	NA	NA	NA	NA	NA
ENSG00000153832	FBXO36	2	229922301	229922302	-3.88	0.000106	rs7592697	5.53	0.024896	NA	NA	NA	NA	NA
ENSG00000164733	CTSB	8	11869447	11869448	3.87693	0.000106	rs12541800	6.12	0.25532	NA	NA	NA	NA	NA
ENSG00000198060	MARCHF5	10	92291162	92291163	3.87689	0.000106	rs10881996	-5.02	0.134831	NA	NA	NA	NA	NA
ENSG00000152601	MBNL1	3	152243827	152243828	-3.87305	0.000107	rs7221	4.49	0.02	NA	NA	NA	NA	NA
ENSG00000086015	MAST2	1	45786986	45786987	3.87078	0.000108	rs518216	-7.37	0.387097	NA	NA	NA	NA	NA
ENSG00000168386	FILIP1L	3	100114512	100114513	3.87218	0.000108	rs704570	5.2	0.148148	NA	NA	NA	NA	NA
ENSG00000167930	FAM234A	16	234545	234546	-3.87181	0.000108	rs11248925	-3.48	0.008048	NA	NA	NA	NA	NA
ENSG00000122417	ODF2L	1	86396341	86396342	3.86851	0.00011	rs7515651	-4	0.008214	NA	NA	NA	NA	NA
ENSG00000106609	TMEM248	7	66921224	66921225	3.86785	0.00011	rs3764903	5.77	0.166667	NA	NA	NA	NA	NA
ENSG00000231084	NA	1	185171709	185171710	3.86609	0.000111	rs234680	-5.38	0.05	NA	NA	NA	NA	NA
ENSG00000132846	ZBED3	5	77079381	77079382	3.86608	0.000111	rs832785	4.15	0.011742	NA	NA	NA	NA	NA
ENSG00000243156	MICAL3	22	18024558	18024559	-3.86387	0.000112	rs5746492	3.86	0.00263	NA	NA	NA	NA	NA
ENSG00000164402	SEPTIN8	5	132807240	132807241	-3.85979	0.000113	rs12516416	-6.8	0.222222	NA	NA	NA	NA	NA
ENSG00000177302	TOP3A	17	18315006	18315007	3.86169	0.000113	rs11657423	4.54	0.085714	NA	NA	NA	NA	NA
ENSG00000174483	BBS1	11	66510605	66510606	-3.85472	0.000116	rs2279865	-4.24	0.034985	NA	NA	NA	NA	NA
ENSG00000236383	CCDC200	17	43305396	43305397	-3.85356	0.000116	rs4793248	4.66	0.013621	NA	NA	NA	NA	NA
ENSG00000146729	NIPSNAP2	7	55951792	55951793	-3.85149	0.000117	rs2135116	4.51	0.00807	NA	NA	NA	NA	NA
ENSG00000100983	GSS	20	34955816	34955817	3.8529	0.000117	rs2273684	-9.48	0.75	NA	NA	NA	NA	NA
ENSG00000160193	WDR4	21	42879567	42879568	-3.85313	0.000117	rs883472	4.39	0.00278	NA	NA	NA	NA	NA
ENSG00000163528	CHCHD4	3	14124869	14124870	-3.849	0.000119	rs6768050	5.12	0.049587	NA	NA	NA	NA	NA
ENSG00000161800	RACGAP1	12	50033135	50033136	-3.84762	0.000119	rs12422417	-5.42	0.121212	NA	NA	NA	NA	NA
ENSG00000100336	APOL4	22	36204839	36204840	3.84805	0.000119	rs80584	-5.72	0.03141	NA	NA	NA	NA	NA
ENSG00000236263	NA	1	155211390	155211391	-3.84114	0.000122	rs3765087	4.9	0.017118	NA	NA	NA	NA	NA
ENSG00000135472	FAIM2	12	49904216	49904217	3.83972	0.000123	rs12422417	-5.42	0.082759	NA	NA	NA	NA	NA
ENSG00000243175	RPSAP36	4	143424752	143424753	-3.8339	0.000126	rs4690768	-4.67	0.09091	NA	NA	NA	NA	NA
ENSG00000172803	SNX32	11	65833640	65833641	-3.83338	0.000126	rs1074156	-8.8	0.285714	NA	NA	NA	NA	NA
ENSG00000132471	WBP2	17	75856506	75856507	-3.835	0.000126	rs9902371	4.14	0.005929	NA	NA	NA	NA	NA
ENSG00000073756	PTGS2	1	186680426	186680427	-3.83245	0.000127	rs10911877	5.59	0.113208	NA	NA	NA	NA	NA
ENSG00000189077	TMEM120A	7	75994658	75994659	3.83047	0.000128	rs3815455	5.18	0.08108	NA	NA	NA	NA	NA
ENSG00000172530	BANP	16	87949243	87949244	-3.8307	0.000128	rs4843294	4.61	0.0015	NA	NA	NA	NA	NA
ENSG00000111912	NCOA7	6	125781160	125781161	-3.82888	0.000129	rs10447437	5.45	0.04124	NA	NA	NA	NA	NA
ENSG00000178826	TMEM139	7	143279956	143279957	3.8276	0.000129	rs6970163	-3.83	0	NA	NA	NA	NA	NA
ENSG00000159167	STC1	8	23854806	23854807	-3.82439	0.000131	rs6999484	-12.29	0.15	NA	NA	NA	NA	NA
ENSG00000185015	CA13	8	85220586	85220587	3.82475	0.000131	rs4566	-5.73	0.75	NA	NA	NA	NA	NA
ENSG00000202058	RN7SKP80	22	42565329	42565330	-3.82495	0.000131	rs738526	8.19	0.07186	NA	NA	NA	NA	NA
ENSG00000131462	TUBG1	17	42609727	42609728	3.81848	0.000134	rs3785898	-5.19	0.184615	NA	NA	NA	NA	NA
ENSG00000124772	CPNE5	6	36840001	36840002	-3.81572	0.000136	rs12210148	-3.81	0.00667	NA	NA	NA	NA	NA
ENSG00000108828	VAT1	17	43025122	43025123	-3.81479	0.000136	rs4793248	4.66	0.069767	NA	NA	NA	NA	NA
ENSG00000151623	NR3C2	4	148444697	148444698	3.8102	0.000139	rs17485372	-3.9	0.00344	NA	NA	NA	NA	NA
ENSG00000062282	DGAT2	11	75759511	75759512	3.81	0.00014	rs2008476	-4.32	0.0566	NA	NA	NA	NA	NA
ENSG00000182054	IDH2	15	90102503	90102504	-3.80586	0.000141	rs1543115	-4.52	0.02439	NA	NA	NA	NA	NA
ENSG00000198964	SGMS1	10	50624949	50624950	3.80542	0.000142	rs10994860	8.72	0.090909	NA	NA	NA	NA	NA
ENSG00000101544	ADNP2	18	80109030	80109031	3.8021	0.000143	rs1816311	-5.07	0.085106	NA	NA	NA	NA	NA
ENSG00000112658	SRF	6	43171298	43171299	-3.80187	0.000144	rs17209400	-7.07	0.162162	NA	NA	NA	NA	NA
ENSG00000099624	ATP5F1D	19	1241745	1241746	3.8011	0.000144	rs2074897	-4.44	0.01375	NA	NA	NA	NA	NA
ENSG00000196466	ZNF799	19	12401270	12401271	-3.80057	0.000144	rs9384	5.06	0.02386	NA	NA	NA	NA	NA
ENSG00000258704	NA	14	34982531	34982532	-3.79893	0.000145	rs1741177	4.35	0.026201	NA	NA	NA	NA	NA
ENSG00000116032	GRIN3B	19	1000418	1000419	3.79986	0.000145	rs2074897	-4.44	0.017699	NA	NA	NA	NA	NA
ENSG00000028310	BRD9	5	892641	892642	3.7971	0.000146	rs17563161	-5.65	0.12121	NA	NA	NA	NA	NA
ENSG00000118600	RXYLT1	12	63779802	63779803	3.79799	0.000146	rs11609177	-4.17	0.002251	NA	NA	NA	NA	NA
ENSG00000117620	SLC35A3	1	99969864	99969865	-3.79639	0.000147	rs11166440	-5.71	0.022346	NA	NA	NA	NA	NA
ENSG00000116604	MEF2D	1	156500827	156500828	3.7949	0.000148	rs4661077	-4	0.003008	NA	NA	NA	NA	NA
ENSG00000213551	DNAJC9	10	73248841	73248842	-3.7939	0.000148	rs2306325	-4.91	0.375	NA	NA	NA	NA	NA
ENSG00000126391	FRMD8	11	65386598	65386599	-3.79511	0.000148	rs1074156	-8.8	0.3	NA	NA	NA	NA	NA
ENSG00000260261	NA	3	195952694	195952695	-3.79	0.00015	rs4927850	-3.41	0.002128	NA	NA	NA	NA	NA
ENSG00000181649	PHLDA2	11	2929454	2929455	3.78971	0.000151	rs163160	-9.61	0.04898	NA	NA	NA	NA	NA
ENSG00000237310	GS1-124K5.4	7	66493705	66493706	3.78815	0.000152	rs4433015	5.97	0.70588	NA	NA	NA	NA	NA
ENSG00000107201	DDX58	9	32526323	32526324	-3.7875	0.000152	rs12985	-3.76	0.000675	NA	NA	NA	NA	NA
ENSG00000231760	NA	6	149799149	149799150	-3.78643	0.000153	rs7752089	4.14	0.034783	NA	NA	NA	NA	NA
ENSG00000138688	KIAA1109	4	122152332	122152333	3.78401	0.000154	rs17454584	3.71	0.00196	NA	NA	NA	NA	NA
ENSG00000157429	ZNF19	16	71565088	71565089	-3.7838	0.000154	rs4788809	-5.96	0.15584	NA	NA	NA	NA	NA
ENSG00000248213	NA	4	118638781	118638782	3.78101	0.000156	rs7674055	4.35	0.01786	NA	NA	NA	NA	NA
ENSG00000189144	ZNF573	19	37817299	37817300	3.78148	0.000156	rs8101610	10.65	0.210526	NA	NA	NA	NA	NA
ENSG00000050344	NFE2L3	7	26152239	26152240	-3.78036	0.000157	rs17152404	-5.24	0.090909	NA	NA	NA	NA	NA
ENSG00000102743	SLC25A15	13	40789411	40789412	-3.77996	0.000157	rs1536807	-4.03	0.00152	NA	NA	NA	NA	NA
ENSG00000196411	EPHB4	7	100827520	100827521	3.77736	0.000159	rs909152	-3.5	0.01178	NA	NA	NA	NA	NA
ENSG00000261087	ZNNT1	8	101169628	101169629	3.77679	0.000159	rs4734036	-4.81	0.019262	NA	NA	NA	NA	NA
ENSG00000165912	PACSIN3	11	47186442	47186443	-3.78	0.000159	rs10838702	-6.54	0.5	NA	NA	NA	NA	NA
ENSG00000067221	STOML1	15	73994621	73994622	3.7764	0.000159	rs4886425	-5.87	0.071006	NA	NA	NA	NA	NA
ENSG00000122729	ACO1	9	32384602	32384603	-3.77425	0.00016	rs12985	-3.76	0.000891	NA	NA	NA	NA	NA
ENSG00000149922	TBX6	16	30091886	30091887	-3.77531	0.00016	rs11861842	-3.7	0.01929	NA	NA	NA	NA	NA
ENSG00000134262	AP4B1	1	113905139	113905140	3.77305	0.000161	rs6669008	3.35	0.00288	NA	NA	NA	NA	NA
ENSG00000165996	HACD1	10	17617376	17617377	3.77396	0.000161	rs10904908	3.99	0.00296	NA	NA	NA	NA	NA
ENSG00000092148	HECTD1	14	31207803	31207804	-3.77312	0.000161	rs2146570	5.35	0.033241	NA	NA	NA	NA	NA
ENSG00000080503	SMARCA2	9	1980289	1980290	-3.77145	0.000162	rs1412255	-3.92	0.002162	NA	NA	NA	NA	NA
ENSG00000250091	NA	12	123934983	123934984	-3.77251	0.000162	rs11057396	3.73	0.005057	NA	NA	NA	NA	NA
ENSG00000095066	HOOK2	19	12872739	12872740	-3.772	0.000162	rs741702	5.23	0.07317	NA	NA	NA	NA	NA
ENSG00000185485	SDHAP1	3	195990304	195990305	-3.77022	0.000163	rs4927850	-3.41	0.00318	NA	NA	NA	NA	NA
ENSG00000181856	SLC2A4	17	7281666	7281667	-3.77104	0.000163	rs9912001	-4.78	0.02603	NA	NA	NA	NA	NA
ENSG00000101412	E2F1	20	33686403	33686404	3.77038	0.000163	rs13043392	-4.67	0.173913	NA	NA	NA	NA	NA
ENSG00000149346	SLX4IP	20	10435302	10435303	-3.7708	0.000163	rs6074170	-3.99	0.00376	NA	NA	NA	NA	NA
ENSG00000168765	GSTM4	1	109656080	109656081	3.76932	0.000164	rs4970760	-8.06	0.352941	NA	NA	NA	NA	NA
ENSG00000103591	AAGAB	15	67254735	67254736	3.7688	0.000164	rs11071939	5.86	0.019934	NA	NA	NA	NA	NA
ENSG00000255769	NA	15	82513949	82513950	-3.7678	0.000165	rs8041231	5.15	0.029777	NA	NA	NA	NA	NA
ENSG00000095637	SORBS1	10	95561413	95561414	3.76556	0.000166	rs943347	-5.29	0.012645	NA	NA	NA	NA	NA
ENSG00000261172	NA	16	90168224	90168225	3.7644	0.000167	rs2115401	-7.53	0.28571	NA	NA	NA	NA	NA
ENSG00000125967	NECAB3	20	33674462	33674463	3.76432	0.000167	rs13043392	-4.67	0.076923	NA	NA	NA	NA	NA
ENSG00000142507	PSMB6	17	4796143	4796144	-3.76302	0.000168	rs10445262	5.31	0.051724	NA	NA	NA	NA	NA
ENSG00000166166	TRMT61A	14	103529183	103529184	-3.76127	0.000169	rs1467561	3.64	0.013086	NA	NA	NA	NA	NA
ENSG00000240970	NA	11	119003445	119003446	-3.76	0.000171	rs641382	-5.99	0.12632	NA	NA	NA	NA	NA
ENSG00000280388	NA	7	76045962	76045963	3.75633	0.000172	rs3815455	5.18	0.053812	NA	NA	NA	NA	NA
ENSG00000010327	STAB1	3	52495337	52495338	-3.75551	0.000173	rs2239547	6.98	0.4	NA	NA	NA	NA	NA
ENSG00000008128	CDK11A	1	1724323	1724324	-3.75344	0.000174	rs2376802	-4.87	0.141176	NA	NA	NA	NA	NA
ENSG00000122884	P4HA1	10	73096973	73096974	-3.75206	0.000175	rs6480692	-4.38	0.007371	NA	NA	NA	NA	NA
ENSG00000108094	CUL2	10	35090641	35090642	-3.75264	0.000175	rs17495768	-5.25	0.069364	NA	NA	NA	NA	NA
ENSG00000165917	RAPSN	11	47449177	47449178	3.75	0.000175	rs10838702	-6.54	0.27273	NA	NA	NA	NA	NA
ENSG00000226085	NA	22	39875288	39875289	-3.75306	0.000175	rs11089974	7.18	0.14458	NA	NA	NA	NA	NA
ENSG00000160999	SH2B2	7	102285090	102285091	3.74991	0.000177	rs6465866	5.08	0.095238	NA	NA	NA	NA	NA
ENSG00000165698	SPACA9	9	132878026	132878027	-3.74934	0.000177	rs495828	4.55	0.017094	NA	NA	NA	NA	NA
ENSG00000115590	IL1R2	2	101991843	101991844	-3.75	0.000178	rs11886793	-5.1	0.2449	NA	NA	NA	NA	NA
ENSG00000261490	NA	4	10073018	10073019	3.74507	0.00018	rs6833292	5.72	0.13483	NA	NA	NA	NA	NA
ENSG00000177853	ZNF518A	10	96129714	96129715	-3.74617	0.00018	rs4918985	-4.85	0.02449	NA	NA	NA	NA	NA
ENSG00000012048	BRCA1	17	43125482	43125483	3.74583	0.00018	rs4793248	4.66	0.069364	NA	NA	NA	NA	NA
ENSG00000198863	RUNDC1	17	42980564	42980565	-3.74583	0.00018	rs4793248	4.66	0.111111	NA	NA	NA	NA	NA
ENSG00000229127	NA	2	210030732	210030733	3.74	0.000181	rs17822981	5.41	0.21818	NA	NA	NA	NA	NA
ENSG00000115145	STAM2	2	152175991	152175992	-3.74388	0.000181	rs6715027	4.12	0.038961	NA	NA	NA	NA	NA
ENSG00000085982	USP40	2	233566781	233566782	-3.74464	0.000181	rs838708	4.7	0.004584	NA	NA	NA	NA	NA
ENSG00000280161	NA	5	180810505	180810506	3.74366	0.000181	rs406447	4.93	0.005512	NA	NA	NA	NA	NA
ENSG00000173226	IQCB1	3	121835078	121835079	-3.74	0.000182	rs2700420	-7.59	0.28571	NA	NA	NA	NA	NA
ENSG00000175213	ZNF408	11	46700817	46700818	3.74208	0.000183	rs6485690	4.6	0.179104	NA	NA	NA	NA	NA
ENSG00000162600	OMA1	1	58546801	58546802	-3.73799	0.000185	rs7333	4.04	0.042403	NA	NA	NA	NA	NA
ENSG00000273329	NA	7	129611629	129611630	-3.7374	0.000186	rs3817530	5.8	0.066667	NA	NA	NA	NA	NA
ENSG00000198792	TMEM184B	22	38273033	38273034	-3.73668	0.000186	rs5756968	6.68	0.08511	NA	NA	NA	NA	NA
ENSG00000137824	RMDN3	15	40755850	40755851	3.7352	0.000188	rs11858678	-8.46	0.20339	NA	NA	NA	NA	NA
ENSG00000136404	TM6SF1	15	83107406	83107407	3.73483	0.000188	rs17507300	-5.32	0.07692	NA	NA	NA	NA	NA
ENSG00000117523	PRRC2C	1	171485550	171485551	3.73034	0.000191	rs7535195	-4.5	0.058537	NA	NA	NA	NA	NA
ENSG00000107554	DNMBP	10	100009918	100009919	-3.7303	0.000191	rs11593916	4.18	0.034783	NA	NA	NA	NA	NA
ENSG00000165695	AK8	9	132878776	132878777	3.7298	0.000192	rs495828	4.55	0.015075	NA	NA	NA	NA	NA
ENSG00000236756	DNAJC9-AS1	10	73272812	73272813	-3.72877	0.000192	rs11541237	-4.92	0.315789	NA	NA	NA	NA	NA
ENSG00000142615	CELA2A	1	15456727	15456728	-3.72853	0.000193	rs4646093	-9.88	0.114286	NA	NA	NA	NA	NA
ENSG00000216490	IFI30	19	18173161	18173162	-3.72631	0.000194	rs1075403	4.92	0.011893	NA	NA	NA	NA	NA
ENSG00000104147	OIP5	15	41332620	41332621	3.7248	0.000195	rs11858678	-8.46	0.307692	NA	NA	NA	NA	NA
ENSG00000196890	H2BU1	1	228458106	228458107	3.72309	0.000197	rs417237	-5.71	0.076433	NA	NA	NA	NA	NA
ENSG00000011590	ZBTB32	19	35704526	35704527	-3.7199	0.000199	rs3761093	3.99	0.006608	NA	NA	NA	NA	NA
ENSG00000004776	HSPB6	19	35758078	35758079	-3.7199	0.000199	rs3761093	3.99	0.019608	NA	NA	NA	NA	NA
ENSG00000182873	PRKCZ-AS1	1	2184388	2184389	3.7145	0.000204	rs2376802	-4.87	0.255319	NA	NA	NA	NA	NA
ENSG00000163482	STK36	2	218672740	218672741	3.71	0.000204	rs4674322	5.48	0.116505	NA	NA	NA	NA	NA
ENSG00000132323	ILKAP	2	238203728	238203729	-3.71314	0.000205	rs869434	-4.43	0.01581	NA	NA	NA	NA	NA
ENSG00000196511	TPK1	7	144836394	144836395	3.7126	0.000205	rs10261806	3.48	0.00054	NA	NA	NA	NA	NA
ENSG00000175793	SFN	1	26863137	26863138	3.71044	0.000207	rs12747620	5.52	0.118812	NA	NA	NA	NA	NA
ENSG00000238000	PSME2P1	5	98213401	98213402	-3.71044	0.000207	rs27028	-5.21	0.02464	NA	NA	NA	NA	NA
ENSG00000150776	NKAPD1	11	112074274	112074275	3.71	0.000207	rs10502152	4.55	0.153846	NA	NA	NA	NA	NA
ENSG00000170876	TMEM43	3	14124939	14124940	3.71	0.000208	rs6768050	5.12	0.056338	NA	NA	NA	NA	NA
ENSG00000260018	NA	16	84117050	84117051	3.7087	0.000208	rs8050617	-4.8	0.02414	NA	NA	NA	NA	NA
ENSG00000272333	KMT2B	19	35718018	35718019	-3.70907	0.000208	rs3761093	3.99	0.004582	NA	NA	NA	NA	NA
ENSG00000184381	PLA2G6	22	38205689	38205690	-3.70932	0.000208	rs5756968	6.68	0.115385	NA	NA	NA	NA	NA
ENSG00000278899	LOC645967	6	149717620	149717621	3.70679	0.00021	rs7752089	4.14	0.134831	NA	NA	NA	NA	NA
ENSG00000140105	WARS1	14	100376804	100376805	-3.70597	0.000211	rs11850952	4.94	0.03183	NA	NA	NA	NA	NA
ENSG00000163872	YEATS2	3	183697817	183697818	3.7	0.000212	rs2313450	3.92	0.021164	NA	NA	NA	NA	NA
ENSG00000233690	EBAG9P1	10	99697948	99697949	-3.70411	0.000212	rs11593916	4.18	0.01408	NA	NA	NA	NA	NA
ENSG00000100285	NEFH	22	29480242	29480243	-3.70443	0.000212	rs140145	5.66	0.05333	NA	NA	NA	NA	NA
ENSG00000100105	PATZ1	22	31346231	31346232	-3.70292	0.000213	rs2240432	-4.24	0.01619	NA	NA	NA	NA	NA
ENSG00000075426	FOSL2	2	28392447	28392448	3.7	0.000214	rs4666052	-5.47	0.07407	NA	NA	NA	NA	NA
ENSG00000102898	NUTF2	16	67846731	67846732	3.70211	0.000214	rs6499172	-6.68	0.1875	NA	NA	NA	NA	NA
ENSG00000165533	TTC8	14	88824152	88824153	3.7007	0.000215	rs3179969	5.3	0.21818	NA	NA	NA	NA	NA
ENSG00000197912	SPG7	16	89490916	89490917	3.70004	0.000216	rs460984	-8.78	0.2449	NA	NA	NA	NA	NA
ENSG00000127838	PNKD	2	218270391	218270392	-3.69875	0.000217	rs4674322	5.48	0.113208	NA	NA	NA	NA	NA
ENSG00000140743	CDR2	16	22433664	22433665	3.69894	0.000217	rs9806846	4.75	0.037736	NA	NA	NA	NA	NA
ENSG00000204815	ODAD4	17	41930634	41930635	-3.69884	0.000217	rs3785898	-5.19	0.051724	NA	NA	NA	NA	NA
ENSG00000267342	NA	17	75897059	75897060	3.69454	0.00022	rs9902371	4.14	0.006434	NA	NA	NA	NA	NA
ENSG00000124571	XPO5	6	43576074	43576075	-3.69316	0.000221	rs6937438	13.47	0.136364	NA	NA	NA	NA	NA
ENSG00000179950	PUF60	8	143829858	143829859	3.69245	0.000222	rs11786896	-5.26	0.07362	NA	NA	NA	NA	NA
ENSG00000179886	TIGD5	8	143597834	143597835	-3.69245	0.000222	rs11786896	-5.26	0.11429	NA	NA	NA	NA	NA
ENSG00000095261	PSMD5	9	120842983	120842984	3.69253	0.000222	rs10818470	-4.33	0.01432	NA	NA	NA	NA	NA
ENSG00000261499	NA	17	36274190	36274191	-3.69125	0.000223	rs2291285	6.72	0.113208	NA	NA	NA	NA	NA
ENSG00000198496	NBR2	17	43125609	43125610	3.69158	0.000223	rs4793248	4.66	0.285714	NA	NA	NA	NA	NA
ENSG00000150764	DIXDC1	11	111927143	111927144	3.68724	0.000227	rs10502152	4.55	0.085714	NA	NA	NA	NA	NA
ENSG00000159403	C1R	12	7092606	7092607	3.6864	0.000227	rs9478	-4.2	0.04364	NA	NA	NA	NA	NA
ENSG00000166971	AKTIP	16	53504410	53504411	3.68732	0.000227	rs7203398	-6.98	0.15	NA	NA	NA	NA	NA
ENSG00000186792	HYAL3	3	50299467	50299468	3.68353	0.00023	rs41499647	-5.07	0.101695	NA	NA	NA	NA	NA
ENSG00000164241	C5orf63	5	127073491	127073492	-3.68248	0.000231	rs2546082	-4.4	0.009756	NA	NA	NA	NA	NA
ENSG00000166140	ZFYVE19	15	40807085	40807086	-3.68203	0.000231	rs11858678	-8.46	0.48	NA	NA	NA	NA	NA
ENSG00000163154	TNFAIP8L2	1	151156628	151156629	-3.68113	0.000232	rs267738	11.89	0.113208	NA	NA	NA	NA	NA
ENSG00000123444	KBTBD4	11	47579008	47579009	-3.68	0.000232	rs10838702	-6.54	0.3	NA	NA	NA	NA	NA
ENSG00000272486	NA	8	124579630	124579631	-3.67974	0.000233	rs10096762	-4.19	0.02098	NA	NA	NA	NA	NA
ENSG00000105640	RPL18A	19	17859875	17859876	-3.6772	0.000236	rs1075403	4.92	0.02344	NA	NA	NA	NA	NA
ENSG00000273142	NA	7	66902856	66902857	3.67597	0.000237	rs3764903	5.77	0.444444	NA	NA	NA	NA	NA
ENSG00000164164	OTUD4	4	145180160	145180161	3.67499	0.000238	rs13120931	-3.66	0.00427	NA	NA	NA	NA	NA
ENSG00000118520	ARG1	6	131573143	131573144	-3.67495	0.000238	rs2608912	-6.19	0.107143	NA	NA	NA	NA	NA
ENSG00000175787	ZNF169	9	94259310	94259311	3.67445	0.000238	rs10993058	-3.91	0.037736	NA	NA	NA	NA	NA
ENSG00000279203	NA	19	15383831	15383832	3.67345	0.000239	rs6512030	-3.86	0.00745	NA	NA	NA	NA	NA
ENSG00000187091	PLCD1	3	38029761	38029762	3.67	0.00024	rs2051216	8.83	0.09917	NA	NA	NA	NA	NA
ENSG00000140943	MBTPS1	16	84116905	84116906	3.6698	0.000243	rs8050617	-4.83	0.00865	NA	NA	NA	NA	NA
ENSG00000160783	PMF1	1	156212992	156212993	3.66804	0.000244	rs1050316	-3.79	0.013274	NA	NA	NA	NA	NA
ENSG00000138495	COX17	3	119677453	119677454	3.67	0.000244	rs13078855	-4.31	0.012097	NA	NA	NA	NA	NA
ENSG00000132670	PTPRA	20	2873419	2873420	-3.66838	0.000244	rs6107192	3.84	0.011278	NA	NA	NA	NA	NA
ENSG00000105808	RASA4	7	102616756	102616757	-3.66793	0.000245	rs6465866	5.08	0.19355	NA	NA	NA	NA	NA
ENSG00000188554	NBR1	17	43171201	43171202	-3.66654	0.000246	rs4793248	4.66	0.705882	NA	NA	NA	NA	NA
ENSG00000234975	FTH1P2	1	228687414	228687415	-3.66483	0.000247	rs417237	-5.71	0.067416	NA	NA	NA	NA	NA
ENSG00000198917	SPOUT1	9	128829820	128829821	-3.664	0.000248	rs11564100	3.15	0.000771	NA	NA	NA	NA	NA
ENSG00000131480	AOC2	17	42844599	42844600	-3.66421	0.000248	rs3785898	-5.19	0.20339	NA	NA	NA	NA	NA
ENSG00000160410	SHKBP1	19	40576850	40576851	3.66469	0.000248	rs10418932	-4.85	0.0515	NA	NA	NA	NA	NA
ENSG00000175197	DDIT3	12	57520516	57520517	-3.66345	0.000249	rs540730	7.64	0.088235	NA	NA	NA	NA	NA
ENSG00000197457	STMN3	20	63657681	63657682	-3.66289	0.000249	rs2261092	-6.05	0.060302	NA	NA	NA	NA	NA
ENSG00000185669	SNAI3	16	88681713	88681714	3.65988	0.000252	rs579740	-5.22	0.022556	NA	NA	NA	NA	NA
ENSG00000266074	BAHCC1	17	81395474	81395475	-3.65981	0.000252	rs9913546	4.2	0.010629	NA	NA	NA	NA	NA
ENSG00000138160	KIF11	10	92593285	92593286	-3.65933	0.000253	rs2068888	-7.5	0.157895	NA	NA	NA	NA	NA
ENSG00000152904	GGPS1	1	235327487	235327488	3.65596	0.000256	rs16832501	-3.6	0.007547	NA	NA	NA	NA	NA
ENSG00000183172	SMDT1	22	42079690	42079691	-3.6562	0.000256	rs4453786	-4.99	0.09677	NA	NA	NA	NA	NA
ENSG00000055211	GINM1	6	149566293	149566294	3.65404	0.000258	rs7752089	4.14	0.206897	NA	NA	NA	NA	NA
ENSG00000104687	GSR	8	30727925	30727926	-3.65448	0.000258	rs11783338	-4.28	0.07947	NA	NA	NA	NA	NA
ENSG00000143793	C1orf35	1	228105410	228105411	3.65242	0.00026	rs417237	-5.71	0.122449	NA	NA	NA	NA	NA
ENSG00000085644	ZNF213	16	3129776	3129777	-3.65171	0.00026	rs8050566	-4.83	0.04096	NA	NA	NA	NA	NA
ENSG00000263072	NA	16	3134881	3134882	3.6523	0.00026	rs8050566	-4.83	0.01794	NA	NA	NA	NA	NA
ENSG00000125970	RALY	20	33993645	33993646	3.6517	0.00026	rs6087579	-8.73	0.28571	NA	NA	NA	NA	NA
ENSG00000163714	U2SURP	3	143001559	143001560	3.65102	0.000261	rs10790	-3.78	0.010345	NA	NA	NA	NA	NA
ENSG00000145214	DGKQ	4	986894	986895	-3.6503	0.000262	rs6832148	-4.63	0.04167	NA	NA	NA	NA	NA
ENSG00000099290	WASHC2A	10	50067887	50067888	-3.65006	0.000262	rs1258204	-5.52	0.27907	NA	NA	NA	NA	NA
ENSG00000187105	HEATR4	14	73558946	73558947	3.64989	0.000262	rs165935	4.67	0.04545	NA	NA	NA	NA	NA
ENSG00000267002	NA	17	43171036	43171037	-3.64902	0.000263	rs4793248	4.66	0.1875	NA	NA	NA	NA	NA
ENSG00000174547	MRPL11	11	66466737	66466738	-3.65	0.000265	rs747526	-5.37	0.06186	NA	NA	NA	NA	NA
ENSG00000175906	ARL4D	17	43398958	43398959	3.64768	0.000265	rs4793248	4.66	0.117647	NA	NA	NA	NA	NA
ENSG00000172380	GNG12	1	67833466	67833467	3.6465	0.000266	rs4655727	-4.41	0.016043	NA	NA	NA	NA	NA
ENSG00000184402	SS18L1	20	62143794	62143795	-3.6448	0.000268	rs944895	5.79	0.06383	NA	NA	NA	NA	NA
ENSG00000070540	WIPI1	17	68457512	68457513	-3.64356	0.000269	rs6501468	5.68	0.032086	NA	NA	NA	NA	NA
ENSG00000276710	CSPG4P10	15	82459471	82459472	3.64095	0.000272	rs8041231	5.14	0.03191	NA	NA	NA	NA	NA
ENSG00000100027	YPEL1	22	21735833	21735834	3.63922	0.000273	rs4821124	5	0.0163	NA	NA	NA	NA	NA
ENSG00000142599	RERE	1	8817642	8817643	3.63771	0.000275	rs1325920	3.84	0.034188	NA	NA	NA	NA	NA
ENSG00000196365	LONP1	19	5720571	5720572	-3.63656	0.000276	rs7256359	-3.58	0.002903	NA	NA	NA	NA	NA
ENSG00000138134	STAMBPL1	10	88879733	88879734	-3.63602	0.000277	rs2185786	3.92	0.014944	NA	NA	NA	NA	NA
ENSG00000131470	PSMC3IP	17	42577830	42577831	3.63588	0.000277	rs3785898	-5.19	0.1875	NA	NA	NA	NA	NA
ENSG00000162419	GMEB1	1	28668731	28668732	3.634	0.000279	rs476843	-4.66	0.02459	NA	NA	NA	NA	NA
ENSG00000100599	RIN3	14	92513773	92513774	-3.63404	0.000279	rs10498635	-6.09	0.031088	NA	NA	NA	NA	NA
ENSG00000134575	ACP2	11	47248905	47248906	3.63302	0.00028	rs10838702	-6.54	0.342857	NA	NA	NA	NA	NA
ENSG00000122026	RPL21	13	27251308	27251309	3.6313	0.000282	rs4769544	3.76	0.01515	NA	NA	NA	NA	NA
ENSG00000177096	PHETA2	22	42074250	42074251	3.63108	0.000282	rs4453786	-4.99	0.129032	NA	NA	NA	NA	NA
ENSG00000177600	RPLP2	11	809753	809754	3.63	0.000284	rs6421967	-4.33	0.01791	NA	NA	NA	NA	NA
ENSG00000167716	WDR81	17	1716522	1716523	3.62973	0.000284	rs6503222	6.02	0.04461	NA	NA	NA	NA	NA
ENSG00000185101	ANO9	11	442010	442011	-3.62829	0.000285	rs7481614	4.17	0.010563	NA	NA	NA	NA	NA
ENSG00000092054	MYH7	14	23435717	23435718	3.62829	0.000285	rs11621360	-3.63	0	NA	NA	NA	NA	NA
ENSG00000185527	PDE6G	17	81663111	81663112	3.62801	0.000286	rs9913546	4.18	0.029412	NA	NA	NA	NA	NA
ENSG00000204262	COL5A2	2	189179878	189179879	-3.63	0.000288	rs17270987	-3.84	0.027397	NA	NA	NA	NA	NA
ENSG00000204381	LAYN	11	111540279	111540280	3.63	0.000289	rs10502152	4.55	0.07453	NA	NA	NA	NA	NA
ENSG00000138182	KIF20B	10	89701609	89701610	-3.62406	0.00029	rs7098988	4.56	0.034884	NA	NA	NA	NA	NA
ENSG00000079819	EPB41L2	6	131063321	131063322	-3.62261	0.000292	rs2608912	-6.19	0.05286	NA	NA	NA	NA	NA
ENSG00000167526	RPL13	16	89560656	89560657	3.62171	0.000293	rs460984	-8.78	0.18182	NA	NA	NA	NA	NA
ENSG00000187498	COL4A1	13	110307148	110307149	-3.62048	0.000294	rs4773171	-4.54	0.00726	NA	NA	NA	NA	NA
ENSG00000160695	VPS11	11	119067698	119067699	-3.62	0.000296	rs641382	-5.99	0.24	NA	NA	NA	NA	NA
ENSG00000108830	RND2	17	43025240	43025241	-3.61886	0.000296	rs4793248	4.66	0.24	NA	NA	NA	NA	NA
ENSG00000002834	LASP1	17	38869858	38869859	-3.61662	0.000298	rs7223438	14.46	0.5	NA	NA	NA	NA	NA
ENSG00000197217	ENTPD4	8	23457694	23457695	-3.6151	0.0003	rs6999484	-12.29	0.16438	NA	NA	NA	NA	NA
ENSG00000174917	MICOS13	19	5680602	5680603	3.61488	0.0003	rs806710	-3.63	0.004	NA	NA	NA	NA	NA
ENSG00000138801	PAPSS1	4	107720451	107720452	3.6142	0.000301	rs6533319	3.62	0.00464	NA	NA	NA	NA	NA
ENSG00000180938	ZNF572	8	124973297	124973298	-3.60456	0.000313	rs6982502	5.4	0.038835	NA	NA	NA	NA	NA
ENSG00000066336	SPI1	11	47378575	47378576	-3.60449	0.000313	rs10838702	-6.54	0.272727	NA	NA	NA	NA	NA
ENSG00000112796	ENPP5	6	46170970	46170971	-3.60383	0.000314	rs1047153	3.96	0.003176	NA	NA	NA	NA	NA
ENSG00000173926	MARCHF3	5	127030807	127030808	3.60231	0.000315	rs2546082	-4.4	0.07792	NA	NA	NA	NA	NA
ENSG00000171720	HDAC3	5	141636869	141636870	3.60256	0.000315	rs4912761	3.6	0	NA	NA	NA	NA	NA
ENSG00000197993	KEL	7	142962680	142962681	-3.60289	0.000315	rs6970163	-3.83	0.014742	NA	NA	NA	NA	NA
ENSG00000123610	TNFAIP6	2	151357591	151357592	3.60181	0.000316	rs10432479	-5.87	0.040816	NA	NA	NA	NA	NA
ENSG00000066117	SMARCD1	12	50084971	50084972	3.6018	0.000316	rs12422417	-5.42	0.3	NA	NA	NA	NA	NA
ENSG00000185019	UBOX5	20	3160195	3160196	-3.6019	0.000316	rs6107192	3.84	0.0381	NA	NA	NA	NA	NA
ENSG00000110881	ASIC1	12	50057547	50057548	-3.60141	0.000317	rs12422417	-5.42	0.16438	NA	NA	NA	NA	NA
ENSG00000133818	RRAS2	11	14364505	14364506	-3.60012	0.000318	rs2303974	4.23	0.014616	NA	NA	NA	NA	NA
ENSG00000109171	SLAIN2	4	48341321	48341322	-3.59946	0.000319	rs4695383	-4.82	0.0411	NA	NA	NA	NA	NA
ENSG00000129422	MTUS1	8	17800916	17800917	-3.59951	0.000319	rs2285295	3.9	0.00554	NA	NA	NA	NA	NA
ENSG00000103160	HSDL1	16	84145187	84145188	-3.59925	0.000319	rs173433	4.76	0.00494	NA	NA	NA	NA	NA
ENSG00000143971	ETAA1	2	67397318	67397319	-3.6	0.00032	rs11675630	4.9	0.078947	NA	NA	NA	NA	NA
ENSG00000163686	ABHD6	3	58237505	58237506	-3.59885	0.00032	rs9862378	-4.7	0.032698	NA	NA	NA	NA	NA
ENSG00000135829	DHX9	1	182839368	182839369	-3.59735	0.000321	rs1360704	-4.56	0.025918	NA	NA	NA	NA	NA
ENSG00000165832	TRUB1	10	114938192	114938193	-3.5977	0.000321	rs7071789	-3.77	0.009717	NA	NA	NA	NA	NA
ENSG00000111652	COPS7A	12	6723740	6723741	3.59709	0.000322	rs9478	-4.15	0.02963	NA	NA	NA	NA	NA
ENSG00000272523	LINC01023	5	108728259	108728260	-3.5963	0.000323	rs1397580	-3.01	0.000937	NA	NA	NA	NA	NA
ENSG00000261207	NA	16	1752261	1752262	3.59515	0.000324	rs28396225	-4.21	0.004594	NA	NA	NA	NA	NA
ENSG00000267060	PTGES3L	17	42980432	42980433	3.59567	0.000324	rs4793248	4.66	0.049793	NA	NA	NA	NA	NA
ENSG00000105127	AKAP8	19	15379797	15379798	-3.59451	0.000325	rs6512030	-3.86	0.031579	NA	NA	NA	NA	NA
ENSG00000011243	AKAP8L	19	15419140	15419141	3.59451	0.000325	rs6512030	-3.86	0.05217	NA	NA	NA	NA	NA
ENSG00000125877	ITPA	20	3208867	3208868	-3.5944	0.000325	rs6107192	3.84	0.03571	NA	NA	NA	NA	NA
ENSG00000233493	TMEM238	19	55384597	55384598	3.59379	0.000326	rs3803900	-3.53	0.000811	NA	NA	NA	NA	NA
ENSG00000079459	FDFT1	8	11795572	11795573	-3.59268	0.000327	rs12541800	6.12	0.193548	NA	NA	NA	NA	NA
ENSG00000130244	FAM98C	19	38403134	38403135	-3.59093	0.000329	rs7258011	9.94	0.03974	NA	NA	NA	NA	NA
ENSG00000268069	NA	12	47784922	47784923	-3.59044	0.00033	rs2450989	-5.4	0.019769	NA	NA	NA	NA	NA
ENSG00000122861	PLAU	10	73909176	73909177	3.58964	0.000331	rs11000773	-4.95	0.375	NA	NA	NA	NA	NA
ENSG00000188895	MSL1	17	40122297	40122298	3.58787	0.000333	rs2271308	11.16	0.428571	NA	NA	NA	NA	NA
ENSG00000266208	NA	17	40360654	40360655	-3.58786	0.000333	rs17608925	-7.18	0.141176	NA	NA	NA	NA	NA
ENSG00000155252	PI4K2A	10	97640685	97640686	-3.58745	0.000334	rs996621	-4.55	0.0139	NA	NA	NA	NA	NA
ENSG00000141854	MISP3	19	14072535	14072536	3.58683	0.000335	rs4926215	-3.79	0.00625	NA	NA	NA	NA	NA
ENSG00000141505	ASGR1	17	7179563	7179564	3.5846	0.000338	rs9912001	-4.65	0.017621	NA	NA	NA	NA	NA
ENSG00000108506	INTS2	17	61928015	61928016	-3.58086	0.000342	rs740752	-6.15	0.02454	NA	NA	NA	NA	NA
ENSG00000067606	PRKCZ	1	2050469	2050470	-3.58	0.000344	rs2376802	-4.87	0.153846	NA	NA	NA	NA	NA
ENSG00000135049	AGTPBP1	9	85742028	85742029	3.5779	0.000346	rs1867956	4.08	0.006113	NA	NA	NA	NA	NA
ENSG00000078140	UBE2K	4	39698043	39698044	-3.57689	0.000348	rs7676961	3.85	0.02326	NA	NA	NA	NA	NA
ENSG00000188986	NELFB	9	137255172	137255173	-3.57674	0.000348	rs3087779	-4.82	0.115385	NA	NA	NA	NA	NA
ENSG00000132635	PCED1A	20	2841189	2841190	-3.57577	0.000349	rs6107192	3.84	0.005769	NA	NA	NA	NA	NA
ENSG00000156110	ADK	10	74151184	74151185	3.57535	0.00035	rs11000773	-4.95	0.235294	NA	NA	NA	NA	NA
ENSG00000260413	NA	16	29312349	29312350	-3.57481	0.00035	rs7188071	6.83	0.26087	NA	NA	NA	NA	NA
ENSG00000278341	NA	16	88710436	88710437	-3.57543	0.00035	rs579740	-5.22	0.03046	NA	NA	NA	NA	NA
ENSG00000119401	TRIM32	9	116687301	116687302	-3.57479	0.000351	rs4836732	-7.23	0.067416	NA	NA	NA	NA	NA
ENSG00000111206	FOXM1	12	2877154	2877155	-3.57422	0.000351	rs632887	-9.33	0.12	NA	NA	NA	NA	NA
ENSG00000059915	PSD	10	102421538	102421539	3.57338	0.000352	rs284859	6.05	0.075472	NA	NA	NA	NA	NA
ENSG00000111361	EIF2B1	12	123633737	123633738	-3.57388	0.000352	rs11057396	3.73	0.00273	NA	NA	NA	NA	NA
ENSG00000134020	PEBP4	8	22941335	22941336	3.57095	0.000356	rs4872526	-5.7	0.074074	NA	NA	NA	NA	NA
ENSG00000197191	CYSRT1	9	137224634	137224635	-3.57104	0.000356	rs3087779	-4.82	0.042553	NA	NA	NA	NA	NA
ENSG00000117360	PRPF3	1	150321475	150321476	-3.56761	0.00036	rs2055975	10.13	0.342857	NA	NA	NA	NA	NA
ENSG00000177875	CCDC184	12	48183583	48183584	-3.56801	0.00036	rs2732439	6.55	0.096774	NA	NA	NA	NA	NA
ENSG00000137806	NDUFAF1	15	41402518	41402519	-3.5677	0.00036	rs11858678	-8.46	0.5	NA	NA	NA	NA	NA
ENSG00000067596	DHX8	17	43483864	43483865	3.56648	0.000362	rs4793248	4.66	0.352941	NA	NA	NA	NA	NA
ENSG00000136603	SKIL	3	170357677	170357678	3.56	0.000366	rs4955588	5.11	0.024691	NA	NA	NA	NA	NA
ENSG00000196284	SUPT3H	6	45377952	45377953	3.5623	0.000368	rs1321075	-4.84	0.04918	NA	NA	NA	NA	NA
ENSG00000179965	ZNF771	16	30407296	30407297	3.56132	0.000369	rs11861842	-3.7	0.009331	NA	NA	NA	NA	NA
ENSG00000089009	RPL6	12	112411441	112411442	3.55743	0.000375	rs17696736	-5.74	0.46154	NA	NA	NA	NA	NA
ENSG00000130517	PGPEP1	19	18340586	18340587	-3.55639	0.000376	rs1075403	4.92	0.0597	NA	NA	NA	NA	NA
ENSG00000203993	ARRDC1-AS1	9	137618905	137618906	-3.5533	0.00038	rs28407527	5.5	0.033898	NA	NA	NA	NA	NA
ENSG00000028839	TBPL1	6	133952169	133952170	-3.55147	0.000383	rs3822939	-8.17	0.17143	NA	NA	NA	NA	NA
ENSG00000132964	CDK8	13	26254103	26254104	-3.55039	0.000385	rs12864131	-3.82	0.00343	NA	NA	NA	NA	NA
ENSG00000233554	NA	9	33177419	33177420	-3.54981	0.000386	rs2067749	4.89	0.014134	NA	NA	NA	NA	NA
ENSG00000065268	WDR18	19	984270	984271	-3.54748	0.000389	rs2074897	-4.44	0.025696	NA	NA	NA	NA	NA
ENSG00000232442	MHENCR	20	63627226	63627227	-3.54774	0.000389	rs2261092	-6.05	0.114286	NA	NA	NA	NA	NA
ENSG00000152413	HOMER1	5	79514216	79514217	-3.54643	0.00039	rs1805074	-5.58	0.068966	NA	NA	NA	NA	NA
ENSG00000219481	NBPF1	1	16613561	16613562	-3.54349	0.000395	rs17369676	-6.24	0.255319	NA	NA	NA	NA	NA
ENSG00000052723	SIKE1	1	114780684	114780685	-3.5426	0.000396	rs6537841	4.01	0.093023	NA	NA	NA	NA	NA
ENSG00000240857	RDH14	2	18560679	18560680	-3.54	0.000398	rs4119152	-8.48	0.056872	NA	NA	NA	NA	NA
ENSG00000131469	RPL27	17	42998272	42998273	3.54081	0.000399	rs4793248	4.66	0.285714	NA	NA	NA	NA	NA
ENSG00000198900	TOP1	20	41028817	41028818	-3.53967	0.000401	rs6029632	5.67	0.13483	NA	NA	NA	NA	NA
ENSG00000130758	MAP3K10	19	40191743	40191744	-3.53886	0.000402	rs10418932	-4.85	0.05455	NA	NA	NA	NA	NA
ENSG00000241837	ATP5PO	21	33915979	33915980	-3.53862	0.000402	rs2834317	-6.31	0.05479	NA	NA	NA	NA	NA
ENSG00000072364	AFF4	5	132963633	132963634	3.53818	0.000403	rs12516416	-6.8	0.125	NA	NA	NA	NA	NA
ENSG00000214654	B3GALT9	9	120793550	120793551	3.53791	0.000403	rs10818470	-4.33	0.141176	NA	NA	NA	NA	NA
ENSG00000234589	NA	12	3072144	3072145	-3.5355	0.000407	rs632887	-9.33	0.164384	NA	NA	NA	NA	NA
ENSG00000164983	TMEM65	8	124372691	124372692	3.53512	0.000408	rs10096762	-4.19	0.018634	NA	NA	NA	NA	NA
ENSG00000165006	UBAP1	9	34179004	34179005	-3.53406	0.000409	rs544169	-6.11	0.126316	NA	NA	NA	NA	NA
ENSG00000184640	SEPTIN9	17	77280568	77280569	3.5335	0.00041	rs403483	-3.53	0	NA	NA	NA	NA	NA
ENSG00000225697	SLC26A6	3	48635492	48635493	3.53	0.000411	rs6776700	6.72	0.6	NA	NA	NA	NA	NA
ENSG00000105983	LMBR1	7	156893229	156893230	3.53228	0.000412	rs11766070	8.19	0.2069	NA	NA	NA	NA	NA
ENSG00000272155	NA	8	65714777	65714778	-3.53241	0.000412	rs11557049	-4.92	0.016194	NA	NA	NA	NA	NA
ENSG00000143374	TARS2	1	150487363	150487364	-3.53029	0.000415	rs267738	11.89	0.342857	NA	NA	NA	NA	NA
ENSG00000271605	MILR1	17	64449036	64449037	3.52931	0.000417	rs7221427	-3.4	0.012658	NA	NA	NA	NA	NA
ENSG00000177731	FLII	17	18258915	18258916	3.52768	0.000419	rs11657423	4.54	0.142857	NA	NA	NA	NA	NA
ENSG00000114541	FRMD4B	3	69542582	69542583	3.53	0.000421	rs4855323	-4.66	0.00579	NA	NA	NA	NA	NA
ENSG00000135912	TTLL4	2	218710844	218710845	-3.52	0.000425	rs4674322	5.48	0.30769	NA	NA	NA	NA	NA
ENSG00000120049	KCNIP2	10	101843919	101843920	3.52388	0.000425	rs772029	4.08	0.047244	NA	NA	NA	NA	NA
ENSG00000258297	NA	11	66666682	66666683	-3.52424	0.000425	rs2279865	-4.24	0.106195	NA	NA	NA	NA	NA
ENSG00000172500	FIBP	11	65888538	65888539	3.5243	0.000425	rs1074156	-8.8	0.521739	NA	NA	NA	NA	NA
ENSG00000184939	ZFP90	16	68530089	68530090	-3.5222	0.000428	rs6499172	-6.68	0.13636	NA	NA	NA	NA	NA
ENSG00000185614	INKA1	3	49803253	49803254	-3.52	0.00043	rs4625	6.24	0.18462	NA	NA	NA	NA	NA
ENSG00000145388	METTL14	4	118685367	118685368	3.5202	0.000431	rs7674055	4.35	0.06122	NA	NA	NA	NA	NA
ENSG00000126267	COX6B1	19	35648222	35648223	-3.51801	0.000435	rs3761093	3.99	0.01455	NA	NA	NA	NA	NA
ENSG00000113916	BCL6	3	187737943	187737944	-3.52	0.000436	rs9827569	-3.44	0.002464	NA	NA	NA	NA	NA
ENSG00000169635	HIC2	22	21417403	21417404	-3.51662	0.000437	rs4821124	5	0.130435	NA	NA	NA	NA	NA
ENSG00000160703	NLRX1	11	119166567	119166568	-3.51406	0.000441	rs641382	-5.99	0.196721	NA	NA	NA	NA	NA
ENSG00000199785	SNORA52	11	811680	811681	-3.51389	0.000442	rs6421967	-4.33	0.012807	NA	NA	NA	NA	NA
ENSG00000272419	NA	1	145216057	145216058	-3.51185	0.000445	rs1967017	3.51	0	NA	NA	NA	NA	NA
ENSG00000123159	GIPC1	19	14496148	14496149	3.51113	0.000446	rs4926215	-3.79	0.00708	NA	NA	NA	NA	NA
ENSG00000129933	MAU2	19	19320844	19320845	-3.51119	0.000446	rs16996148	-4.98	0.01602	NA	NA	NA	NA	NA
ENSG00000137936	BCAR3	1	93847149	93847150	3.51041	0.000447	rs3950119	5.97	0.081081	NA	NA	NA	NA	NA
ENSG00000272871	NA	9	14590064	14590065	-3.51015	0.000448	rs7029180	3.63	0.007848	NA	NA	NA	NA	NA
ENSG00000273108	NA	10	103608618	103608619	3.51	0.000448	rs11191686	5.5	0.068182	NA	NA	NA	NA	NA
ENSG00000108509	CAMTA2	17	4987651	4987652	3.51029	0.000448	rs10445262	5.31	0.026432	NA	NA	NA	NA	NA
ENSG00000078246	TULP3	12	2890886	2890887	-3.50965	0.000449	rs632887	-9.33	0.117647	NA	NA	NA	NA	NA
ENSG00000183208	GDPGP1	15	90233807	90233808	-3.508	0.000451	rs1543115	-4.52	0.04918	NA	NA	NA	NA	NA
ENSG00000108799	EZH1	17	42745048	42745049	3.50843	0.000451	rs3785898	-5.19	1	NA	NA	NA	NA	NA
ENSG00000159352	PSMD4	1	151254702	151254703	3.50774	0.000452	rs267738	11.89	0.081081	NA	NA	NA	NA	NA
ENSG00000165322	ARHGAP12	10	31928875	31928876	-3.50727	0.000453	rs11594506	-5.29	0.071856	NA	NA	NA	NA	NA
ENSG00000225573	RPL35P5	7	66607106	66607107	3.50628	0.000454	rs4433015	5.97	0.75	NA	NA	NA	NA	NA
ENSG00000068697	LAPTM4A	2	20052027	20052028	-3.51	0.000455	rs2244939	-4.02	0.015686	NA	NA	NA	NA	NA
ENSG00000104946	TBC1D17	19	49878075	49878076	3.50518	0.000456	rs12104272	4.1	0.01791	NA	NA	NA	NA	NA
ENSG00000170185	USP38	4	143184916	143184917	-3.50415	0.000458	rs4690768	-4.67	0.27907	NA	NA	NA	NA	NA
ENSG00000010438	PRSS3	9	33750465	33750466	-3.5021	0.000462	rs544169	-6.11	0.3	NA	NA	NA	NA	NA
ENSG00000277969	NA	17	38702451	38702452	-3.502	0.000462	rs525989	-5.33	0.041096	NA	NA	NA	NA	NA
ENSG00000245156	NA	11	66272591	66272592	3.50117	0.000463	rs948494	-8.61	0.206897	NA	NA	NA	NA	NA
ENSG00000173727	NA	11	65455257	65455258	3.49996	0.000465	rs1074156	-8.8	0.363636	NA	NA	NA	NA	NA
ENSG00000101391	CDK5RAP1	20	33401560	33401561	3.49588	0.000472	rs293707	4.28	0.081633	NA	NA	NA	NA	NA
ENSG00000267278	NA	17	45249533	45249534	-3.4938	0.000476	rs1801353	3.37	0.009464	NA	NA	NA	NA	NA
ENSG00000145041	DCAF1	3	51500001	51500002	3.49	0.000482	rs11929028	-5.16	0.02864	NA	NA	NA	NA	NA
ENSG00000118412	CASP8AP2	6	89829893	89829894	3.48888	0.000485	rs854917	-4.59	0.032345	NA	NA	NA	NA	NA
ENSG00000078269	SYNJ2	6	157981886	157981887	3.48771	0.000487	rs911532	-4.08	0.039216	NA	NA	NA	NA	NA
ENSG00000267049	NA	19	35771027	35771028	3.48685	0.000489	rs3761093	3.99	0.012945	NA	NA	NA	NA	NA
ENSG00000241563	CORT	1	10449718	10449719	3.48523	0.000492	rs4845948	-4.36	0.013683	NA	NA	NA	NA	NA
ENSG00000124181	PLCG1	20	41136959	41136960	3.48444	0.000493	rs6029632	5.67	0.126316	NA	NA	NA	NA	NA
ENSG00000115380	EFEMP1	2	55924138	55924139	3.48	0.000495	rs4352264	-3.77	0.017341	NA	NA	NA	NA	NA
ENSG00000066654	THUMPD1	16	20742083	20742084	-3.48076	0.0005	rs13335818	20.33	0.190476	NA	NA	NA	NA	NA
ENSG00000067064	IDI1	10	1049169	1049170	-3.48033	0.000501	rs1044261	-9.2	0.081633	NA	NA	NA	NA	NA
ENSG00000116641	DOCK7	1	62688367	62688368	3.47722	0.000507	rs1168041	4.01	0.027149	NA	NA	NA	NA	NA
ENSG00000144401	METTL21A	2	207625927	207625928	3.48	0.000507	rs13010104	3.97	0.05714	NA	NA	NA	NA	NA
ENSG00000064666	CNN2	19	1026580	1026581	-3.4768	0.000507	rs2074897	-4.44	0.03117	NA	NA	NA	NA	NA
ENSG00000134245	WNT2B	1	112466540	112466541	3.47572	0.000509	rs12144044	-7.2	0.064516	NA	NA	NA	NA	NA
ENSG00000156966	B3GNT7	2	231395542	231395543	-3.48	0.000509	rs10181630	-3.94	0.01079	NA	NA	NA	NA	NA
ENSG00000128654	MTX2	2	176269394	176269395	3.47	0.000511	rs16863623	-8.17	0.134831	NA	NA	NA	NA	NA
ENSG00000270170	NCBP2AS2	3	196942622	196942623	-3.47	0.000514	rs3796263	-5.25	0.131868	NA	NA	NA	NA	NA
ENSG00000159063	ALG8	11	78139659	78139660	3.47	0.000516	rs7113042	5.86	0.36364	NA	NA	NA	NA	NA
ENSG00000170456	DENND5B	12	31591096	31591097	-3.47003	0.00052	rs4482118	-4.5	0.09677	NA	NA	NA	NA	NA
ENSG00000169885	CALML6	1	1914826	1914827	3.46965	0.000521	rs2376802	-4.87	0.413793	NA	NA	NA	NA	NA
ENSG00000197114	ZGPAT	20	63708034	63708035	-3.4694	0.000522	rs2261092	-6.05	0.08	NA	NA	NA	NA	NA
ENSG00000180900	SCRIB	8	143815378	143815379	-3.46813	0.000524	rs11786896	-5.26	0.080537	NA	NA	NA	NA	NA
ENSG00000105287	PRKD2	19	46717126	46717127	3.46827	0.000524	rs432157	-4.09	0.00688	NA	NA	NA	NA	NA
ENSG00000100902	PSMA6	14	35278632	35278633	3.46687	0.000527	rs1741177	4.35	0.028369	NA	NA	NA	NA	NA
ENSG00000138750	NUP54	4	76148514	76148515	3.46589	0.000528	rs4859682	-21.38	0.48	NA	NA	NA	NA	NA
ENSG00000182600	SNORC	2	232869013	232869014	-3.47	0.00053	rs11679046	4.5	0.04196	NA	NA	NA	NA	NA
ENSG00000162607	USP1	1	62436296	62436297	3.46481	0.000531	rs1168041	4.01	0.011696	NA	NA	NA	NA	NA
ENSG00000196642	RABL6	9	136807942	136807943	3.46457	0.000531	rs3087779	-4.82	0.07947	NA	NA	NA	NA	NA
ENSG00000105583	WDR83OS	19	12671355	12671356	-3.46441	0.000531	rs741702	5.23	0.1165	NA	NA	NA	NA	NA
ENSG00000172687	ZNF738	19	21358929	21358930	3.46305	0.000534	rs2292986	4.08	0.04839	NA	NA	NA	NA	NA
ENSG00000146067	FAM193B	5	177554540	177554541	3.46209	0.000536	rs3812036	-16.92	0.42857	NA	NA	NA	NA	NA
ENSG00000132793	LPIN3	20	41340919	41340920	-3.46186	0.000536	rs6029632	5.67	0.148148	NA	NA	NA	NA	NA
ENSG00000184182	UBE2F	2	237966826	237966827	3.46172	0.000537	rs869434	-4.39	0.022599	NA	NA	NA	NA	NA
ENSG00000118873	RAB3GAP2	1	220272453	220272454	-3.46043	0.000539	rs1768673	-4.93	0.169014	NA	NA	NA	NA	NA
ENSG00000275720	NA	17	36634068	36634069	-3.45999	0.00054	rs2291285	6.72	0.11215	NA	NA	NA	NA	NA
ENSG00000272807	NA	2	210028416	210028417	3.46	0.000541	rs17822981	5.41	0.131868	NA	NA	NA	NA	NA
ENSG00000156042	CFAP70	10	73358858	73358859	-3.4595	0.000541	rs11000773	-4.95	0.6	NA	NA	NA	NA	NA
ENSG00000089057	SLC23A2	20	5010292	5010293	3.4598	0.000541	rs6052942	3.14	0.000334	NA	NA	NA	NA	NA
ENSG00000123908	AGO2	8	140635618	140635619	3.45818	0.000544	rs2292777	3.55	0.00539	NA	NA	NA	NA	NA
ENSG00000104047	DTWD1	15	49620979	49620980	-3.45791	0.000544	rs1904316	-4.36	0.04027	NA	NA	NA	NA	NA
ENSG00000115649	CNPPD1	2	219177921	219177922	-3.46	0.00055	rs1050816	7.96	0.12121	NA	NA	NA	NA	NA
ENSG00000172409	CLP1	11	57657015	57657016	3.45441	0.000551	rs665058	5.64	0.218182	NA	NA	NA	NA	NA
ENSG00000167588	GPD1	12	50103818	50103819	3.45363	0.000553	rs12422417	-5.42	0.27273	NA	NA	NA	NA	NA
ENSG00000099308	MAST3	19	18097792	18097793	3.45386	0.000553	rs1075403	4.92	0.023438	NA	NA	NA	NA	NA
ENSG00000185559	DLK1	14	100725704	100725705	3.45127	0.000558	rs11850952	4.94	0.105263	NA	NA	NA	NA	NA
ENSG00000163840	DTX3L	3	122564315	122564316	-3.44968	0.000561	rs6783368	-5.5	0.065217	NA	NA	NA	NA	NA
ENSG00000103037	SETD6	16	58515478	58515479	-3.44936	0.000562	rs4784965	3.55	0.02532	NA	NA	NA	NA	NA
ENSG00000183010	PYCR1	17	81942411	81942412	-3.4491	0.000562	rs3934711	4.14	0.067797	NA	NA	NA	NA	NA
ENSG00000262877	NA	17	81390255	81390256	-3.44653	0.000568	rs9913546	4.2	0.047619	NA	NA	NA	NA	NA
ENSG00000205323	SARNP	12	55817755	55817756	3.44548	0.00057	rs12810816	4.87	0.04412	NA	NA	NA	NA	NA
ENSG00000179588	ZFPM1	16	88453316	88453317	3.44458	0.000572	rs579740	-5.22	0.0354	NA	NA	NA	NA	NA
ENSG00000264522	OTUD7B	1	150010675	150010676	3.44422	0.000573	rs509345	-7.09	0.6	NA	NA	NA	NA	NA
ENSG00000141367	CLTC	17	59619714	59619715	3.44425	0.000573	rs7217845	4.91	0.096774	NA	NA	NA	NA	NA
ENSG00000169105	CHST14	15	40470997	40470998	3.44344	0.000574	rs4244584	-7.84	0.09836	NA	NA	NA	NA	NA
ENSG00000133612	AGAP3	7	151085830	151085831	-3.44233	0.000577	rs10270107	-3.85	0.015484	NA	NA	NA	NA	NA
ENSG00000138380	CARF	2	202912226	202912227	-3.44	0.000578	rs3769678	-3.34	0.002027	NA	NA	NA	NA	NA
ENSG00000251562	MALAT1	11	65497761	65497762	3.44103	0.00058	rs1074156	-8.8	0.3	NA	NA	NA	NA	NA
ENSG00000260296	NA	4	40166674	40166675	-3.4406	0.000581	rs278941	4.26	0.08276	NA	NA	NA	NA	NA
ENSG00000162980	ARL5A	2	151828491	151828492	-3.44	0.000582	rs10432479	-5.87	0.2449	NA	NA	NA	NA	NA
ENSG00000134371	CDC73	1	193122016	193122017	3.4375	0.000587	rs560900	3.76	0.028986	NA	NA	NA	NA	NA
ENSG00000179833	SERTAD2	2	64751004	64751005	3.44	0.000588	rs1861402	4.06	0.034985	NA	NA	NA	NA	NA
ENSG00000068137	PLEKHH3	17	42676993	42676994	-3.43645	0.000589	rs3785898	-5.19	0.48	NA	NA	NA	NA	NA
ENSG00000188873	RPL10AP2	8	47157117	47157118	3.43589	0.000591	rs17061832	-3.44	0	NA	NA	NA	NA	NA
ENSG00000054267	ARID4B	1	235328218	235328219	-3.43338	0.000596	rs16832501	-3.6	0.014286	NA	NA	NA	NA	NA
ENSG00000163104	SMARCAD1	4	94207610	94207611	-3.43125	0.000601	rs2452601	3.86	0.01958	NA	NA	NA	NA	NA
ENSG00000119669	IRF2BPL	14	77028084	77028085	-3.43112	0.000601	rs10138030	-3.89	0.0198	NA	NA	NA	NA	NA
ENSG00000100258	LMF2	22	50507690	50507691	-3.43105	0.000601	rs1076780	-3.73	0.005432	NA	NA	NA	NA	NA
ENSG00000166136	NDUFB8	10	100529999	100530000	-3.42914	0.000605	rs11593916	4.18	0.033994	NA	NA	NA	NA	NA
ENSG00000137713	PPP2R1B	11	111766426	111766427	3.42778	0.000609	rs10502152	4.55	0.173913	NA	NA	NA	NA	NA
ENSG00000241170	NA	11	74876285	74876286	3.42706	0.00061	rs7104802	4.47	0.052402	NA	NA	NA	NA	NA
ENSG00000167984	NLRC3	16	3577399	3577400	-3.42664	0.000611	rs2072379	5.81	0.04979	NA	NA	NA	NA	NA
ENSG00000175445	LPL	8	19901716	19901717	-3.42389	0.000617	rs17128770	-3.82	0.004206	NA	NA	NA	NA	NA
ENSG00000103942	HOMER2	15	82986152	82986153	-3.42381	0.000617	rs17507300	-5.32	0.34286	NA	NA	NA	NA	NA
ENSG00000280213	UCKL1-AS1	20	63953383	63953384	-3.42418	0.000617	rs2261092	-6.05	0.13187	NA	NA	NA	NA	NA
ENSG00000070413	DGCR2	22	19122453	19122454	-3.42315	0.000619	rs928907	3.59	0.00771	NA	NA	NA	NA	NA
ENSG00000166200	COPS2	15	49155654	49155655	3.42187	0.000622	rs1904316	-4.36	0.06349	NA	NA	NA	NA	NA
ENSG00000088836	SLC4A11	20	3239189	3239190	-3.42169	0.000622	rs6107192	3.84	0.03352	NA	NA	NA	NA	NA
ENSG00000115109	EPB41L5	2	120013004	120013005	-3.42	0.000624	rs28930677	-6.38	0.09231	NA	NA	NA	NA	NA
ENSG00000132478	UNK	17	75784770	75784771	-3.42055	0.000625	rs9902371	4.17	0.004719	NA	NA	NA	NA	NA
ENSG00000188878	FBF1	17	75941055	75941056	-3.41961	0.000627	rs9902371	4.16	0.014888	NA	NA	NA	NA	NA
ENSG00000197530	MIB2	1	1615878	1615879	3.41914	0.000628	rs884080	-4.88	0.136364	NA	NA	NA	NA	NA
ENSG00000150961	SEC24D	4	118838682	118838683	-3.41868	0.000629	rs7674055	4.35	0.02154	NA	NA	NA	NA	NA
ENSG00000239857	GET4	7	876551	876552	-3.41901	0.000629	rs4724799	11.26	0.069767	NA	NA	NA	NA	NA
ENSG00000279789	NA	16	29915336	29915337	-3.419	0.000629	rs11861842	-3.7	0.125	NA	NA	NA	NA	NA
ENSG00000232912	NA	1	8424644	8424645	3.41849	0.00063	rs1325920	3.84	0.065217	NA	NA	NA	NA	NA
ENSG00000231443	NA	3	195937242	195937243	-3.41702	0.000633	rs4927850	-3.41	0.006356	NA	NA	NA	NA	NA
ENSG00000071127	WDR1	4	10116948	10116949	3.41656	0.000634	rs6833292	5.72	0.31579	NA	NA	NA	NA	NA
ENSG00000074054	CLASP1	2	121649586	121649587	-3.42	0.000635	rs11677172	8.17	0.15385	NA	NA	NA	NA	NA
ENSG00000068078	FGFR3	4	1793306	1793307	3.4154	0.000637	rs6832148	-4.63	0.01639	NA	NA	NA	NA	NA
ENSG00000157916	RER1	1	2391774	2391775	3.41449	0.000639	rs2376802	-4.87	0.1875	NA	NA	NA	NA	NA
ENSG00000197616	MYH6	14	23408276	23408277	-3.41441	0.000639	rs11621360	-3.63	0.011342	NA	NA	NA	NA	NA
ENSG00000151553	FHIP2A	10	114821743	114821744	3.41427	0.00064	rs7071789	-3.77	0.021164	NA	NA	NA	NA	NA
ENSG00000138468	SENP7	3	101513240	101513241	-3.41	0.000641	rs14134	3.6	0.02381	NA	NA	NA	NA	NA
ENSG00000090273	NUDC	1	26902281	26902282	-3.40876	0.000653	rs12747620	5.52	0.387097	NA	NA	NA	NA	NA
ENSG00000203667	COX20	1	244835321	244835322	3.40845	0.000653	rs6665809	-4.26	0.005581	NA	NA	NA	NA	NA
ENSG00000066422	ZBTB11	3	101672212	101672213	3.40856	0.000653	rs14134	3.6	0.022989	NA	NA	NA	NA	NA
ENSG00000143110	C1orf162	1	111473791	111473792	-3.40834	0.000654	rs12753051	3.35	0.000185	NA	NA	NA	NA	NA
ENSG00000166821	PEX11A	15	89690782	89690783	-3.4077	0.000655	rs2970354	-4.07	0.035191	NA	NA	NA	NA	NA
ENSG00000143390	RFX5	1	151347356	151347357	3.40715	0.000656	rs267738	11.89	0.206897	NA	NA	NA	NA	NA
ENSG00000081148	IMPG2	3	101320559	101320560	3.41	0.000656	rs6809436	3.58	0.02	NA	NA	NA	NA	NA
ENSG00000214837	LINC01347	1	243101743	243101744	3.40696	0.000657	rs953492	-7.16	0.114286	NA	NA	NA	NA	NA
ENSG00000176058	TPRN	9	137200797	137200798	3.40691	0.000657	rs3087779	-4.82	0.107143	NA	NA	NA	NA	NA
ENSG00000268030	NA	19	18561518	18561519	-3.40656	0.000658	rs1075403	4.92	0.096774	NA	NA	NA	NA	NA
ENSG00000104774	MAN2B1	19	12666741	12666742	3.40603	0.000659	rs741702	5.23	0.064516	NA	NA	NA	NA	NA
ENSG00000152409	JMY	5	79236188	79236189	3.40564	0.00066	rs1805074	-5.58	0.088889	NA	NA	NA	NA	NA
ENSG00000249669	NA	5	149406688	149406689	-3.40407	0.000664	rs11168092	5.22	0.02614	NA	NA	NA	NA	NA
ENSG00000108556	CHRNE	17	4903073	4903074	3.40405	0.000664	rs10445262	5.31	0.051282	NA	NA	NA	NA	NA
ENSG00000127603	MACF1	1	39081315	39081316	3.40352	0.000665	rs6600289	-3.54	0.006397	NA	NA	NA	NA	NA
ENSG00000176946	THAP4	2	241637211	241637212	-3.4	0.000665	rs7572476	4.58	0.087591	NA	NA	NA	NA	NA
ENSG00000074696	HACD3	15	65530417	65530418	-3.40325	0.000666	rs2572208	4.01	0.15385	NA	NA	NA	NA	NA
ENSG00000215717	TMEM167B	1	109090858	109090859	-3.39857	0.000677	rs4970760	-8.06	0.255319	NA	NA	NA	NA	NA
ENSG00000115415	STAT1	2	191020959	191020960	3.39837	0.000678	rs13422305	-3.39	0.019169	NA	NA	NA	NA	NA
ENSG00000235106	BRD3OS	9	134025438	134025439	3.3984	0.000678	rs2078778	-5.26	0.016575	NA	NA	NA	NA	NA
ENSG00000100889	PCK2	14	24094052	24094053	-3.39656	0.000682	rs221701	3.57	0.0025	NA	NA	NA	NA	NA
ENSG00000155903	RASA2	3	141487046	141487047	3.39388	0.000689	rs6440052	10.86	0.255319	NA	NA	NA	NA	NA
ENSG00000078902	TOLLIP	11	1309653	1309654	-3.3936	0.00069	rs6421967	-4.33	0.067416	NA	NA	NA	NA	NA
ENSG00000149806	FAU	11	65122472	65122473	-3.39338	0.00069	rs7130955	-8.36	0.146341	NA	NA	NA	NA	NA
ENSG00000092020	PPP2R3C	14	35122516	35122517	3.39301	0.000691	rs1741177	4.35	0.05882	NA	NA	NA	NA	NA
ENSG00000167595	PROSER3	19	35758142	35758143	3.39214	0.000693	rs3761093	3.99	0.015852	NA	NA	NA	NA	NA
ENSG00000149929	HIRIP3	16	29996435	29996436	-3.39088	0.000697	rs11861842	-3.7	0.10526	NA	NA	NA	NA	NA
ENSG00000177465	ACOT4	14	73591705	73591706	3.3893	0.000701	rs165935	4.67	0.099174	NA	NA	NA	NA	NA
ENSG00000119328	ABITRAM	9	108934180	108934181	3.38787	0.000704	rs2439649	-3.53	0.031579	NA	NA	NA	NA	NA
ENSG00000270060	NA	11	47169562	47169563	3.39	0.000705	rs10838702	-6.54	0.5	NA	NA	NA	NA	NA
ENSG00000174938	SEZ6L2	16	29899546	29899547	3.38668	0.000707	rs11861842	-3.7	0.08108	NA	NA	NA	NA	NA
ENSG00000116337	AMPD2	1	109619503	109619504	3.38662	0.000708	rs4970760	-8.06	0.196721	NA	NA	NA	NA	NA
ENSG00000175792	RUVBL1	3	128153913	128153914	3.38409	0.000714	rs11711710	-4.15	0.016644	NA	NA	NA	NA	NA
ENSG00000104888	SLC17A7	19	49442359	49442360	3.38402	0.000714	rs3810182	4.86	0.02797	NA	NA	NA	NA	NA
ENSG00000232931	NA	2	95816214	95816215	3.38	0.000715	rs11688742	3.6	0.00965	NA	NA	NA	NA	NA
ENSG00000213185	FAM24B	10	122879640	122879641	3.38338	0.000716	rs2672588	4.02	0.010686	NA	NA	NA	NA	NA
ENSG00000207405	SNORA64	16	1963105	1963106	-3.3826	0.000718	rs28396225	-4.21	0.01418	NA	NA	NA	NA	NA
ENSG00000181027	FKRP	19	46746045	46746046	3.38274	0.000718	rs432157	-4.09	0.00978	NA	NA	NA	NA	NA
ENSG00000148516	ZEB1	10	31319124	31319125	3.3802	0.000724	rs1044798	-4.25	0.026966	NA	NA	NA	NA	NA
ENSG00000100577	GSTZ1	14	77320884	77320885	-3.37775	0.000731	rs10138030	-3.89	0.005046	NA	NA	NA	NA	NA
ENSG00000148926	ADM	11	10304679	10304680	3.38	0.000732	rs9888170	5.29	0.05333	NA	NA	NA	NA	NA
ENSG00000110321	EIF4G2	11	10809109	10809110	-3.37677	0.000733	rs4076050	4.17	0.004196	NA	NA	NA	NA	NA
ENSG00000134287	ARF3	12	48957550	48957551	3.37707	0.000733	rs11168600	3.81	0.01241	NA	NA	NA	NA	NA
ENSG00000196437	ZNF569	19	37469056	37469057	-3.37643	0.000734	rs8101610	10.67	0.70588	NA	NA	NA	NA	NA
ENSG00000105726	ATP13A1	19	19663692	19663693	3.37629	0.000735	rs16996148	-4.98	0.01642	NA	NA	NA	NA	NA
ENSG00000255857	NA	12	120201290	120201291	3.37422	0.00074	rs11065014	3.42	0.004702	NA	NA	NA	NA	NA
ENSG00000135945	REV1	2	99490034	99490035	3.37313	0.000743	rs2242036	-3.39	0.0028	NA	NA	NA	NA	NA
ENSG00000163041	H3-3A	1	226061876	226061877	-3.37192	0.000746	rs4653704	3.78	0.019078	NA	NA	NA	NA	NA
ENSG00000143164	DCAF6	1	167936040	167936041	-3.37123	0.000748	rs12039995	3.43	0.005747	NA	NA	NA	NA	NA
ENSG00000171840	NINJ2	12	663778	663779	3.37069	0.00075	rs11613331	10.99	0.5	NA	NA	NA	NA	NA
ENSG00000166435	XRRA1	11	74949199	74949200	-3.3697	0.000752	rs7104802	4.47	0.061856	NA	NA	NA	NA	NA
ENSG00000065057	NTHL1	16	2047463	2047464	3.3698	0.000752	rs28396225	-4.21	0.01702	NA	NA	NA	NA	NA
ENSG00000101400	SNTA1	20	33443891	33443892	3.36996	0.000752	rs293707	4.28	0.040404	NA	NA	NA	NA	NA
ENSG00000156273	BACH1	21	29218860	29218861	3.36962	0.000753	rs2832302	3.93	0.0107	NA	NA	NA	NA	NA
ENSG00000189223	PAX8-AS1	2	113211521	113211522	3.37	0.000754	rs11123169	-4.82	0.03774	NA	NA	NA	NA	NA
ENSG00000260751	NA	16	23568672	23568673	-3.36792	0.000757	rs2188358	-3.89	0.02147	NA	NA	NA	NA	NA
ENSG00000242114	MTFP1	22	30425529	30425530	-3.36773	0.000758	rs2074204	-6.35	0.116505	NA	NA	NA	NA	NA
ENSG00000102882	MAPK3	16	30123505	30123506	-3.36749	0.000759	rs11861842	-3.7	0.041667	NA	NA	NA	NA	NA
ENSG00000103363	ELOB	16	2777296	2777297	3.36644	0.000761	rs2741900	-3.89	0.009479	NA	NA	NA	NA	NA
ENSG00000103404	USP31	16	23149269	23149270	3.36505	0.000765	rs8062655	4.7	0.029056	NA	NA	NA	NA	NA
ENSG00000102471	NDFIP2	13	79481123	79481124	3.3648	0.000766	rs7319716	-2.9	0.001809	NA	NA	NA	NA	NA
ENSG00000070010	UFD1	22	19479214	19479215	3.36449	0.000767	rs928907	3.57	0.01089	NA	NA	NA	NA	NA
ENSG00000181090	EHMT1	9	137618962	137618963	-3.3638	0.000769	rs28407527	5.5	0.065217	NA	NA	NA	NA	NA
ENSG00000255302	EID1	15	48878054	48878055	-3.3635	0.000769	rs2457228	-3.67	0.008955	NA	NA	NA	NA	NA
ENSG00000182272	B4GALNT4	11	369803	369804	-3.36225	0.000773	rs7481614	4.17	0.007088	NA	NA	NA	NA	NA
ENSG00000174669	SLC29A2	11	66372213	66372214	3.36172	0.000775	rs747526	-5.37	0.082759	NA	NA	NA	NA	NA
ENSG00000273619	NA	20	62386969	62386970	3.3617	0.000775	rs944895	6	0.122449	NA	NA	NA	NA	NA
ENSG00000184056	VPS33B	15	91022602	91022603	-3.3601	0.000779	rs4101133	3.37	0.005038	NA	NA	NA	NA	NA
ENSG00000128626	MRPS12	19	38930896	38930897	3.35985	0.00078	rs749701	-4.61	0.043636	NA	NA	NA	NA	NA
ENSG00000110651	CD81	11	2376176	2376177	-3.35911	0.000782	rs163160	-9.61	0.104348	NA	NA	NA	NA	NA
ENSG00000196712	NF1	17	31094926	31094927	3.35824	0.000784	rs7503922	-3.5	0.002425	NA	NA	NA	NA	NA
ENSG00000126456	IRF3	19	49665140	49665141	-3.35689	0.000788	rs12104272	4.1	0.029056	NA	NA	NA	NA	NA
ENSG00000163527	STT3B	3	31532637	31532638	-3.36	0.000792	rs4596184	-3.6	0.00814	NA	NA	NA	NA	NA
ENSG00000250318	RPL13AP26	22	30654813	30654814	-3.35519	0.000793	rs5753037	5.48	0.02899	NA	NA	NA	NA	NA
ENSG00000102572	STK24	13	98577150	98577151	3.35342	0.000798	rs12853561	-4.29	0.01502	NA	NA	NA	NA	NA
ENSG00000125434	SLC25A35	17	8295342	8295343	-3.35312	0.000799	rs3027279	-3.57	0.02069	NA	NA	NA	NA	NA
ENSG00000073578	SDHA	5	218240	218241	3.35238	0.000801	rs17563161	-5.65	0.058252	NA	NA	NA	NA	NA
ENSG00000167077	MEI1	22	41699498	41699499	-3.35064	0.000806	rs4453786	-4.99	0.16438	NA	NA	NA	NA	NA
ENSG00000272150	NBPF25P	1	145607857	145607858	3.34983	0.000809	rs1967017	3.51	0.009868	NA	NA	NA	NA	NA
ENSG00000232656	IDI2-AS1	10	1022665	1022666	-3.34972	0.000809	rs1044261	-9.2	0.164384	NA	NA	NA	NA	NA
ENSG00000177576	C18orf32	18	49487251	49487252	3.3495	0.000809	rs12051980	4.91	0.10345	NA	NA	NA	NA	NA
ENSG00000232450	RPS2P14	1	113699630	113699631	3.34925	0.00081	rs6669008	3.35	0	NA	NA	NA	NA	NA
ENSG00000116793	PHTF1	1	113759488	113759489	3.34925	0.00081	rs6669008	3.35	0	NA	NA	NA	NA	NA
ENSG00000234684	SDCBP2-AS1	20	1325404	1325405	3.3477	0.000815	rs4505594	4.65	0.00457	NA	NA	NA	NA	NA
ENSG00000122679	RAMP3	7	45157790	45157791	3.34708	0.000817	rs1294861	-3.93	0.00922	NA	NA	NA	NA	NA
ENSG00000239306	RBM14	11	66616581	66616582	-3.34511	0.000822	rs2279865	-4.24	0.24	NA	NA	NA	NA	NA
ENSG00000174165	ZDHHC24	11	66546237	66546238	-3.35	0.000822	rs2279865	-4.24	0.13636	NA	NA	NA	NA	NA
ENSG00000138496	PARP9	3	122564236	122564237	3.34	0.000826	rs6783368	-5.5	0.08759	NA	NA	NA	NA	NA
ENSG00000166165	CKB	14	103523110	103523111	-3.34362	0.000827	rs1467561	3.64	0.02746	NA	NA	NA	NA	NA
ENSG00000164849	GPR146	7	1044575	1044576	3.34209	0.000832	rs4724799	11.26	0.08955	NA	NA	NA	NA	NA
ENSG00000116095	PLEKHA3	2	178480467	178480468	3.34	0.000833	rs12465459	4.25	0.0375	NA	NA	NA	NA	NA
ENSG00000013297	CLDN11	3	170418864	170418865	-3.34	0.000836	rs4955588	5.11	0.086957	NA	NA	NA	NA	NA
ENSG00000205710	C17orf107	17	4899417	4899418	-3.33973	0.000839	rs10445262	5.31	0.082759	NA	NA	NA	NA	NA
ENSG00000232499	LOC100421402	1	113449699	113449700	-3.33905	0.000841	rs6669008	3.35	0.006597	NA	NA	NA	NA	NA
ENSG00000116711	PLA2G4A	1	186828952	186828953	3.33588	0.00085	rs10911877	5.59	0.3	NA	NA	NA	NA	NA
ENSG00000179195	ZNF664	12	123973122	123973123	-3.33394	0.000856	rs11057396	3.73	0.00762	NA	NA	NA	NA	NA
ENSG00000042980	ADAM28	8	24294039	24294040	3.33179	0.000863	rs6999484	-12.29	0.33333	NA	NA	NA	NA	NA
ENSG00000143393	PI4KB	1	151327714	151327715	3.33137	0.000864	rs267738	11.89	0.136364	NA	NA	NA	NA	NA
ENSG00000166402	TUB	11	8019243	8019244	3.32866	0.000873	rs10743039	3.13	0.002407	NA	NA	NA	NA	NA
ENSG00000137700	SLC37A4	11	119030905	119030906	-3.32648	0.000879	rs641382	-5.99	0.285714	NA	NA	NA	NA	NA
ENSG00000257800	NA	2	74120679	74120680	-3.33	0.00088	rs6759452	12.83	0.41379	NA	NA	NA	NA	NA
ENSG00000110315	RNF141	11	10541229	10541230	3.32	0.000885	rs10500723	5.28	0.0566	NA	NA	NA	NA	NA
ENSG00000124766	SOX4	6	21592767	21592768	3.32336	0.000889	rs7752602	4.43	0.024341	NA	NA	NA	NA	NA
ENSG00000214517	PPME1	11	74171210	74171211	3.32243	0.000892	rs11236187	-4.41	0.017699	NA	NA	NA	NA	NA
ENSG00000276259	NA	16	58522969	58522970	-3.3221	0.000893	rs4784965	3.55	0.03429	NA	NA	NA	NA	NA
ENSG00000116005	PCYOX1	2	70257385	70257386	-3.32	0.000897	rs6758199	2.93	0.00293	NA	NA	NA	NA	NA
ENSG00000164695	CHMP4C	8	81732619	81732620	-3.32065	0.000898	rs11782652	3.15	0.000203	NA	NA	NA	NA	NA
ENSG00000106546	AHR	7	17298621	17298622	-3.31987	0.000901	rs4410790	-6.37	0.042403	NA	NA	NA	NA	NA
ENSG00000165689	ENTR1	9	136410568	136410569	-3.3195	0.000902	rs10122824	-6.31	0.0553	NA	NA	NA	NA	NA
ENSG00000239697	TNFSF12	17	7548890	7548891	-3.31943	0.000902	rs9912001	-4.85	0.017778	NA	NA	NA	NA	NA
ENSG00000163297	ANTXR2	4	80125453	80125454	3.3187	0.000904	rs1458038	8.43	0.06061	NA	NA	NA	NA	NA
ENSG00000198521	ZNF43	19	21852124	21852125	-3.3171	0.00091	rs2043315	4.16	0.069767	NA	NA	NA	NA	NA
ENSG00000275902	NA	17	81697713	81697714	3.31618	0.000913	rs9913546	4.18	0.088889	NA	NA	NA	NA	NA
ENSG00000140993	TIGD7	16	3305728	3305729	-3.3159	0.000914	rs2072379	5.81	0.10084	NA	NA	NA	NA	NA
ENSG00000225335	NA	22	18078883	18078884	3.31589	0.000914	rs5746492	3.86	0.007505	NA	NA	NA	NA	NA
ENSG00000119403	PHF19	9	120894895	120894896	-3.31469	0.000917	rs10818470	-4.33	0.060914	NA	NA	NA	NA	NA
ENSG00000114127	XRN1	3	142448061	142448062	-3.31	0.000922	rs1397764	12.12	0.363636	NA	NA	NA	NA	NA
ENSG00000272886	DCP1A	3	53347609	53347610	-3.31	0.000922	rs2276825	6.54	0.10619	NA	NA	NA	NA	NA
ENSG00000244045	TMEM199	17	28357580	28357581	-3.31318	0.000922	rs9910163	-3.61	0.015544	NA	NA	NA	NA	NA
ENSG00000273568	NA	12	131934641	131934642	3.31253	0.000925	rs7297736	-3.15	0.000679	NA	NA	NA	NA	NA
ENSG00000138071	ACTR2	2	65227752	65227753	3.31	0.000929	rs10211524	3.8	0.01333	NA	NA	NA	NA	NA
ENSG00000250616	NA	16	30096429	30096430	-3.31119	0.000929	rs11861842	-3.7	0.037618	NA	NA	NA	NA	NA
ENSG00000145020	AMT	3	49422752	49422753	-3.31	0.00093	rs4625	6.24	0.142857	NA	NA	NA	NA	NA
ENSG00000109320	NFKB1	4	102501328	102501329	-3.31104	0.00093	rs223339	7.78	0.46154	NA	NA	NA	NA	NA
ENSG00000144118	RALB	2	120240063	120240064	3.30992	0.000933	rs28930677	-6.38	0.12	NA	NA	NA	NA	NA
ENSG00000188312	CENPP	9	92325636	92325637	-3.3101	0.000933	rs3858097	-3.76	0.016878	NA	NA	NA	NA	NA
ENSG00000163013	FBXO41	2	73284430	73284431	3.31	0.000934	rs6546835	13.56	1	NA	NA	NA	NA	NA
ENSG00000254428	NA	11	119004892	119004893	3.30689	0.000943	rs641382	-5.99	0.363636	NA	NA	NA	NA	NA
ENSG00000271936	NA	2	24825609	24825610	-3.31	0.000948	rs2702080	4.59	0.049383	NA	NA	NA	NA	NA
ENSG00000185000	DGAT1	8	144326909	144326910	-3.30483	0.00095	rs11786896	-5.26	0.10169	NA	NA	NA	NA	NA
ENSG00000108591	DRG2	17	18087885	18087886	-3.30429	0.000952	rs1869771	-5.45	0.631579	NA	NA	NA	NA	NA
ENSG00000254635	NA	10	28532491	28532492	3.30373	0.000954	rs663378	-3.24	0.014652	NA	NA	NA	NA	NA
ENSG00000230724	NA	11	139611	139612	-3.3	0.000959	rs7481614	4.17	0.01535	NA	NA	NA	NA	NA
ENSG00000224470	ATXN1L	16	71845990	71845991	3.30073	0.000964	rs4788809	-5.96	0.46154	NA	NA	NA	NA	NA
ENSG00000185245	GP1BA	17	4932296	4932297	-3.29955	0.000968	rs10445262	5.31	0.033708	NA	NA	NA	NA	NA
ENSG00000229474	PATL2	15	44711315	44711316	3.29934	0.000969	rs12438970	-9.62	0.25532	NA	NA	NA	NA	NA
ENSG00000101417	PXMP4	20	33720318	33720319	3.29907	0.00097	rs13043392	-4.67	0.151899	NA	NA	NA	NA	NA
ENSG00000170684	ZNF296	19	45076508	45076509	-3.29783	0.000974	rs4803766	4.89	0.0197	NA	NA	NA	NA	NA
ENSG00000140525	FANCI	15	89243948	89243949	-3.29759	0.000975	rs17807723	3.97	0.00373	NA	NA	NA	NA	NA
ENSG00000077044	DGKD	2	233354506	233354507	-3.3	0.00098	rs838708	4.63	0.01714	NA	NA	NA	NA	NA
ENSG00000255458	NA	4	39639139	39639140	-3.29617	0.00098	rs7676961	3.85	0.06897	NA	NA	NA	NA	NA
ENSG00000203709	NA	1	207879095	207879096	3.29585	0.000981	rs12080578	4.55	0.009224	NA	NA	NA	NA	NA
ENSG00000159461	AMFR	16	56425537	56425538	-3.29575	0.000982	rs12918376	-3.59	0.00181	NA	NA	NA	NA	NA
ENSG00000160199	PKNOX1	21	42974509	42974510	-3.29418	0.000987	rs883472	4.15	0.012	NA	NA	NA	NA	NA
ENSG00000279700	NA	12	132565070	132565071	-3.29369	0.000989	rs3812828	-3.12	0.002221	NA	NA	NA	NA	NA
ENSG00000245281	ASAH1-AS1	8	18085026	18085027	-3.29267	0.000992	rs6982255	-3.7	0.005367	NA	NA	NA	NA	NA
ENSG00000198931	APRT	16	88811943	88811944	-3.2921	0.000995	rs579740	-5.22	0.05882	NA	NA	NA	NA	NA
ENSG00000106086	PLEKHA8	7	30027403	30027404	3.29176	0.000996	rs2302626	-3.67	0.004159	NA	NA	NA	NA	NA
ENSG00000122386	ZNF205	16	3112559	3112560	3.29092	0.000999	rs8050566	-4.87	0.04819	NA	NA	NA	NA	NA
ENSG00000006607	FARP2	2	241356242	241356243	3.29	0.001	rs7572476	4.58	0.03896	NA	NA	NA	NA	NA
ENSG00000111817	DSE	6	116254172	116254173	-3.29045	0.001	rs3822856	-3.92	0.026966	NA	NA	NA	NA	NA
ENSG00000075413	MARK3	14	103385391	103385392	-3.2896	0.001	rs1467561	3.64	0.068571	NA	NA	NA	NA	NA
ENSG00000183751	TBL3	16	1972036	1972037	-3.2906	0.001	rs28396225	-4.21	0.00396	NA	NA	NA	NA	NA
ENSG00000163516	ANKZF1	2	219229756	219229757	-3.28868	0.00101	rs1050816	7.96	0.067416	NA	NA	NA	NA	NA
ENSG00000157778	PSMG3	7	1571004	1571005	-3.28828	0.00101	rs4724799	11.26	0.07947	NA	NA	NA	NA	NA
ENSG00000243517	RPL13AP22	12	31252596	31252597	-3.28902	0.00101	rs4482118	-4.5	0.088889	NA	NA	NA	NA	NA
ENSG00000110925	CSRNP2	12	51083663	51083664	3.28867	0.00101	rs11169567	-6.26	0.121212	NA	NA	NA	NA	NA
ENSG00000279031	NA	16	3292878	3292879	-3.2822	0.00103	rs2072379	5.81	0.06557	NA	NA	NA	NA	NA
ENSG00000089693	MLF2	12	6767474	6767475	-3.27952	0.00104	rs9478	-4.14	0.059701	NA	NA	NA	NA	NA
ENSG00000087086	FTL	19	48965300	48965301	3.27933	0.00104	rs281380	6.01	0.125	NA	NA	NA	NA	NA
ENSG00000100162	CENPM	22	41947163	41947164	3.28051	0.00104	rs4453786	-4.99	0.22642	NA	NA	NA	NA	NA
ENSG00000204380	PKP4-AS1	2	158735001	158735002	-3.27725	0.00105	rs7565830	5.75	0.027842	NA	NA	NA	NA	NA
ENSG00000114790	ARHGEF26	3	154121002	154121003	3.27801	0.00105	rs1657621	5.03	0.106195	NA	NA	NA	NA	NA
ENSG00000106459	NRF1	7	129611713	129611714	-3.27359	0.00106	rs3817530	5.8	0.111111	NA	NA	NA	NA	NA
ENSG00000267205	NA	19	3755338	3755339	-3.27436	0.00106	rs1046278	-4.07	0.01221	NA	NA	NA	NA	NA
ENSG00000163378	EOGT	3	69013939	69013940	-3.27	0.00107	rs937859	3.4	0.006659	NA	NA	NA	NA	NA
ENSG00000114021	NIT2	3	100334700	100334701	3.27	0.00107	rs4244713	4.36	0.06593	NA	NA	NA	NA	NA
ENSG00000226243	NA	20	44466841	44466842	3.27265	0.00107	rs8114057	-5.29	0.044776	NA	NA	NA	NA	NA
ENSG00000259381	NA	15	100646654	100646655	3.26907	0.00108	rs1875719	3.93	0.00215	NA	NA	NA	NA	NA
ENSG00000120784	ZFP30	19	37692336	37692337	-3.26782	0.00108	rs8101610	10.66	0.8	NA	NA	NA	NA	NA
ENSG00000167065	DUSP18	22	30667599	30667600	3.26754	0.00108	rs5753037	5.48	0.047059	NA	NA	NA	NA	NA
ENSG00000075711	DLG1	3	197299299	197299300	3.27	0.00109	rs3796263	-5.25	0.065934	NA	NA	NA	NA	NA
ENSG00000160991	ORAI2	7	102433105	102433106	3.26543	0.00109	rs6465866	5.08	0.375	NA	NA	NA	NA	NA
ENSG00000127554	GFER	16	1984206	1984207	-3.26698	0.00109	rs28396225	-4.21	0.03934	NA	NA	NA	NA	NA
ENSG00000004139	SARM1	17	28365115	28365116	-3.26504	0.00109	rs9910163	-3.61	0.02243	NA	NA	NA	NA	NA
ENSG00000100319	ZMAT5	22	29766960	29766961	-3.26724	0.00109	rs2074204	-6.35	0.375	NA	NA	NA	NA	NA
ENSG00000272933	NA	10	102644139	102644140	-3.26286	0.0011	rs284859	6.05	0.114286	NA	NA	NA	NA	NA
ENSG00000139194	RBP5	12	7128941	7128942	-3.26003	0.00111	rs9478	-4.2	0.2449	NA	NA	NA	NA	NA
ENSG00000235194	PPP1R3E	14	23301582	23301583	-3.2604	0.00111	rs11621360	-3.63	0.0117	NA	NA	NA	NA	NA
ENSG00000132475	H3-3B	17	75785485	75785486	-3.26171	0.00111	rs9902371	4.17	0.025316	NA	NA	NA	NA	NA
ENSG00000141569	TRIM65	17	75897002	75897003	-3.26001	0.00111	rs9902371	4.14	0.041237	NA	NA	NA	NA	NA
ENSG00000215421	ZNF407	18	74597869	74597870	-3.26053	0.00111	rs6566789	-4.67	0.05405	NA	NA	NA	NA	NA
ENSG00000170035	UBE2E3	2	180967247	180967248	-3.26	0.00112	rs2004125	-3.75	0.0184	NA	NA	NA	NA	NA
ENSG00000273466	NA	2	218634013	218634014	-3.26	0.00112	rs4674322	5.48	0.27907	NA	NA	NA	NA	NA
ENSG00000272644	NA	2	219069808	219069809	-3.25883	0.00112	rs1050816	7.96	0.230769	NA	NA	NA	NA	NA
ENSG00000137073	UBAP2	9	34048948	34048949	3.25885	0.00112	rs544169	-6.11	0.3	NA	NA	NA	NA	NA
ENSG00000265148	TSPOAP1-AS1	17	58325449	58325450	-3.25893	0.00112	rs2013182	-5.46	0.133333	NA	NA	NA	NA	NA
ENSG00000140548	ZNF710	15	90001391	90001392	3.2549	0.00113	rs1543115	-4.52	0.04545	NA	NA	NA	NA	NA
ENSG00000162688	AGL	1	99850083	99850084	3.25319	0.00114	rs11166440	-5.71	0.017391	NA	NA	NA	NA	NA
ENSG00000113522	RAD50	5	132556018	132556019	-3.25225	0.00114	rs12516416	-6.8	0.444444	NA	NA	NA	NA	NA
ENSG00000138131	LOXL4	10	98268249	98268250	3.25341	0.00114	rs10883042	4.46	0.052632	NA	NA	NA	NA	NA
ENSG00000132604	TERF2	16	69408570	69408571	-3.25359	0.00114	rs7193778	-4.94	0.21818	NA	NA	NA	NA	NA
ENSG00000125618	PAX8	2	113278949	113278950	3.25	0.00115	rs11123169	-4.82	0.07018	NA	NA	NA	NA	NA
ENSG00000124839	RAB17	2	237601613	237601614	3.251	0.00115	rs869434	-4.18	0.061538	NA	NA	NA	NA	NA
ENSG00000145779	TNFAIP8	5	119268691	119268692	-3.24974	0.00116	rs2271059	3.04	0.00214	NA	NA	NA	NA	NA
ENSG00000163932	PRKCD	3	53156008	53156009	3.25	0.00117	rs2239547	6.98	0.387097	NA	NA	NA	NA	NA
ENSG00000095370	SH2D3C	9	127778740	127778741	-3.24583	0.00117	rs1318074	-4.04	0.034091	NA	NA	NA	NA	NA
ENSG00000257556	NA	14	105093608	105093609	-3.24634	0.00117	rs1130214	-4.19	0.0438	NA	NA	NA	NA	NA
ENSG00000196268	ZNF493	19	21397118	21397119	-3.24551	0.00117	rs2292986	4.08	0.06122	NA	NA	NA	NA	NA
ENSG00000203896	LIME1	20	63736282	63736283	-3.2452	0.00117	rs2261092	-6.05	0.2449	NA	NA	NA	NA	NA
ENSG00000272106	NA	1	1615794	1615795	-3.24343	0.00118	rs884080	-4.88	0.222222	NA	NA	NA	NA	NA
ENSG00000184840	TMED9	5	177592157	177592158	-3.24389	0.00118	rs3812036	-16.92	0.52174	NA	NA	NA	NA	NA
ENSG00000149131	SERPING1	11	57597386	57597387	3.24343	0.00118	rs665058	5.64	0.136364	NA	NA	NA	NA	NA
ENSG00000117151	CTBS	1	84574479	84574480	-3.24188	0.00119	rs17110590	3.41	0.026726	NA	NA	NA	NA	NA
ENSG00000087095	NLK	17	28041736	28041737	-3.24223	0.00119	rs2948525	-3.92	0.050847	NA	NA	NA	NA	NA
ENSG00000263266	RPS7P1	17	28467821	28467822	-3.24223	0.00119	rs9910163	-3.63	0.034682	NA	NA	NA	NA	NA
ENSG00000184898	RBM43	2	151261878	151261879	3.24	0.0012	rs10432479	-5.87	0.11538	NA	NA	NA	NA	NA
ENSG00000163950	SLBP	4	1712554	1712555	3.23797	0.0012	rs6832148	-4.63	0.08163	NA	NA	NA	NA	NA
ENSG00000149136	SSRP1	11	57335876	57335877	-3.24	0.0012	rs665058	5.64	0.07692	NA	NA	NA	NA	NA
ENSG00000188266	HYKK	15	78507563	78507564	3.23784	0.0012	rs2277547	4.59	0.0531	NA	NA	NA	NA	NA
ENSG00000105576	TNPO2	19	12724010	12724011	-3.23998	0.0012	rs741702	5.23	0.07595	NA	NA	NA	NA	NA
ENSG00000175054	ATR	3	142578825	142578826	-3.23588	0.00121	rs6773343	11.9	0.292683	NA	NA	NA	NA	NA
ENSG00000181904	C5orf24	5	134845679	134845680	-3.23698	0.00121	rs6877546	-4.33	0.02752	NA	NA	NA	NA	NA
ENSG00000106927	AMBP	9	114078471	114078472	-3.23689	0.00121	rs10739393	3.92	0.051948	NA	NA	NA	NA	NA
ENSG00000060237	WNK1	12	752592	752593	-3.23766	0.00121	rs10848644	10.75	0.363636	NA	NA	NA	NA	NA
ENSG00000234769	NA	16	18067	18068	-3.2356	0.00121	rs9940149	-3.49	0.03727	NA	NA	NA	NA	NA
ENSG00000144747	TMF1	3	69052302	69052303	3.23	0.00122	rs937859	3.43	0.00809	NA	NA	NA	NA	NA
ENSG00000162736	NCSTN	1	160343400	160343401	-3.23277	0.00123	rs4656252	3.2	0.001423	NA	NA	NA	NA	NA
ENSG00000163001	CFAP36	2	55519603	55519604	3.23	0.00123	rs4352264	-3.77	0.025918	NA	NA	NA	NA	NA
ENSG00000170899	GSTA4	6	52995377	52995378	3.23206	0.00123	rs2608631	5.9	0.101695	NA	NA	NA	NA	NA
ENSG00000174485	DENND4A	15	65792292	65792293	3.23151	0.00123	rs2572208	4.01	0.03399	NA	NA	NA	NA	NA
ENSG00000105647	PIK3R2	19	18153117	18153118	3.23213	0.00123	rs1075403	4.92	0.03896	NA	NA	NA	NA	NA
ENSG00000116353	MECR	1	29230941	29230942	-3.22959	0.00124	rs547976	3.48	0.002509	NA	NA	NA	NA	NA
ENSG00000076351	SLC46A1	17	28407196	28407197	-3.23067	0.00124	rs9910163	-3.62	0.069767	NA	NA	NA	NA	NA
ENSG00000023572	GLRX2	1	193106113	193106114	3.22808	0.00125	rs560900	3.76	0.04878	NA	NA	NA	NA	NA
ENSG00000242299	RPS18P5	3	101576946	101576947	-3.22644	0.00125	rs14134	3.6	0.035088	NA	NA	NA	NA	NA
ENSG00000244459	NA	4	1580252	1580253	-3.2267	0.00125	rs6832148	-4.63	0.10256	NA	NA	NA	NA	NA
ENSG00000246203	NA	1	155650269	155650270	3.22608	0.00126	rs6427184	4.88	0.051724	NA	NA	NA	NA	NA
ENSG00000143622	RIT1	1	155911403	155911404	3.22608	0.00126	rs2758609	3.56	0.098361	NA	NA	NA	NA	NA
ENSG00000109756	RAPGEF2	4	159104177	159104178	3.2243	0.00126	rs11721955	-4.67	0.1791	NA	NA	NA	NA	NA
ENSG00000173465	ZNRD2	11	65570429	65570430	3.23	0.00126	rs1074156	-8.8	0.34286	NA	NA	NA	NA	NA
ENSG00000222019	URAHP	16	90047772	90047773	-3.22526	0.00126	rs460984	-8.78	0.428571	NA	NA	NA	NA	NA
ENSG00000141480	ARRB2	17	4710488	4710489	-3.22524	0.00126	rs10445262	5.31	0.035294	NA	NA	NA	NA	NA
ENSG00000169231	THBS3	1	155207980	155207981	-3.22214	0.00127	rs3765087	4.9	0.061538	NA	NA	NA	NA	NA
ENSG00000159164	SV2A	1	149917881	149917882	3.22358	0.00127	rs509345	-7.09	0.666667	NA	NA	NA	NA	NA
ENSG00000259539	NA	15	45153216	45153217	3.22201	0.00127	rs1145077	-24.48	0.70588	NA	NA	NA	NA	NA
ENSG00000183864	TOB2	22	41447022	41447023	3.22358	0.00127	rs17433014	-4.17	0.11881	NA	NA	NA	NA	NA
ENSG00000160785	SLC25A44	1	156193931	156193932	3.22062	0.00128	rs1050316	-3.79	0.049383	NA	NA	NA	NA	NA
ENSG00000277142	NA	16	527406	527407	-3.22136	0.00128	rs11248925	-3.48	0.03	NA	NA	NA	NA	NA
ENSG00000267475	NA	19	32691749	32691750	3.22129	0.00128	rs8101881	13.03	0.35294	NA	NA	NA	NA	NA
ENSG00000153485	TMEM251	14	93184950	93184951	3.21931	0.00129	rs1043542	5.93	0.13187	NA	NA	NA	NA	NA
ENSG00000156265	MAP3K7CL	21	29077470	29077471	3.21873	0.00129	rs2832302	3.93	0.01062	NA	NA	NA	NA	NA
ENSG00000265491	RNF115	1	145824076	145824077	3.21599	0.0013	rs1967017	3.51	0.008843	NA	NA	NA	NA	NA
ENSG00000088538	DOCK3	3	50675240	50675241	3.22	0.0013	rs41499647	-5.07	0.02759	NA	NA	NA	NA	NA
ENSG00000132394	EEFSEC	3	128246835	128246836	-3.22	0.0013	rs11711710	-4.15	0.01425	NA	NA	NA	NA	NA
ENSG00000135842	NIBAN1	1	184974549	184974550	-3.21324	0.00131	rs234680	-5.38	0.116505	NA	NA	NA	NA	NA
ENSG00000135929	CYP27A1	2	218781755	218781756	-3.21	0.00131	rs4674322	5.48	0.324324	NA	NA	NA	NA	NA
ENSG00000181458	TMEM45A	3	100492618	100492619	-3.21	0.00131	rs9860290	3.84	0.093023	NA	NA	NA	NA	NA
ENSG00000155792	DEPTOR	8	119928399	119928400	3.21328	0.00131	rs4871744	5.51	0.070588	NA	NA	NA	NA	NA
ENSG00000104447	TRPS1	8	115809672	115809673	3.21247	0.00132	rs2737247	-3.35	0.012257	NA	NA	NA	NA	NA
ENSG00000148634	HERC4	10	68075347	68075348	3.21214	0.00132	rs10997975	7.56	0.631579	NA	NA	NA	NA	NA
ENSG00000229833	PET100	19	7629736	7629737	-3.21167	0.00132	rs11667743	3.58	0.01075	NA	NA	NA	NA	NA
ENSG00000116132	PRRX1	1	170662727	170662728	-3.20893	0.00133	rs4656794	5.94	0.106195	NA	NA	NA	NA	NA
ENSG00000248015	NA	19	1396466	1396467	3.20972	0.00133	rs2074897	-4.44	0.096774	NA	NA	NA	NA	NA
ENSG00000164850	GPER1	7	1082207	1082208	-3.20735	0.00134	rs4724799	11.26	0.06283	NA	NA	NA	NA	NA
ENSG00000170631	ZNF16	8	144950887	144950888	3.20638	0.00134	rs6989368	-3.61	0.09449	NA	NA	NA	NA	NA
ENSG00000106333	PCOLCE	7	100602176	100602177	3.20586	0.00135	rs909152	-3.42	0.058537	NA	NA	NA	NA	NA
ENSG00000107874	CUEDC2	10	102432660	102432661	-3.20386	0.00136	rs284859	6.05	0.179104	NA	NA	NA	NA	NA
ENSG00000175305	CCNE2	8	94896677	94896678	3.20149	0.00137	rs4735334	5.24	0.173913	NA	NA	NA	NA	NA
ENSG00000255529	POLR2M	15	57706628	57706629	-3.20072	0.00137	rs1994887	-5.97	0.12245	NA	NA	NA	NA	NA
ENSG00000198736	MSRB1	16	1943325	1943326	-3.2003	0.00137	rs28396225	-4.21	0.02709	NA	NA	NA	NA	NA
ENSG00000109689	STIM2	4	26857677	26857678	3.19642	0.00139	rs10022599	-3.62	0.03324	NA	NA	NA	NA	NA
ENSG00000230487	PSMG3-AS1	7	1570072	1570073	-3.19706	0.00139	rs4724799	11.26	0.20339	NA	NA	NA	NA	NA
ENSG00000106080	FKBP14	7	30026683	30026684	-3.19582	0.00139	rs2302626	-3.67	0.0086	NA	NA	NA	NA	NA
ENSG00000275318	LOC100419515	9	92841687	92841688	3.19734	0.00139	rs2275848	-4.16	0.047244	NA	NA	NA	NA	NA
ENSG00000161956	SENP3	17	7561874	7561875	3.19751	0.00139	rs9912001	-4.83	0.045977	NA	NA	NA	NA	NA
ENSG00000217027	NA	6	144200964	144200965	-3.19514	0.0014	rs658562	-3.46	0.008463	NA	NA	NA	NA	NA
ENSG00000270083	NA	22	42090027	42090028	3.19465	0.0014	rs4453786	-4.99	0.2069	NA	NA	NA	NA	NA
ENSG00000269896	LOC100129534	1	2352819	2352820	-3.1922	0.00141	rs2376802	-4.87	0.171429	NA	NA	NA	NA	NA
ENSG00000182704	TSKU	11	76782250	76782251	-3.19178	0.00141	rs733454	-3.5	0.003477	NA	NA	NA	NA	NA
ENSG00000261879	ZNF594-DT	17	5192083	5192084	3.19313	0.00141	rs10445262	5.31	0.042403	NA	NA	NA	NA	NA
ENSG00000188428	BLOC1S5	6	8064413	8064414	-3.18903	0.00143	rs6910759	-4.63	0.03499	NA	NA	NA	NA	NA
ENSG00000130518	IQCN	19	18274508	18274509	-3.18832	0.00143	rs1075403	4.92	0.065934	NA	NA	NA	NA	NA
ENSG00000135926	TMBIM1	2	218292585	218292586	-3.19	0.00144	rs4674322	5.48	0.27907	NA	NA	NA	NA	NA
ENSG00000234851	RPL23AP42	3	161429343	161429344	-3.18691	0.00144	rs10513564	3.24	0.016644	NA	NA	NA	NA	NA
ENSG00000151743	AMN1	12	31729115	31729116	-3.18609	0.00144	rs4482118	-4.5	0.066667	NA	NA	NA	NA	NA
ENSG00000100239	PPP6R2	22	50343303	50343304	3.18711	0.00144	rs1076780	-3.73	0.01085	NA	NA	NA	NA	NA
ENSG00000175066	GK5	3	142225606	142225607	3.19	0.00145	rs1397764	12.12	0.46154	NA	NA	NA	NA	NA
ENSG00000165916	PSMC3	11	47426472	47426473	-3.19	0.00145	rs10838702	-6.54	0.63158	NA	NA	NA	NA	NA
ENSG00000086848	ALG9	11	111871580	111871581	3.18252	0.00146	rs10502152	4.55	0.3	NA	NA	NA	NA	NA
ENSG00000149927	DOC2A	16	30023269	30023270	-3.18311	0.00146	rs11861842	-3.7	0.162162	NA	NA	NA	NA	NA
ENSG00000074800	ENO1	1	8879248	8879249	3.18093	0.00147	rs1325920	3.84	0.051064	NA	NA	NA	NA	NA
ENSG00000257815	PRANCR	12	70242892	70242893	-3.18153	0.00147	rs12580224	3.49	0.0132	NA	NA	NA	NA	NA
ENSG00000187531	SIRT7	17	81918193	81918194	-3.18034	0.00147	rs3934711	4.14	0.068182	NA	NA	NA	NA	NA
ENSG00000101384	JAG1	20	10674106	10674107	-3.18049	0.00147	rs6074170	-3.99	0.034188	NA	NA	NA	NA	NA
ENSG00000164024	METAP1	4	98995619	98995620	-3.179	0.00148	rs3762896	3.31	0.00677	NA	NA	NA	NA	NA
ENSG00000091844	RGS17	6	153131248	153131249	-3.17883	0.00148	rs1281958	4.21	0.03681	NA	NA	NA	NA	NA
ENSG00000108786	HSD17B1	17	42549213	42549214	3.17853	0.00148	rs3785898	-5.19	0.571429	NA	NA	NA	NA	NA
ENSG00000115128	SF3B6	2	24076442	24076443	-3.18	0.00149	rs2303293	4.88	0.06316	NA	NA	NA	NA	NA
ENSG00000213585	VDAC1	5	134005132	134005133	3.17604	0.00149	rs10491287	-3.31	0.019231	NA	NA	NA	NA	NA
ENSG00000154127	UBASH3B	11	122655674	122655675	-3.1773	0.00149	rs4935804	-4.33	0.007453	NA	NA	NA	NA	NA
ENSG00000100129	EIF3L	22	37849327	37849328	-3.17689	0.00149	rs5756968	6.68	0.11765	NA	NA	NA	NA	NA
ENSG00000066230	SLC9A3	5	524331	524332	-3.17386	0.0015	rs17563161	-5.65	0.074074	NA	NA	NA	NA	NA
ENSG00000183475	ASB7	15	100603009	100603010	3.17375	0.0015	rs1875719	3.93	0.00478	NA	NA	NA	NA	NA
ENSG00000102886	GDPD3	16	30113855	30113856	-3.17552	0.0015	rs11861842	-3.7	0.053333	NA	NA	NA	NA	NA
ENSG00000073792	IGF2BP2	3	185825055	185825056	-3.17308	0.00151	rs4234589	-8.21	0.4	NA	NA	NA	NA	NA
ENSG00000147465	STAR	8	38151264	38151265	-3.17084	0.00152	rs4733924	-3.55	0.00377	NA	NA	NA	NA	NA
ENSG00000259315	ACTG1P17	15	82730934	82730935	-3.17127	0.00152	rs17507300	-5.32	0.11881	NA	NA	NA	NA	NA
ENSG00000198648	STK39	2	168248140	168248141	-3.17	0.00153	rs1004367	3.54	0.01178	NA	NA	NA	NA	NA
ENSG00000167130	DOLPP1	9	129081099	129081100	-3.1692	0.00153	rs1220795	-3.88	0.028103	NA	NA	NA	NA	NA
ENSG00000152484	USP12	13	27171895	27171896	-3.16706	0.00154	rs4769544	3.76	0.00828	NA	NA	NA	NA	NA
ENSG00000197081	IGF2R	6	159969098	159969099	-3.16408	0.00156	rs3127575	-15.77	0.444444	NA	NA	NA	NA	NA
ENSG00000183283	DAZAP2	12	51238291	51238292	-3.16399	0.00156	rs11169567	-6.26	0.16667	NA	NA	NA	NA	NA
ENSG00000084463	WBP11	12	14803539	14803540	3.16397	0.00156	rs7956773	7.86	0.222222	NA	NA	NA	NA	NA
ENSG00000170873	MTSS1	8	124728428	124728429	3.15937	0.00158	rs10096762	-4.19	0.054299	NA	NA	NA	NA	NA
ENSG00000132341	RAN	12	130871878	130871879	-3.15931	0.00158	rs6486600	3.03	0.00106	NA	NA	NA	NA	NA
ENSG00000120256	LRP11	6	149863492	149863493	3.15684	0.00159	rs7752089	4.14	0.121212	NA	NA	NA	NA	NA
ENSG00000110628	SLC22A18	11	2899790	2899791	3.15649	0.0016	rs163160	-9.61	0.102564	NA	NA	NA	NA	NA
ENSG00000197323	TRIM33	1	114511159	114511160	3.15412	0.00161	rs6537841	4.01	0.036145	NA	NA	NA	NA	NA
ENSG00000143537	ADAM15	1	155050565	155050566	3.15431	0.00161	rs3765087	4.9	0.072727	NA	NA	NA	NA	NA
ENSG00000267439	NA	19	35753085	35753086	-3.15496	0.00161	rs3761093	3.99	0.038961	NA	NA	NA	NA	NA
ENSG00000204311	PJVK	2	178451512	178451513	3.15311	0.00162	rs12465459	4.25	0.069767	NA	NA	NA	NA	NA
ENSG00000138768	USO1	4	75724592	75724593	-3.1525	0.00162	rs17234715	-8.03	0.11538	NA	NA	NA	NA	NA
ENSG00000112877	CEP72	5	612271	612272	-3.15309	0.00162	rs17563161	-5.65	0.06557	NA	NA	NA	NA	NA
ENSG00000065308	TRAM2	6	52576914	52576915	-3.1521	0.00162	rs2608631	5.9	0.082759	NA	NA	NA	NA	NA
ENSG00000100299	ARSA	22	50628172	50628173	-3.15261	0.00162	rs1076780	-3.73	0.0143	NA	NA	NA	NA	NA
ENSG00000126062	TMEM115	3	50359609	50359610	-3.15	0.00163	rs41499647	-5.07	0.10435	NA	NA	NA	NA	NA
ENSG00000140153	WDR20	14	102139699	102139700	3.15102	0.00163	rs2273905	-4.53	0.072727	NA	NA	NA	NA	NA
ENSG00000089902	RCOR1	14	102592660	102592661	3.15102	0.00163	rs2273905	-4.53	0.08219	NA	NA	NA	NA	NA
ENSG00000273179	NA	4	1167777	1167778	-3.1494	0.00164	rs6832148	-4.63	0.2449	NA	NA	NA	NA	NA
ENSG00000274667	NA	15	56730610	56730611	3.1483	0.00164	rs715338	3.15	0.023762	NA	NA	NA	NA	NA
ENSG00000160209	PDXK	21	43719093	43719094	3.14828	0.001642	rs2838446	3.01	0.0163	NA	NA	NA	NA	NA
ENSG00000237938	NA	1	15736895	15736896	-3.14621	0.00165	rs4646093	-9.88	0.16	NA	NA	NA	NA	NA
ENSG00000112306	RPS12	6	132814440	132814441	-3.14611	0.00165	rs6902225	-4.78	0.07317	NA	NA	NA	NA	NA
ENSG00000181790	ADGRB1	8	142449429	142449430	3.14735	0.00165	rs1542758	3.91	0.001617	NA	NA	NA	NA	NA
ENSG00000146842	TMEM209	7	130207769	130207770	3.1448	0.00166	rs3817530	5.8	0.13793	NA	NA	NA	NA	NA
ENSG00000197858	GPAA1	8	144082589	144082590	3.1445	0.00166	rs11786896	-5.26	0.14118	NA	NA	NA	NA	NA
ENSG00000108479	GALK1	17	75765710	75765711	3.14515	0.00166	rs9902371	4.18	0.081081	NA	NA	NA	NA	NA
ENSG00000177666	PNPLA2	11	818901	818902	3.14357	0.00167	rs6421967	-4.33	0.125	NA	NA	NA	NA	NA
ENSG00000114770	ABCC5	3	184018014	184018015	3.14	0.00169	rs2313450	3.92	0.103448	NA	NA	NA	NA	NA
ENSG00000174173	TRMT10C	3	101561861	101561862	3.14	0.00169	rs14134	3.6	0.11009	NA	NA	NA	NA	NA
ENSG00000103260	METRN	16	715114	715115	3.14064	0.00169	rs11248925	-3.48	0.038217	NA	NA	NA	NA	NA
ENSG00000065000	AP3D1	19	2164464	2164465	-3.13727	0.00171	rs10413398	-3.95	0.01727	NA	NA	NA	NA	NA
ENSG00000198160	MIER1	1	66924894	66924895	-3.13453	0.00172	rs2815363	3.81	0.023762	NA	NA	NA	NA	NA
ENSG00000178184	PARD6G	18	80247545	80247546	3.1356	0.00172	rs1816311	-5.07	0.206897	NA	NA	NA	NA	NA
ENSG00000063176	SPHK2	19	48624132	48624133	-3.13405	0.00172	rs281380	6.01	0.144578	NA	NA	NA	NA	NA
ENSG00000136854	STXBP1	9	127579369	127579370	-3.13239	0.00173	rs1318074	-4.04	0.030534	NA	NA	NA	NA	NA
ENSG00000108785	NA	17	42546763	42546764	3.13282	0.00173	rs3785898	-5.19	0.363636	NA	NA	NA	NA	NA
ENSG00000224097	LOC401127	4	39480254	39480255	-3.1319	0.00174	rs7676961	3.85	0.06897	NA	NA	NA	NA	NA
ENSG00000112699	GMDS	6	2245691	2245692	3.13188	0.00174	rs1004779	-4.37	0.0327	NA	NA	NA	NA	NA
ENSG00000275023	MLLT6	17	38705541	38705542	-3.13038	0.00175	rs525989	-5.33	0.078947	NA	NA	NA	NA	NA
ENSG00000023330	ALAS1	3	52198085	52198086	3.13	0.00176	rs6804145	5.66	0.387097	NA	NA	NA	NA	NA
ENSG00000152556	PFKM	12	48105138	48105139	-3.12783	0.00176	rs2732439	6.55	0.104348	NA	NA	NA	NA	NA
ENSG00000235919	ASH1L-AS1	1	155562041	155562042	3.12551	0.00177	rs6427184	4.88	0.122449	NA	NA	NA	NA	NA
ENSG00000175893	ZDHHC21	9	14693470	14693471	3.12568	0.00177	rs7029180	3.63	0.031008	NA	NA	NA	NA	NA
ENSG00000260219	CD2BP2-DT	16	30355440	30355441	-3.126	0.00177	rs11861842	-3.7	0.10714	NA	NA	NA	NA	NA
ENSG00000229809	ZNF688	16	30572733	30572734	3.126	0.00177	rs11861842	-3.7	0.040816	NA	NA	NA	NA	NA
ENSG00000130254	SAFB2	19	5624045	5624046	-3.12652	0.00177	rs806710	-3.62	0.02044	NA	NA	NA	NA	NA
ENSG00000081692	JMJD4	1	227734815	227734816	-3.12385	0.00178	rs6682260	4.92	0.121212	NA	NA	NA	NA	NA
ENSG00000189050	RNFT1	17	59964760	59964761	3.12412	0.00178	rs1292043	4.42	0.171429	NA	NA	NA	NA	NA
ENSG00000171747	LGALS4	19	38813363	38813364	3.12536	0.00178	rs749701	-4.61	0.0375	NA	NA	NA	NA	NA
ENSG00000104880	ARHGEF18	19	7395112	7395113	-3.12254	0.00179	rs11667743	3.58	0.031414	NA	NA	NA	NA	NA
ENSG00000160781	PAQR6	1	156248116	156248117	-3.12066	0.0018	rs1050316	-3.79	0.110092	NA	NA	NA	NA	NA
ENSG00000116667	C1orf21	1	184387057	184387058	3.1209	0.0018	rs7528626	-4.88	0.157895	NA	NA	NA	NA	NA
ENSG00000270108	NA	14	103687575	103687576	-3.12057	0.0018	rs1467561	3.64	0.088889	NA	NA	NA	NA	NA
ENSG00000176155	CCDC57	17	82212829	82212830	-3.12172	0.0018	rs7222764	3.06	0.019704	NA	NA	NA	NA	NA
ENSG00000177954	RPS27	1	153990758	153990759	3.11504	0.00184	rs7545253	-3.47	0.012807	NA	NA	NA	NA	NA
ENSG00000251455	NA	4	151674482	151674483	3.11443	0.00184	rs17590942	3.12	0.00233	NA	NA	NA	NA	NA
ENSG00000172974	NA	2	65205107	65205108	3.11	0.00185	rs10211524	3.8	0.04494	NA	NA	NA	NA	NA
ENSG00000138069	RAB1A	2	65130105	65130106	3.11395	0.00185	rs1861402	4.06	0.086331	NA	NA	NA	NA	NA
ENSG00000205791	LOH12CR2	12	12357066	12357067	3.11395	0.00185	rs2909001	5.78	0.032172	NA	NA	NA	NA	NA
ENSG00000105643	ARRDC2	19	18001131	18001132	-3.11297	0.00185	rs1075403	4.92	0.025586	NA	NA	NA	NA	NA
ENSG00000260114	NA	16	29921904	29921905	3.10805	0.00188	rs11861842	-3.7	0.10435	NA	NA	NA	NA	NA
ENSG00000239246	RPS10P26	17	62516766	62516767	-3.10927	0.00188	rs2429391	-3.36	0.010318	NA	NA	NA	NA	NA
ENSG00000003436	TFPI	2	187565759	187565760	3.11	0.0019	rs7588800	-5.94	0.20339	NA	NA	NA	NA	NA
ENSG00000245275	SAP30L-AS1	5	154445849	154445850	3.10435	0.00191	rs4958701	-4.14	0.029268	NA	NA	NA	NA	NA
ENSG00000185513	L3MBTL1	20	43507679	43507680	3.1039	0.00191	rs3830162	3.24	0.00348	NA	NA	NA	NA	NA
ENSG00000115419	GLS	2	190895151	190895152	3.1	0.00192	rs13422305	-3.39	0.039474	NA	NA	NA	NA	NA
ENSG00000179562	GCC1	7	127593610	127593611	-3.10202	0.00192	rs325442	5.93	0.17391	NA	NA	NA	NA	NA
ENSG00000165312	OTUD1	10	23439457	23439458	-3.10211	0.00192	rs10764406	4.24	0.285714	NA	NA	NA	NA	NA
ENSG00000087263	OGFOD1	16	56451489	56451490	3.1017	0.00192	rs12918376	-3.59	0.02721	NA	NA	NA	NA	NA
ENSG00000274828	NA	18	79679357	79679358	-3.10244	0.00192	rs8091180	9.36	0.15584	NA	NA	NA	NA	NA
ENSG00000178209	PLEC	8	143976733	143976734	-3.10126	0.00193	rs11786896	-5.26	0.078431	NA	NA	NA	NA	NA
ENSG00000267834	NA	9	129004997	129004998	3.1003	0.00193	rs1220795	-3.88	0.038339	NA	NA	NA	NA	NA
ENSG00000130528	HRC	19	49155423	49155424	-3.10095	0.00193	rs281380	6.01	0.114286	NA	NA	NA	NA	NA
ENSG00000135414	GDF11	12	55743279	55743280	3.09993	0.00194	rs12810816	4.87	0.05042	NA	NA	NA	NA	NA
ENSG00000274653	NA	16	30359841	30359842	-3.09866	0.00194	rs11861842	-3.7	0.16438	NA	NA	NA	NA	NA
ENSG00000182087	TMEM259	19	1021178	1021179	-3.09976	0.00194	rs2074897	-4.44	0.12	NA	NA	NA	NA	NA
ENSG00000116741	RGS2	1	192809038	192809039	3.09714	0.00195	rs7517778	3.33	0.008837	NA	NA	NA	NA	NA
ENSG00000159131	GART	21	33543490	33543491	-3.09809	0.00195	rs2834317	-6.31	0.07059	NA	NA	NA	NA	NA
ENSG00000172732	MUS81	11	65860061	65860062	-3.1	0.00196	rs1074156	-8.8	0.5	NA	NA	NA	NA	NA
ENSG00000104852	SNRNP70	19	49085418	49085419	3.09691	0.00196	rs281380	6.01	0.15385	NA	NA	NA	NA	NA
ENSG00000104863	LIN7B	19	49114323	49114324	-3.09405	0.00197	rs281380	6.01	0.067797	NA	NA	NA	NA	NA
ENSG00000100302	RASD2	22	35540867	35540868	-3.09532	0.00197	rs5755950	-3.22	0.00436	NA	NA	NA	NA	NA
ENSG00000225093	RPL3P7	6	108005567	108005568	-3.09366	0.00198	rs11757117	4.43	0.054545	NA	NA	NA	NA	NA
ENSG00000272509	NA	8	94884608	94884609	3.09397	0.00198	rs4735334	5.24	0.16	NA	NA	NA	NA	NA
ENSG00000160685	ZBTB7B	1	155002629	155002630	-3.09137	0.00199	rs3765087	4.9	0.043011	NA	NA	NA	NA	NA
ENSG00000010322	NISCH	3	52455117	52455118	3.09	0.00199	rs2239547	6.98	0.48	NA	NA	NA	NA	NA
ENSG00000180921	FAM83H	8	143733800	143733801	-3.09026	0.002	rs11786896	-5.26	0.044944	NA	NA	NA	NA	NA
ENSG00000100503	NIN	14	50831120	50831121	3.0905	0.002	rs17780143	4.24	0.013514	NA	NA	NA	NA	NA
ENSG00000197860	SGTB	5	65723034	65723035	-3.08498	0.00204	rs12514074	3.59	0.026667	NA	NA	NA	NA	NA
ENSG00000167701	GPT	8	144502972	144502973	-3.08409	0.00204	rs6989368	-3.61	0.0424	NA	NA	NA	NA	NA
ENSG00000273891	NA	10	121965763	121965764	-3.08502	0.00204	rs7088058	3.98	0.02444	NA	NA	NA	NA	NA
ENSG00000185238	PRMT3	11	20387529	20387530	3.08	0.00204	rs12278492	3.54	0.00574	NA	NA	NA	NA	NA
ENSG00000186666	BCDIN3D	12	49843128	49843129	-3.08503	0.00204	rs11169348	-5.29	0.25	NA	NA	NA	NA	NA
ENSG00000174501	ANKRD36C	2	95991830	95991831	3.08	0.00205	rs11688742	3.6	0.0285	NA	NA	NA	NA	NA
ENSG00000225131	PSME2P2	13	48771127	48771128	-3.08318	0.00205	rs17477129	-4.04	0.11009	NA	NA	NA	NA	NA
ENSG00000039068	CDH1	16	68737224	68737225	3.0832	0.00205	rs9888796	-6.78	0.29268	NA	NA	NA	NA	NA
ENSG00000115839	RAB3GAP1	2	135052264	135052265	3.08	0.00206	rs16831203	-4.72	0.04688	NA	NA	NA	NA	NA
ENSG00000108433	GOSR2	17	46923074	46923075	3.08099	0.00206	rs1838105	-4.44	0.16	NA	NA	NA	NA	NA
ENSG00000130402	ACTN4	19	38647669	38647670	-3.08078	0.00206	rs749701	-4.61	0.069767	NA	NA	NA	NA	NA
ENSG00000246451	NA	14	103684014	103684015	3.07957	0.00207	rs1467561	3.64	0.10619	NA	NA	NA	NA	NA
ENSG00000185339	TCN2	22	30607083	30607084	3.08004	0.00207	rs2899147	5.56	0.13187	NA	NA	NA	NA	NA
ENSG00000082781	ITGB5	3	124901417	124901418	-3.08	0.0021	rs2651620	4.35	0.130435	NA	NA	NA	NA	NA
ENSG00000136068	FLNB	3	58008399	58008400	3.08	0.0021	rs9862378	-4.74	0.19672	NA	NA	NA	NA	NA
ENSG00000168291	PDHB	3	58433856	58433857	-3.08	0.0021	rs9862378	-4.77	0.11538	NA	NA	NA	NA	NA
ENSG00000178921	PFAS	17	8247617	8247618	3.07584	0.0021	rs3027279	-3.57	0.02649	NA	NA	NA	NA	NA
ENSG00000183513	COA5	2	98608514	98608515	-3.07	0.00211	rs17446058	3.22	0.052863	NA	NA	NA	NA	NA
ENSG00000126878	AIF1L	9	131096475	131096476	3.07448	0.00211	rs11794652	-5.74	0.045113	NA	NA	NA	NA	NA
ENSG00000110583	NAA40	11	63938993	63938994	-3.07483	0.00211	rs454474	-3.3	0.016713	NA	NA	NA	NA	NA
ENSG00000159958	TNFRSF13C	22	41926817	41926818	3.07373	0.00211	rs4453786	-4.99	0.22222	NA	NA	NA	NA	NA
ENSG00000156831	NSMCE2	8	125091840	125091841	-3.07331	0.00212	rs6982502	5.4	0.06897	NA	NA	NA	NA	NA
ENSG00000163684	RPP14	3	58306246	58306247	3.07	0.00213	rs9862378	-4.71	0.089552	NA	NA	NA	NA	NA
ENSG00000172765	TMCC1	3	129893575	129893576	-3.07	0.00213	rs2255703	-3.79	0.10619	NA	NA	NA	NA	NA
ENSG00000196873	CBWD3	9	68232002	68232003	-3.06972	0.00214	rs10869048	7.59	0.666667	NA	NA	NA	NA	NA
ENSG00000170430	MGMT	10	129467183	129467184	3.07049	0.00214	rs531572	-3.64	0.00641	NA	NA	NA	NA	NA
ENSG00000250462	NA	17	30629679	30629680	3.06989	0.00214	rs17879128	-2.86	0.007678	NA	NA	NA	NA	NA
ENSG00000268521	VN1R83P	19	21289997	21289998	3.07007	0.00214	rs2292986	4.08	0.0458	NA	NA	NA	NA	NA
ENSG00000152422	XRCC4	5	83077497	83077498	3.06812	0.00215	rs2974445	3.27	0.00931	NA	NA	NA	NA	NA
ENSG00000273002	ARHGEF2-AS2	1	155978798	155978799	3.06675	0.00216	rs1050316	-3.79	0.081633	NA	NA	NA	NA	NA
ENSG00000005189	REXO5	16	20806676	20806677	-3.0678	0.00216	rs13335818	20.33	0.33333	NA	NA	NA	NA	NA
ENSG00000142875	PRKACB	1	84078061	84078062	-3.06468	0.00218	rs17110590	3.41	0.025157	NA	NA	NA	NA	NA
ENSG00000137944	KYAT3	1	88988354	88988355	-3.06391	0.00218	rs10922478	-5.27	0.169014	NA	NA	NA	NA	NA
ENSG00000147421	HMBOX1	8	28890393	28890394	3.06391	0.00218	rs241204	-2.78	0.218182	NA	NA	NA	NA	NA
ENSG00000101216	GMEB2	20	63627040	63627041	-3.06441	0.00218	rs2261092	-6.05	0.18182	NA	NA	NA	NA	NA
ENSG00000126883	NUP214	9	131125560	131125561	3.06278	0.00219	rs11791149	-5.65	0.031008	NA	NA	NA	NA	NA
ENSG00000103044	HAS3	16	69105563	69105564	3.06331	0.00219	rs7193778	-4.94	0.085714	NA	NA	NA	NA	NA
ENSG00000087157	PGS1	17	78378639	78378640	3.06159	0.0022	rs2271613	3.7	0.021352	NA	NA	NA	NA	NA
ENSG00000141068	KSR1	17	27456713	27456714	3.06015	0.00221	rs2948525	-3.92	0.014616	NA	NA	NA	NA	NA
ENSG00000197170	PSMD12	17	67366626	67366627	-3.05938	0.00222	rs12450700	4.85	0.034985	NA	NA	NA	NA	NA
ENSG00000164776	PHKG1	7	56092995	56092996	-3.05799	0.00223	rs2135116	4.51	0.07453	NA	NA	NA	NA	NA
ENSG00000160972	PPP1R16A	8	144477982	144477983	-3.05742	0.00223	rs6989368	-3.61	0.044118	NA	NA	NA	NA	NA
ENSG00000131759	RARA	17	40309191	40309192	3.05744	0.00223	rs17608925	-7.18	0.173913	NA	NA	NA	NA	NA
ENSG00000174579	MSL2	3	136197240	136197241	3.06	0.00224	rs35320690	6.63	0.631579	NA	NA	NA	NA	NA
ENSG00000169762	TAPT1	4	16227409	16227410	3.0568	0.00224	rs11723911	-3.83	0.01021	NA	NA	NA	NA	NA
ENSG00000078142	PIK3C3	18	41955205	41955206	3.056	0.00224	rs1941526	3.08	0.00998	NA	NA	NA	NA	NA
ENSG00000243477	NAA80	3	50299116	50299117	3.06	0.00225	rs41499647	-5.07	0.097561	NA	NA	NA	NA	NA
ENSG00000198833	UBE2J1	6	89352847	89352848	-3.05536	0.00225	rs854917	-4.65	0.0625	NA	NA	NA	NA	NA
ENSG00000119953	SMNDC1	10	110304950	110304951	-3.05412	0.00226	rs11195025	-4.2	0.01824	NA	NA	NA	NA	NA
ENSG00000185862	EVI2B	17	31314111	31314112	-3.05388	0.00226	rs7503922	-3.5	0.037855	NA	NA	NA	NA	NA
ENSG00000064932	SBNO2	19	1174282	1174283	3.05375	0.00226	rs2074897	-4.44	0.067039	NA	NA	NA	NA	NA
ENSG00000172965	MIR4435-2HG	2	111495099	111495100	3.05	0.00228	rs2289321	4.42	0.019293	NA	NA	NA	NA	NA
ENSG00000226752	CUTALP	9	120824827	120824828	3.05176	0.00228	rs10818470	-4.33	0.190476	NA	NA	NA	NA	NA
ENSG00000101213	PTK6	20	63537369	63537370	3.05133	0.00228	rs2261092	-6.05	0.09677	NA	NA	NA	NA	NA
ENSG00000040933	INPP4A	2	98444853	98444854	3.05	0.00229	rs10186392	-3.26	0.04898	NA	NA	NA	NA	NA
ENSG00000140265	ZSCAN29	15	43371024	43371025	-3.04974	0.00229	rs2412781	3.19	0.02857	NA	NA	NA	NA	NA
ENSG00000214160	ALG3	3	184249547	184249548	3.05	0.0023	rs10937153	3.66	0.02899	NA	NA	NA	NA	NA
ENSG00000163933	RFT1	3	53130461	53130462	3.05	0.00231	rs2239547	6.98	0.32432	NA	NA	NA	NA	NA
ENSG00000168575	SLC20A2	8	42541596	42541597	3.0464	0.00232	rs1376442	-3.05	0	NA	NA	NA	NA	NA
ENSG00000159069	FBXW5	9	136944686	136944687	-3.04609	0.00232	rs3087779	-4.82	0.058537	NA	NA	NA	NA	NA
ENSG00000063180	CA11	19	48646311	48646312	3.04562	0.00232	rs281380	6.01	0.08451	NA	NA	NA	NA	NA
ENSG00000169131	ZNF354A	5	178730701	178730702	3.04336	0.00234	rs6897878	-3.43	0.002106	NA	NA	NA	NA	NA
ENSG00000137871	ZNF280D	15	56918570	56918571	-3.04337	0.00234	rs4774925	3.17	0.07643	NA	NA	NA	NA	NA
ENSG00000062716	VMP1	17	59707191	59707192	-3.04382	0.00234	rs3744383	4.54	0.176471	NA	NA	NA	NA	NA
ENSG00000267121	FMNL1-DT	17	45221787	45221788	3.04321	0.00234	rs1801353	3.37	0.023576	NA	NA	NA	NA	NA
ENSG00000118965	WDR35	2	19990130	19990131	-3.04	0.00235	rs2244939	-4.02	0.036474	NA	NA	NA	NA	NA
ENSG00000112320	SOBP	6	107489957	107489958	3.04214	0.00235	rs319066	-3.69	0.037618	NA	NA	NA	NA	NA
ENSG00000139746	RBM26	13	79406220	79406221	-3.04216	0.00235	rs7319716	-2.9	0.0106	NA	NA	NA	NA	NA
ENSG00000109084	TMEM97	17	28319094	28319095	-3.0415	0.00235	rs9910163	-3.6	0.070175	NA	NA	NA	NA	NA
ENSG00000127564	PKMYT1	16	2980538	2980539	-3.0414	0.00236	rs2741900	-3.89	0.05085	NA	NA	NA	NA	NA
ENSG00000126860	EVI2A	17	31321883	31321884	-3.03883	0.00237	rs7503922	-3.5	0.032698	NA	NA	NA	NA	NA
ENSG00000272906	NA	1	179882040	179882041	3.03841	0.00238	rs10913815	2.86	0.01626	NA	NA	NA	NA	NA
ENSG00000223478	ZDHHC12-DT	9	128724444	128724445	3.03846	0.00238	rs11564100	3.15	0.039216	NA	NA	NA	NA	NA
ENSG00000162300	ZFPL1	11	65084222	65084223	-3.0388	0.00238	rs10896012	5.3	0.070175	NA	NA	NA	NA	NA
ENSG00000186205	MTARC1	1	220786758	220786759	3.03633	0.00239	rs4143772	-6.16	0.173913	NA	NA	NA	NA	NA
ENSG00000142233	NTN5	19	48673080	48673081	3.03741	0.00239	rs281380	6.01	0.090909	NA	NA	NA	NA	NA
ENSG00000268218	NA	16	89269938	89269939	3.03582	0.0024	rs460984	-8.78	0.23077	NA	NA	NA	NA	NA
ENSG00000171448	ZBTB26	9	122931499	122931500	3.03044	0.00244	rs10818781	3.78	0.015152	NA	NA	NA	NA	NA
ENSG00000259319	NA	14	75427714	75427715	-3.03085	0.00244	rs174994	-2.84	0.00469	NA	NA	NA	NA	NA
ENSG00000233461	NA	1	231528555	231528556	-3.02982	0.00245	rs17802224	3.44	0.004942	NA	NA	NA	NA	NA
ENSG00000173992	CCS	11	66593083	66593084	-3.0292	0.00245	rs2279865	-4.24	0.272727	NA	NA	NA	NA	NA
ENSG00000177150	FAM210A	18	13726658	13726659	-3.0293	0.00245	rs1648618	3.37	0.0219	NA	NA	NA	NA	NA
ENSG00000189292	ALKAL2	2	288850	288851	-3.0282	0.00246	rs3791221	-5.93	0.055556	NA	NA	NA	NA	NA
ENSG00000198799	LRIG2	1	113073208	113073209	-3.02712	0.00247	rs12144044	-7.2	0.039344	NA	NA	NA	NA	NA
ENSG00000211584	SLC48A1	12	47753915	47753916	-3.02697	0.00247	rs7315820	-5.1	0.06704	NA	NA	NA	NA	NA
ENSG00000237118	NA	19	40826771	40826772	-3.02738	0.00247	rs12151243	-4.8	0.050209	NA	NA	NA	NA	NA
ENSG00000271576	NA	1	84077930	84077931	3.02548	0.00248	rs17110590	3.41	0.011111	NA	NA	NA	NA	NA
ENSG00000261338	NA	2	218255318	218255319	3.03	0.00248	rs4674322	5.48	0.27907	NA	NA	NA	NA	NA
ENSG00000178199	ZC3H12D	6	149485060	149485061	-3.02439	0.00249	rs7752089	4.14	0.444444	NA	NA	NA	NA	NA
ENSG00000138623	SEMA7A	15	74434466	74434467	3.0247	0.00249	rs2472297	9.11	0.179104	NA	NA	NA	NA	NA
ENSG00000123609	NMI	2	151290056	151290057	-3.02	0.0025	rs10432479	-5.87	0.13043	NA	NA	NA	NA	NA
ENSG00000186281	GPAT2	2	96039450	96039451	-3.02373	0.0025	rs11688742	3.6	0.018405	NA	NA	NA	NA	NA
[truncated: 11,404 more rows]

## Sheet: Table S3
Table S3: eGFRcys TWAS Unique Results (TWAS-significant genes shown in bold)
[truncated: 13,398 more rows]

[truncated: 23 more sheets: Table S4, Table S5, Table S6, Table S7, Table S8, Table S9, Table S10, Table S11, Table S12, Table S13, Table S14, Table S15, Table S16, Table S17, Table S18, Table S19, Table S20, Table S21, Table S22, Table S23 …]
